# Supplementary material for: Prices for veterinary care of dogs, cats and horses in selected countries in Europe
Source: Front Vet Sci. 2024 Jul 18;11:1403483. doi: 10.3389/fvets.2024.1403483 (PMC11292583; doi:10.3389/fvets.2024.1403483)
Supplement: Supplementary file 1 [file Data_Sheet_1.xlsx]

## Sheet: SAScode to make analyseable ds
/*MAKE ANALYSEABLE DATA FROM RAW XLSX-FILE*/			2024-03-05			CLEANED
						PERHAPS SCHEMATIC
libname dd ('…...');						FILES TO BE ANALYSES NOT INCLUDED BECAUSE OF CONFIDENTIALITY ISSUES
/*READING IN EXCELFILE WITH RAW DATA*/
proc import datafile="…...xlsx"
out=dd.ditta3G dbms=xlsx	replace;
	getnames=yes;		run;
/*UTTAG=EXTRACTION*/
data dd.ditta3G; set dd.ditta3G;l=length(treatmentTag); lPc=length(priceclean);
RETAIN ID 0;
ID=ID+1;
uttag=1;
month=substr(timestamp, 1, 3);
yr=substr(timestamp, 17, 4);
if (month='Aug' or month='Sep') and yr=2022 then uttag1=1;
if month='Dec' and yr=2022 then uttag1=2;
if month='Jan' and yr=2023 then uttag1=2;
if month='Apr' then uttag1=3;
if month='Jun' or month='Jul' then uttag1=4;
if (month='Aug' or month='Sep') and yr=2023 then uttag1=5;
if month='Jan' and yr=2024 then uttag1=6;
run;
/*to manage range-prices*/
data test(drop=flag1-flag80 regex1-regex80); set dd.ditta3G;
retain REGEX1;if _N_=1 then do;REGEX1 = prxparse("/-/");end;FLAG1 = min((prxmatch(REGEX1,priceclean)),1);
retain REGEX2;if _N_=1 then do;REGEX2 = prxparse("/\./");end;FLAG2 = min((prxmatch(REGEX2,priceclean)),1);
retain REGEX3;if _N_=1 then do;REGEX3 = prxparse("/veck/");end;FLaG3 = min((prxmatch(REGEX3,price)),1);
retain REGEX4;if _N_=1 then do;REGEX4 = prxparse("/min/");end;FLaG4 = min((prxmatch(REGEX4,price)),1);
retain REGEX5;if _N_=1 then do;REGEX5 = prxparse("/dag/");end;FLaG5 = min((prxmatch(REGEX5,price)),1);
retain REGEX6;if _N_=1 then do;REGEX6 = prxparse("/dag/");end;FLaG6 = min((prxmatch(REGEX6,treatmentTag)),1);
retain REGEX7;if _N_=1 then do;REGEX7 = prxparse("/bankgiro/");end;flag7 = min((prxmatch(REGEX7,treatmentTag)),1);
retain REGEX8;if _N_=1 then do;REGEX8 = prxparse("/tfn/");end;flag8 = min((prxmatch(REGEX8,treatmentTag)),1);
retain REGEX9;if _N_=1 then do;REGEX9 = prxparse("/tel/");end;flag9 = min((prxmatch(REGEX9,treatmentTag)),1);
retain REGEX10;if _N_=1 then do;REGEX10 = prxparse("/hund/");end;flag10= min((prxmatch(REGEX10,treatmentTag)),1);
retain REGEX11;if _N_=1 then do;REGEX11 = prxparse("/08-/");end;FLAG11 = min((prxmatch(REGEX11,priceclean)),1);
retain REGEX12;if _N_=1 then do;REGEX12 = prxparse("/042-/");end;FLAG12 = min((prxmatch(REGEX12,priceclean)),1);
retain REGEX13;if _N_=1 then do;REGEX13 = prxparse("/021-/");end;FLAG13 = min((prxmatch(REGEX13,priceclean)),1);
retain REGEX14;if _N_=1 then do;REGEX14 = prxparse("/0920-/");end;FLAG14 = min((prxmatch(REGEX14,priceclean)),1);
retain REGEX15;if _N_=1 then do;REGEX15 = prxparse("/2023-/");end;FLAG15 = min((prxmatch(REGEX15,priceclean)),1);
retain REGEX16;if _N_=1 then do;REGEX16 = prxparse("/070-/");end;FLAG16 = min((prxmatch(REGEX16,priceclean)),1);
retain REGEX17;if _N_=1 then do;REGEX17 = prxparse("/026-/");end;FLAG17 = min((prxmatch(REGEX17,priceclean)),1);
retain REGEX18;if _N_=1 then do;REGEX18 = prxparse("/0670-/");end;FLaG18 = min((prxmatch(REGEX18,price)),1);
retain REGEX19;if _N_=1 then do;REGEX19 = prxparse("/km/");end;FLaG19 = min((prxmatch(REGEX19,price)),1);
retain REGEX20;if _N_=1 then do;REGEX20 = prxparse("/%/");end;FLaG20 = min((prxmatch(REGEX20,price)),1);
retain REGEX21;if _N_=1 then do;REGEX21 = prxparse("/org-nr/");end;flag21= min((prxmatch(REGEX21,treatmentTag)),1);/*indeed*/
retain REGEX22;if _N_=1 then do;REGEX22 = prxparse("/073-/");end;FLAG22 = min((prxmatch(REGEX22,priceclean)),1);
retain REGEX23;if _N_=1 then do;REGEX23 = prxparse("/org.n/");end;flag23= min((prxmatch(REGEX23,treatmentTag)),1);
retain REGEX24;if _N_=1 then do;REGEX24 = prxparse("/018-/");end;FLAG24 = min((prxmatch(REGEX24,priceclean)),1);
retain REGEX25;if _N_=1 then do;REGEX25 = prxparse("/031-/");end;FLAG25 = min((prxmatch(REGEX25,priceclean)),1);
retain REGEX26;if _N_=1 then do;REGEX26 = prxparse("/0457-/");end;FLAG26 = min((prxmatch(REGEX26,priceclean)),1);
retain REGEX27;if _N_=1 then do;REGEX27 = prxparse("/0400-/");end;FLAG27 = min((prxmatch(REGEX27,priceclean)),1);
retain REGEX28;if _N_=1 then do;REGEX28 = prxparse("/0769-/");end;FLAG28 = min((prxmatch(REGEX28,priceclean)),1);
retain REGEX29;if _N_=1 then do;REGEX29 = prxparse("/01-/");end;FLAG29 = min((prxmatch(REGEX29,priceclean)),1);
retain REGEX30;if _N_=1 then do;REGEX30 = prxparse("/0734-/");end;FLAG30 = min((prxmatch(REGEX30,priceclean)),1);
if flag1=1 and flag2 ne 1 and flag3 ne 1 and flag4 ne 1 and flag5 ne 1 and flag6 ne 1 and flag7 ne 1 and flag8 ne 1 and flag9 ne 1 and flag10 ne 1
and flag11 ne 1 and flag12 ne 1 and flag13 ne 1 and flag14 ne 1 and flag15 ne 1 and flag16 ne 1 and flag17 ne 1 and flag18 ne 1 and flag19 ne 1
and flag20 ne 1 and flag21 ne 1 and flag22 ne 1 and flag23 ne 1 and flag24 ne 1 and flag25 ne 1 and flag26 ne 1 and flag27 ne 1 and flag28 ne 1
and flag29 ne 1 and flag30 ne 1
then range=1;
l=length(priceclean);
l1=length(price);
run;
/*DECIMALKOMMA REPLACED BY DECIMAL DOT IN RANGEPRIS*/
data test1(keep=id prisse prisse1 prisse2 /*non_range priceClean*/); set test; if range=1 and l>5 and l1<100;
pricecleanX=translate(priceclean,'.',',');
position=prxmatch('/-/', priceClean);
put position=;
prisse1=substr(priceCleanX, 1, position-1); prisse1=prisse1*1;
prisse2=substr(priceCleanX, position+1, position+4); prisse2=prisse2*1;
prisse=(prisse1+prisse2)*0.5;
if prisse1>prisse2 or prisse1=2022 or prisse1=2023 or prisse2=2022 or prisse2=2023 or prisse1=. or prisse2=. or prisse1<prisse2*0.25 then non_range=1; else non_range=0;
if non_range=1 then delete; run; proc print; run;/*731*/
proc sort data=dd.ditta3G; by id; run;
proc sort data=test1; by id; run;
data dd.mergiG; merge dd.ditta3G test1; by id; run;
data dd.ditta31G(drop=flag flag1-flag6 regex1-regex6 myREGEX1); set dd.mergiG;
retain myREGEX1;if _N_=1 then do;myREGEX1 = prxparse('s/\.//');end;
/*DOT AT POS 4 FROM END*/
position=prxmatch('/\./', priceClean);
put position=;
endpos=lPc-position;
if endpos=3 then priceClean1 = prxchange(myREGEX1,-1,priceClean);
if priceclean1=' ' then priceclean1=priceclean;
if link='vetpris' then vetpris=1; else vetpris=0;
pris=priceClean1*1;
if vetpris=1 then pris=price;
if prisse1 ne ' ' then pris=prisse;
/*retain REGEX1;if _N_=1 then do;REGEX1 = prxparse("/evidensia/");end;FLaG1 = min((prxmatch(REGEX1,nameTag)),1);
retain REGEX2;if _N_=1 then do;REGEX2 = prxparse("/anicura/");end;FLaG2 = min((prxmatch(REGEX2,nameTag)),1);
retain REGEX3;if _N_=1 then do;REGEX3 = prxparse("/empet/");end;FLaG3 = min((prxmatch(REGEX3,nameTag)),1);
retain REGEX4;if _N_=1 then do;REGEX4 = prxparse("/dyrenes-venn/");end;FLaG4 = min((prxmatch(REGEX4,nameTag)),1);
retain REGEX5;if _N_=1 then do;REGEX5 = prxparse("/distrikt/");end;FLaG5 = min((prxmatch(REGEX5,nameTag)),1);
retain REGEX6;if _N_=1 then do;REGEX6 = prxparse("/vettris/");end;FLaG6 = min((prxmatch(REGEX6,nameTag)),1);
if flag1=1 then koncern='evidensia ';
if flag2=1 then koncern='anicura';
if flag3=1 then koncern='empet ';
if flag4=1 then koncern='dyrenes-venn';
if flag5=1 then koncern='DV';
if flag6=1 then koncern='vettris';
clinicID1=clinicID;
run;
data uk(keep=id priceclean2); set dd.mergiG;
if country='UK';
retain myREGEX1;if _N_=1 then do;myREGEX1 = prxparse('s/\,//');end;
/*DOT AT POS 4 FROM END*/
position=prxmatch('/\,/', priceClean);
put position=;
endpos=lPc-position;
if endpos=3 then priceClean2 = prxchange(myREGEX1,-1,priceClean);
if priceclean1=' ' then priceclean2=priceclean;
run;/*mkt skit i loggen*/
proc sort data=dd.ditta31G; by id; run;
proc sort data=uk; by id; run;
data dd.ditta31G; merge uk dd.ditta31G; by id;
run;
/*IMPORTING FILE WITH CLINIC CATEGORISATIONS- NOT USED*/
proc import datafile="…....xlsx"
out=dd.klinkat dbms=xlsx	replace;		sheet='datatry1';
	getnames=yes;
run;
data dd.klinkat(drop=clinicID vetprisID); set dd.klinkat; if dubblett ne 1 and hund ne .; clinicID1=clinicID; run; ods html; proc print; run;ods html close;
proc sort data=dd.ditta31G; by clinicID1; run;
proc sort data=dd.klinkat; by clinicID1; run;
data dd.margoG; merge dd.ditta31G dd.klinkat; by clinicID1;
if country='SE' and uttag1=1 then priceK=pris*0.0931;
if country='SE' and uttag1=2 then priceK=pris*0.0899;
if country='SE' and uttag1=3 then priceK=pris*0.0886;
if country='SE' and uttag1=4 then priceK=pris*0.0847;
if country='SE' and uttag1=5 then priceK=pris*0.0867;
if country='SE' and uttag1=6 then priceK=pris*0.0901;
if country='IR' and uttag1=1 then priceK=pris*10.8993*0.0931;
if country='IR' and uttag1=2 then priceK=pris*11.1218*0.0899;
if country='IR' and uttag1=3 then priceK=pris*11.2805 *0.0886;
if country='IR' and uttag1=4 then priceK=pris*11.8055*0.0847;
if country='IR' and uttag1=5 then priceK=pris*10.8993*0.0867;
if country='IR' and uttag1=6 then priceK=pris*11.1218*0.0901;
if country='UK' and uttag1=1 and priceclean2 ne ' ' then priceK=priceclean2*12.343488*0.0931;
if country='UK' and uttag1=1 and priceclean2 = ' ' then priceK=pris*12.343488*0.0931;
if country='UK' and uttag1=2 and priceclean2 ne ' ' then priceK=priceclean2*12.539659*0.0899;
if country='UK' and uttag1=2 and priceclean2 = ' ' then priceK=pris*12.539659*0.0899;
if country='UK' and uttag1=3 and priceclean2 ne ' ' then priceK=priceclean2*12.830414*0.0886;
if country='UK' and uttag1=3 and priceclean2 = ' ' then priceK=pris*12.830414*0.0886;
if country='UK' and uttag1=4 and priceclean2 ne ' ' then priceK=priceclean2*13.754835*0.0847;
if country='UK' and uttag1=4 and priceclean2 = ' ' then priceK=pris*13.754835*0.0847;
if country='UK' and uttag1=5 and priceclean2 ne ' ' then priceK=priceclean2*12.830414*0.0867;
if country='UK' and uttag1=5 and priceclean2 = ' ' then priceK=pris*12.830414*0.0867;
if country='UK' and uttag1=6 and priceclean2 ne ' ' then priceK=priceclean2*12.767965*0.0901;
if country='UK' and uttag1=6 and priceclean2 = ' ' then priceK=pris*12.767965*0.0901;
/*norwegian prices were not converted to SE at VP at first extraction*/						The orange part of the script is updated 250822
if country='NO' and uttag1=1 then priceK=pris*1.02981*0.0931;
if country='NO' and uttag1=2 then priceK=pris*1.057829*0.0899;
if country='NO' and uttag1=3 then priceK=pris*1.005754*0.0886;
if country='NO' and uttag1=4 and vetpris=0 then priceK=pris*1.008672*0.0847;
if country='NO' and uttag1=4 and vetpris=1 then priceK=pris*0.0847;
if country='NO' and uttag1=5 and vetpris=0 then priceK=pris*1.024792*0.0867;
if country='NO' and uttag1=5 and vetpris=1 then priceK=pris*0.0867;
if country='NO' and uttag1=6 and vetpris=0 then priceK=pris*0.987145*0.0901;
if country='NO' and uttag1=6 and vetpris=1 then priceK=pris*0.0901;
if country='NO' and uttag1=5 then priceK=pris*1.024792*0.0867;
if country='NO' and uttag1=6 then priceK=pris*0.987145*0.0901;
/*danish prices konverted to swedish all along*/
if country='DK' and uttag1=1 and vetpris=0 then priceK=pris*1.465649*0.0931;
if country='DK' and uttag1=1 and vetpris=1 then priceK=pris*0.0931;
if country='DK' and uttag1=2 and vetpris=0 then priceK=pris*1.495569*0.0899;
if country='DK' and uttag1=2 and vetpris=1 then priceK=pris*0.0899;
if country='DK' and uttag1=3 and vetpris=0 then priceK=pris*1.514466*0.0886;
if country='DK' and uttag1=3 and vetpris=1 then priceK=pris*0.0886;
if country='DK' and uttag1=4 and vetpris=0 then priceK=pris*1.585184*0.0847;
if country='DK' and uttag1=4 and vetpris=1 then priceK=pris*0.0847;
if country='DK' and uttag1=5 and vetpris=0 then priceK=pris*1.514466*0.0867;
if country='DK' and uttag1=5 and vetpris=1 then priceK=pris*0.0867;
if country='DK' and uttag1=6 and vetpris=0 then priceK=pris*1.488816*0.0901;
if country='DK' and uttag1=6 and vetpris=1 then priceK=pris*0.0901;
/*denna öppnas oxo 250821*/
if country='DK' and uttag1=1 and vetpris=1 then pris1=pris/1.465649;
if country='DK' and uttag1=2 and vetpris=1 then pris1=pris/1.495569;
if country='DK' and uttag1=3 and vetpris=1 then pris1=pris/1.514466;
if country='DK' and uttag1=4 and vetpris=1 then pris1=pris/1.585184;
if country='DK' and uttag1=5 and vetpris=1 then pris1=pris/1.514466;
if country='DK' and uttag1=6 and vetpris=1 then pris1=pris/1.488816;
/*if country='NO' and uttag1=1 and vetpris=1 then pris1=pris/1.02981;
if country='NO' and uttag1=2 and vetpris=1 then pris1=pris/1.057829;
if country='NO' and uttag1=3 and vetpris=1 then pris1=pris/1.005754;*/
if country='NO' and uttag1=4 and vetpris=1 then pris1=pris/1.008672;
if country='NO' and uttag1=5 and vetpris=1 then pris1=pris/1.024792;
if country='NO' and uttag1=6 and vetpris=1 then pris1=pris/0.987145;
if pris1 ne . then prisOrg=pris1;
else prisOrg=pris;
if country='UK' and priceclean2 ne ' ' then prisOrg=priceclean2; /*org pris och org valuta*/
run;
/*CLINIC DATA AGAIN*/
data DD.clinics ;
%let _EFIERR_ = 0; /* set the ERROR detection macro variable */
infile '……..csv' delimiter = ',' MISSOVER DSD lrecl=32767 firstobs=2 ;
informat ClinicID BEST12. ;
informat country $2. ;
informat CompanyID BEST12.;
informat address $61. ;
informat name $76. ;
informat lat		BEST12. ;
informat allSources $40. ;
informat openingHours $482. ;
informat alwaysOpen BEST12. ;
informat lng		BEST12. ;				format ClinicID BEST12. ;
informat nameTag		$71. ;
informat nightSurgery BEST12. ;
informat orgNumber $11. ;
informat nightSurgeryAnimals $24. ;
informat onCall	BEST12. ;
informat phone	BEST12. ;
informat vetprisId BEST12. ;
informat ClinicUrlID BEST12. ;
informat ClinicIDx BEST12. ;
	informat nameTagx	$71. ;
informat url	$40. ;
informat valid BEST12. ;
		format country $2. ;
		format CompanyID BEST12.;
		format address $61. ;
		format name $76. ;
		format lat		BEST12. ;
		format allSources $40. ;
		format openingHours $482. ;
		format alwaysOpen BEST12. ;
		format lng		BEST12. ;
		format nameTag		$71. ;
		format nightSurgery BEST12. ;
		format orgNumber $11. ;
		format nightSurgeryAnimals $24. ;
		format onCall	BEST12. ;
		format phone	BEST12. ;
		format vetprisId BEST12. ;
		format ClinicUrlID BEST12. ;
		format ClinicIDx BEST12. ;
			format nameTagx	$71. ;
		format url	$40. ;
		format valid BEST12. ;
				input ClinicID country CompanyID address name lat allSources
openingHours alwaysOpen lng nameTag nightSurgery orgNumber nightSurgeryAnimals onCall phone vetprisId ClinicUrlID
ClinicIDx nameTagx url
valid ;
if _ERROR_ then call symputx('_EFIERR_',1); /* set ERROR detection macro variable */
run;
proc contents data=dd.clinics; run;
proc import datafile="….open_hours_.....csv"
out=dd.openh_vpnew dbms=csv	replace;
	getnames=yes;		run;
proc contents data=dd.openh_vpnew; run; proc print data=dd.openh_vpnew; var vetprisID; run;
proc print data=dd.openh_vpnew; where country='SE'; run;
/*merge clinics med openhours*/
proc sort data=dd.clinics; by vetprisID; run;
proc sort data=dd.openh_vpnew; by vetprisID; run;
data clinhours(drop= regex1-regex10 flag1-flag10 koncern); merge dd.clinics dd.openh_vpnew; by vetprisID;
workDH=mon+tue+wed+thu+fri;
retain REGEX1;if _N_=1 then do;REGEX1 = prxparse("/evidensia/");end;FLaG1 = min((prxmatch(REGEX1,nameTag)),1);
retain REGEX2;if _N_=1 then do;REGEX2 = prxparse("/anicura/");end;FLaG2 = min((prxmatch(REGEX2,nameTag)),1);
retain REGEX3;if _N_=1 then do;REGEX3 = prxparse("/empet/");end;FLaG3 = min((prxmatch(REGEX3,nameTag)),1);
retain REGEX4;if _N_=1 then do;REGEX4 = prxparse("/dyrenes-venn/");end;FLaG4 = min((prxmatch(REGEX4,nameTag)),1);
retain REGEX5;if _N_=1 then do;REGEX5 = prxparse("/distrikt/");end;FLaG5 = min((prxmatch(REGEX5,nameTag)),1);
retain REGEX6;if _N_=1 then do;REGEX6 = prxparse("/vettris/");end;FLaG6 = min((prxmatch(REGEX6,nameTag)),1);
/*retain REGEX7;if _N_=1 then do;REGEX7 = prxparse("/zoomarket/");end;FLaG7 = min((prxmatch(REGEX7,nameTag)),1); no 1 har inget pris från kliniken tom uttag3*/
retain REGEX8;if _N_=1 then do;REGEX8 = prxparse("/chantry-vet/");end;FLaG8 = min((prxmatch(REGEX8,nameTag)),1);
retain REGEX9;if _N_=1 then do;REGEX9 = prxparse("/hallandsdjursjukhus/");end;FLaG9 = min((prxmatch(REGEX9,nameTag)),1);
retain REGEX9a;if _N_=1 then do;REGEX9a = prxparse("/kungsbackahastklinik/");end;FLaG9a = min((prxmatch(REGEX9a,link)),1);
retain REGEX9b;if _N_=1 then do;REGEX9b = prxparse("/klinfal.com/");end;FLaG9b = min((prxmatch(REGEX9b,link)),1);
retain REGEX9c;if _N_=1 then do;REGEX9c = prxparse("/axevallahastklinik/");end;FLaG9c = min((prxmatch(REGEX9c,link)),1);
retain REGEX9d;if _N_=1 then do;REGEX9d = prxparse("/varmlandshastsjukhus/");end;FLaG9d = min((prxmatch(REGEX9d,link)),1);
retain REGEX9e;if _N_=1 then do;REGEX9e = prxparse("/vaggerydshastklinik/");end;FLaG9e = min((prxmatch(REGEX9e,link)),1);
retain REGEX9f;if _N_=1 then do;REGEX9f = prxparse("/www.nyatorpsvet/");end;FLaG9f = min((prxmatch(REGEX9f,link)),1);
retain REGEX10;if _N_=1 then do;REGEX10 = prxparse("/lapplandsdjur/");end;FLaG10 = min((prxmatch(REGEX10,nameTag)),1);
if flag9=1 or flag9a=1 or flag9b=1 or flag9c=1 or flag9d=1 or flag9e=1 or flag9f=1 then koncern='Hallands';
if flag10=1 then koncern='Lapplands';
if flag1=1 then evidensia=1;
if flag2=1 then anicura=1;
if flag3=1 then empet=1;
if flag4=1 then dyrenes_venn=1;
if flag5=1 then DV=1;
if flag6=1 then vettris=1;
if flag7=1 then zoomarket=1;
if flag8=1 then chantry=1;
if koncern='Hallands' then hallands=1;
if koncern='Lapplands' then lapplands=1;
run; proc print;var koncern; run;
proc import datafile="……same file as above.xlsx"			LINE 141
out=dd.klinkat dbms=xlsx	replace;		sheet='datatry1';
	getnames=yes;
run;
data dd.klinkat1; set dd.klinkat; if dubblett ne 1 and hund ne .; run; ods html; proc print data=dd.klinkat; run;ods html close;
data test(Keep=clinicID lat lng workDH evidensia anicura empet dyrenes_venn DV vettris zoomarket chantry hallands lapplands); set clinhours;
koncern1=koncern; run; proc print data=test; run;
proc sort data=test; by clinicID lat lng; run;
proc means data=test noprint; by clinicID lat lng;
var workDH evidensia anicura empet dyrenes_venn DV vettris zoomarket chantry hallands lapplands;
output out=out max=;
run;
data test(drop=evidensia anicura empet dyrenes_venn DV vettris zoomarket chantry hallands lapplands); set out;
if evidensia=1 then koncern1='Evidensia ';
if anicura=1 then koncern1='Anicura';
if empet=1 then koncern1='Empet';
if dyrenes_venn=1 then koncern1='Dyrenes venn';
if vettris=1 then koncern1='Vettris';
if zoomarket=1 then koncern1='Zoomarket';
if chantry=1 then koncern1='Chantry vet';
if hallands=1 then koncern1='Hallands';
if lapplands=1 then koncern1='Lapplands';
if DV=1 then koncern1='Districts vet';
if koncern1=' ' then koncern1='None';
run;
proc sort data=test; by clinicID; run;
proc sort data=dd.margoG; by clinicID; run;
data dd.margo1G; merge test dd.margoG; by clinicID;
if id ne .; run;
proc freq data=dd.margo1G; tables koncern koncern1; run;
proc contents data=dd.margo1G; run;
proc print data=dd.margo1G (obs=40); run;
data geoallG(keep=lat lng koncern1 clinicID country nummer); set dd.margo1G; nummer=1;
if koncern1 ne ' '; run;
proc sort data=geoallG; by clinicID lat lng koncern1 country; run;
proc means data=geoallG noprint; by clinicID lat lng koncern1 country; var nummer;
output out=dd.geoallkG mean=; run; /*för plottning*/
proc import datafile="-----translation2Eng.xlsx"
out=dd.VPcoded dbms=xlsx	replace;		sheet='Sheet1';
	getnames=yes;
run;	proc print; run;
data dd.VPcoded(keep=TreatmentID animal animal_1 engTag treatment treatmentTag treatment_1);
set dd.VPcoded; run;
data dd.margo1VPG; set dd.margo1G; if vetpris=1; run;
data dd.margo1_nonVPG; set dd.margo1G; if vetpris=0; run;
proc sort data=dd.Vpcoded; by treatmentID; run;
proc sort data=dd.margo1VPG; by treatmentID; run;
data dd.margo2Gtest; merge dd.Vpcoded dd.margo1VPG; by treatmentID;
run;
THIS DATASET USED FOR ONLY VP-PRICE ANALYSIS

## Sheet: SAScode castration
2024-03-05
CONSTRUCTING DATASET FOR ANALYSING CASTRATIONS
data test(drop= flag flag1-flag42 regex1-regex42); set dd.margo1G;
retain REGEX1;if _N_=1 then do;REGEX1 = prxparse("/cast/");end;FLAG = min((prxmatch(REGEX1,treatmentTag)),1);
retain REGEX2;if _N_=1 then do;REGEX2 = prxparse("/kast/");end;FLAG1 = min((prxmatch(REGEX2,treatmentTag)),1);
retain REGEX3;if _N_=1 then do;REGEX3 = prxparse("/steril/");end;FLAG2 = min((prxmatch(REGEX3,treatmentTag)),1);
retain REGEX4;if _N_=1 then do;REGEX4 = prxparse("/neuter/");end;FLAG3 = min((prxmatch(REGEX4,treatmentTag)),1);
retain REGEX5;if _N_=1 then do;REGEX5 = prxparse("/spey/");end;FLAG4 = min((prxmatch(REGEX5,treatmentTag)),1);
retain REGEX6;if _N_=1 then do;REGEX6 = prxparse("/neutrali/");end;FLAG5 = min((prxmatch(REGEX6,treatmentTag)),1);
retain REGEX7;if _N_=1 then do;REGEX7 = prxparse("/spay/");end;FLAG6 = min((prxmatch(REGEX7,treatmentTag)),1);
retain REGEX8;if _N_=1 then do;REGEX8 = prxparse("/kastrering-hane/");end;vp = min((prxmatch(REGEX8,treatmentTag)),1);/*vp*/
retain REGEX9;if _N_=1 then do;REGEX9 = prxparse("/kastrering-hona/");end;vp_1 = min((prxmatch(REGEX9,treatmentTag)),1);/*vp*/
retain REGEX10;if _N_=1 then do;REGEX10 = prxparse("/kemisk/");end;FLAG7 = min((prxmatch(REGEX10,treatmentTag)),1);
retain REGEX11;if _N_=1 then do;REGEX11 = prxparse("/kjemisk/");end;FLAG8 = min((prxmatch(REGEX11,treatmentTag)),1);
retain REGEX12;if _N_=1 then do;REGEX12 = prxparse("/krypto/");end;FLAG9 = min((prxmatch(REGEX12,treatmentTag)),1);
retain REGEX13;if _N_=1 then do;REGEX13 = prxparse("/abdominell/");end;FLAG10 = min((prxmatch(REGEX13,treatmentTag)),1);
retain REGEX14;if _N_=1 then do;REGEX14 = prxparse("/ingen-testikel/");end;FLAG11 = min((prxmatch(REGEX14,treatmentTag)),1);
retain REGEX15;if _N_=1 then do;REGEX15 = prxparse("/kastrationschip/");end;FLAG12 = min((prxmatch(REGEX15,treatmentTag)),1);
retain REGEX16;if _N_=1 then do;REGEX16 = prxparse("/og-id/");end;FLAG13 = min((prxmatch(REGEX16,treatmentTag)),1);
retain REGEX17;if _N_=1 then do;REGEX17 = prxparse("/och-id/");end;FLAG14 = min((prxmatch(REGEX17,treatmentTag)),1);
retain REGEX18;if _N_=1 then do;REGEX18 = prxparse("/\+-id/");end;FLAG15 = min((prxmatch(REGEX18,treatmentTag)),1);
retain REGEX19;if _N_=1 then do;REGEX19 = prxparse("/inkl-id/");end;FLAG16 = min((prxmatch(REGEX19,treatmentTag)),1);
retain REGEX20;if _N_=1 then do;REGEX20 = prxparse("/\+-vacc/");end;FLAG17 = min((prxmatch(REGEX20,treatmentTag)),1);
retain REGEX21;if _N_=1 then do;REGEX21 = prxparse("/og-mikrochip/");end;FLAG18 = min((prxmatch(REGEX21,treatmentTag)),1);
retain REGEX22;if _N_=1 then do;REGEX22 = prxparse("/inkl\.-id/");end;FLAG19 = min((prxmatch(REGEX22,treatmentTag)),1);
retain REGEX23;if _N_=1 then do;REGEX23 = prxparse("/paket/");end;FLAG20 = min((prxmatch(REGEX23,treatmentTag)),1);
retain REGEX24;if _N_=1 then do;REGEX24 = prxparse("/inkl-vaksinasjon/");end;FLAG21 = min((prxmatch(REGEX24,treatmentTag)),1);
retain REGEX25;if _N_=1 then do;REGEX25 = prxparse("/pakke/");end;FLAG22 = min((prxmatch(REGEX25,treatmentTag)),1);
retain REGEX26;if _N_=1 then do;REGEX26 = prxparse("/inkl\.-id/");end;FLAG23 = min((prxmatch(REGEX26,treatmentTag)),1);
retain REGEX27;if _N_=1 then do;REGEX27 = prxparse("/-inkl-chip/");end;FLAG24 = min((prxmatch(REGEX27,treatmentTag)),1);/*ny*/
retain REGEX28;if _N_=1 then do;REGEX28 = prxparse("/drektig/");end;FLAG25 = min((prxmatch(REGEX28,treatmentTag)),1);/*ny*/
retain REGEX29;if _N_=1 then do;REGEX29 = prxparse("/dr.+ktig/");end;FLAG26 = min((prxmatch(REGEX29,treatmentTag)),1);/*ny*/
retain REGEX30;if _N_=1 then do;REGEX30 = prxparse("/vaksine\/chip/");end;FLAG27 = min((prxmatch(REGEX30,treatmentTag)),1);/*ny*/
retain REGEX31;if _N_=1 then do;REGEX31 = prxparse("/inkludert-id/");end;FLAG28 = min((prxmatch(REGEX31,treatmentTag)),1);/*ny*/
retain REGEX32;if _N_=1 then do;REGEX32 = prxparse("/-\+-micro/");end;FLAG29 = min((prxmatch(REGEX32,treatmentTag)),1);/*ny*/
retain REGEX33;if _N_=1 then do;REGEX33 = prxparse("/inkl\.-mikrochip/");end;FLAG30 = min((prxmatch(REGEX33,treatmentTag)),1);/*ny*/
retain REGEX34;if _N_=1 then do;REGEX34 = prxparse("/inkl-mikrochip/");end;FLAG31 = min((prxmatch(REGEX34,treatmentTag)),1);/*ny*/
retain REGEX35;if _N_=1 then do;REGEX35 = prxparse("/och-vaccination/");end;FLAG32 = min((prxmatch(REGEX35,treatmentTag)),1);/*ny*/
retain REGEX36;if _N_=1 then do;REGEX36 = prxparse("/\+-chip/");end;FLAG33 = min((prxmatch(REGEX36,treatmentTag)),1);/*ny*/
retain REGEX37;if _N_=1 then do;REGEX37 = prxparse("/inkl-.+ronm/");end;FLAG34 = min((prxmatch(REGEX37,treatmentTag)),1);/*ny*/
retain REGEX38;if _N_=1 then do;REGEX38 = prxparse("/-inkl\.-chipm/");end;FLAG35 = min((prxmatch(REGEX38,treatmentTag)),1);/*ny*/
retain REGEX39;if _N_=1 then do;REGEX39 = prxparse("/-inkl\.-.+rontatuering/");end;FLAG36 = min((prxmatch(REGEX39,treatmentTag)),1);/*ny*/
retain REGEX40;if _N_=1 then do;REGEX40 = prxparse("/inkl-vacc/");end;FLAG37 = min((prxmatch(REGEX40,treatmentTag)),1);/*ny*/
retain REGEX41;if _N_=1 then do;REGEX41 = prxparse("/da-testiklarna/");end;FLAG38 = min((prxmatch(REGEX41,treatmentTag)),1);/*ny*/
retain REGEX42;if _N_=1 then do;REGEX42 = prxparse("/da-testiklar/");end;FLAG39 = min((prxmatch(REGEX42,treatmentTag)),1);/*bort hon, kvar han*/
if (flag=1 or flag1=1 or flag2=1 or flag3=1 or flag4=1 or flag5=1 or flag6=1 or vp=1 or vp_1=1) and flag7 ne 1
and flag8 ne 1 and flag9 ne 1 and flag10 ne 1 and flag11 ne 1 and flag12 ne 1 and flag13 ne 1 and flag14 ne 1
and flag15 ne 1 and flag16 ne 1 and flag17 ne 1 and flag18 ne 1 and flag19 ne 1 and flag20 ne 1 and flag21 ne 1
and flag22 ne 1 and flag23 ne 1 and flag24 ne 1 and flag25 ne 1 and flag26 ne 1 and flag27 ne 1
and flag28 ne 1 and flag29 ne 1 and flag30 ne 1 and flag31 ne 1 and flag32 ne 1 and flag33 ne 1 and flag34 ne 1
and flag35 ne 1 and flag36 ne 1 and flag37 ne 1 and flag38 ne 1 /*and flag39 ne 1*/ then cast=1;
if link='vetpris' then vetpris=1; else vetpris=0;
run;
proc contents data=test; run;
data test1(drop=flag flag1-flag6 regex1-regex15); set test;
retain REGEX1;if _N_=1 then do;REGEX1 = prxparse("/cat/");end;FLAG = min((prxmatch(REGEX1,treatmentTag)),1); /*katt*/
retain REGEX2;if _N_=1 then do;REGEX2 = prxparse("/kat/");end;FLAG1 = min((prxmatch(REGEX2,treatmentTag)),1);/*testar ett t 230129*/
retain REGEX3;if _N_=1 then do;REGEX3 = prxparse("/kattung/");end;FLAG2 = min((prxmatch(REGEX3,treatmentTag)),1);
retain REGEX4;if _N_=1 then do;REGEX4 = prxparse("/kitt/");end;FLAG3 = min((prxmatch(REGEX4,treatmentTag)),1);
retain REGEX5;if _N_=1 then do;REGEX5 = prxparse("/kastrering-hane/");end;vp1 = min((prxmatch(REGEX5,treatmentTag)),1);/*vp*/
retain REGEX6;if _N_=1 then do;REGEX6 = prxparse("/kastrering-hona/");end;vp_2 = min((prxmatch(REGEX6,treatmentTag)),1);/*vp*/
retain REGEX7;if _N_=1 then do;REGEX7 = prxparse("/certificate/");end;FLAG4 = min((prxmatch(REGEX7,treatmentTag)),1);
retain REGEX8;if _N_=1 then do;REGEX8 = prxparse("/catara/");end;FLAG5 = min((prxmatch(REGEX8,treatmentTag)),1);
retain REGEX9;if _N_=1 then do;REGEX9 = prxparse("/emerald-scatter-tube/");end;FLAG6 = min((prxmatch(REGEX9,treatmentTag)),1);
if (flag=1 or flag1=1 or flag2=1 or flag3=1 or vp1=1 or vp_2=1 or animal='cat') and flag4 ne 1 and flag5 ne 1 and flag6 ne 1 then cat=1;
l=length(treatmentTag);run;
data test2(drop=flag flag1-flag18 regex1-regex18); set test1;
retain REGEX1;if _N_=1 then do;REGEX1 = prxparse("/han/");end;FLaG = min((prxmatch(REGEX1,treatmentTag)),1);
retain REGEX2;if _N_=1 then do;REGEX2 = prxparse("/hingst/");end;FLaG1 = min((prxmatch(REGEX2,treatmentTag)),1);
retain REGEX3;if _N_=1 then do;REGEX3 = prxparse("/stallion/");end;FLaG2 = min((prxmatch(REGEX3,treatmentTag)),1);/*dubbelstreck?*/
retain REGEX4;if _N_=1 then do;REGEX4 = prxparse("/bagge/");end;FLaG3 = min((prxmatch(REGEX4,treatmentTag)),1);
retain REGEX5;if _N_=1 then do;REGEX5 = prxparse("/ram/");end;FLaG4 = min((prxmatch(REGEX5,treatmentTag)),1);
retain REGEX6;if _N_=1 then do;REGEX6 = prxparse("/male/");end;FLaG5 = min((prxmatch(REGEX6,treatmentTag)),1);
retain REGEX7;if _N_=1 then do;REGEX7 = prxparse("/kastrering-hane/");end;vp2 = min((prxmatch(REGEX7,treatmentTag)),1);/*vp*/
retain REGEX8;if _N_=1 then do;REGEX8 = prxparse("/kastrering-hona/");end;vp_3 = min((prxmatch(REGEX8,treatmentTag)),1);/*vp*/
retain REGEX9;if _N_=1 then do;REGEX9 = prxparse("/hunnkat/");end;FLaG6 = min((prxmatch(REGEX9,treatmentTag)),1);
retain REGEX10;if _N_=1 then do;REGEX10 = prxparse("/hannh/");end;FLaG7 = min((prxmatch(REGEX10,treatmentTag)),1);
retain REGEX11;if _N_=1 then do;REGEX11 = prxparse("/hanh/");end;FLaG8 = min((prxmatch(REGEX11,treatmentTag)),1);
retain REGEX12;if _N_=1 then do;REGEX12 = prxparse("/hannkan/");end;FLaG9 = min((prxmatch(REGEX12,treatmentTag)),1);
retain REGEX13;if _N_=1 then do;REGEX13 = prxparse("/hankan/");end;FLaG10 = min((prxmatch(REGEX13,treatmentTag)),1);
retain REGEX14;if _N_=1 then do;REGEX14 = prxparse("/hunh/");end;FLaG11 = min((prxmatch(REGEX14,treatmentTag)),1);
retain REGEX15;if _N_=1 then do;REGEX15 = prxparse("/kanin/");end;FLaG12 = min((prxmatch(REGEX15,treatmentTag)),1);
retain REGEX16;if _N_=1 then do;REGEX16 = prxparse("/marsvin/");end;FLaG13 = min((prxmatch(REGEX16,treatmentTag)),1);
retain REGEX17;if _N_=1 then do;REGEX17 = prxparse("/hunk/");end;FLaG14 = min((prxmatch(REGEX17,treatmentTag)),1);
retain REGEX18;if _N_=1 then do;REGEX18 = prxparse("/female/");end;FLaG15 = min((prxmatch(REGEX18,treatmentTag)),1);
if (flag=1 or flag1=1 or flag2=1 or flag3=1 or flag4=1 or flag5=1 or vp2=1 ) and flag6 ne 1 and flag7 ne 1 and flag8 ne 1
and flag1 ne 1 and flag9 ne 1 and flag10 ne 1 and flag11 ne 1 and flag12 ne 1 and flag13 ne 1 and flag14 ne 1 and flag15 ne 1 then han=1;
pris=priceClean1*1;
if vetpris=1 then pris=price;
run;
proc sort data=test2; by country clinicID1 uttag1 vetpris;run;
proc means data=test2 noprint; by country clinicID1 uttag1 vetpris;
where cast=1 and cat=1 and han=1 and l<100 and pricek<400;;
output out=test2a mean=;
var pricek prisOrg pris; run; /* 5587 observations read from the data set WORK.TEST2.
WHERE (cast=1) and (cat=1) and (han=1) and (l<100) and (pricek<400);
NOTE: There were 5536 observations read from the data set WORK.TEST2.
WHERE (cast=1) and (cat=1) and (han=1) and (l<100) and (pricek<400);
NOTE: The data set WORK.TEST2A has 4659
*/
ods html; proc means data=test2a n mean std min p5 median p95 max;
class vetpris country uttag1 ;
var pricek; run;ods html close;/*table I use*/
ods html; proc means data=test2a n mean std min p5 median p95 max;
class vetpris country uttag1 ;
var prisorg; run;ods html close; /*table I use*/

## Sheet: explain
		2024-07-01
	SHEET	EXPLANATION
	SAScode to make analyseable dataset	cleaned code showing how rawdata are handled
	SAScode castration	code that shows how regular expressions are used to seek out male cat castrations
	links- used for mapping	links used for mapping, see material and methods in body of manuscript
	explain	this sheet

## Sheet: links - used for mapping
		2024-03-05
	Distriktsveterinärerna- en del av jordbruksverket (Swedish District Veterinarian Organization). https://distriktsveterinarerna.se/ [accessed January 13, 2024]
	Evidensia djursjukvård. https://evidensia.se/ [accessed January 13, 2024]
	Anicura. https://www.anicura.se/ [accessed January 13, 2024]
	Vettris veterinärklinik. https://www.vettris.se/ [accessed January 13, 2024]
	Empet. https://www.empet.no/ [accessed January 13, 2024]
	Dyrenes venn. Commercial & Residential Construction · Norway. https://www.zoominfo.com/c/dyrenes-venn/458438978 [accessed January 13, 2024]
	SAScode snippet
	retain REGEX1;if _N_=1 then do;REGEX1 = prxparse("/evidensia/");end;FLaG1 = min((prxmatch(REGEX1,nameTag)),1);
	retain REGEX2;if _N_=1 then do;REGEX2 = prxparse("/anicura/");end;FLaG2 = min((prxmatch(REGEX2,nameTag)),1);
	retain REGEX3;if _N_=1 then do;REGEX3 = prxparse("/empet/");end;FLaG3 = min((prxmatch(REGEX3,nameTag)),1);
	retain REGEX4;if _N_=1 then do;REGEX4 = prxparse("/dyrenes-venn/");end;FLaG4 = min((prxmatch(REGEX4,nameTag)),1);
	retain REGEX5;if _N_=1 then do;REGEX5 = prxparse("/distrikt/");end;FLaG5 = min((prxmatch(REGEX5,nameTag)),1);
	retain REGEX6;if _N_=1 then do;REGEX6 = prxparse("/vettris/");end;FLaG6 = min((prxmatch(REGEX6,nameTag)),1);
