# Supplementary material for: Prices for veterinary care of dogs, cats and horses in selected countries in Europe
Source: Front Vet Sci. 2024 Jul 18;11:1403483. doi: 10.3389/fvets.2024.1403483 (PMC11292583; doi:10.3389/fvets.2024.1403483)
Supplement: Supplementary file 4 [file Table_1.xlsx]

## Sheet: explanation Table 1
	Acronym	explanation	alternative		comments
	Obs
	vetpris	Whether from vetpris.se (1) or not (0)
	country		SE, DK, NO
	uttag1	extraction number	1-6
	_FREQ_	number of clinics contributing pricing
	mean_pricek	mean			pricek is for price in Euro, prisOrg is in national currency
	mean_prisOrg	mean
	std_pricek	Standard deviation
	std_prisOrg
	min_pricek	minimum			Notes:
	min_prisOrg				Fee for immediate insurance settlement	once put in as	1SEK- was really OSEK (which is not possible within the system)
	p25_pricek	25 quartile
	p25_prisOrg				These alterations were made to the file to delete 21 outliers
	median_pricek	median
	median_prisOrg				if treatmenttag='kastrering-tik-5-kg' and prisorg=600 then delete;
	max_pricek	maximum			if treatmenttag='kastrering-tik-upp-till-15-kg' and prisorg=950 then delete;
	max_prisOrg				if treatmenttag='kastrering-hona' and prisorg=13030 then delete;
	p75_pricek	75 quartile			if treatmenttag='kastration-inguinal-kryptorchid-klapphingst-med-testikel-ej-i-bukhålan' and prisorg=1800 then delete;
	p75_prisOrg				if treatmenttag='kastrering-hanhund' and prisorg=470 then delete;/**/
	skew_pricek	skewness (SAS)	optimal 0		if treatmenttag='kastrering-hanhund-5-kg' and prisorg=51510 then delete;/**/
	skew_prisOrg				if treatmenttag='klokapselbrott' and prisorg=40000 then delete;/**/
	kurt_pricek	kurtosis (SAS)	optimal 0		if treatmenttag='kolik-jour-2' and prisorg=56196 then delete;
	kurt_prisOrg				if treatmenttag='avlivning' and (prisorg=130030 or prisorg=33240 or prisorg=13030) then delete;
	Mmean_pricek	mean first price			if treatmenttag='avlivning-15-kg' and prisorg=20 then delete;/**/
	Mmean_prisorg				if treatmenttag='avlivning-med-samkremering-5-kg' and prisorg=33400 then delete;/**/
	Mmedian_pricek	median first price			if treatmenttag='intyg-hjärta' and prisorg>48752 then delete;/**/
	Mmedian_prisorg				if treatmenttag='id-märkning' and prisorg=30010 then delete;
	meanIncK	mean increase (%) since first outtake/extraction			if treatmenttag='besiktning-vacc-id-kattunge' and prisorg=10501 then delete;
	meanIncO				if treatmenttag='lejonklippning-ink-sed' and prisorg=28959 then delete;
	medianIncK	median increase (%) since first outtake/extraction			if treatmenttag='tandsanering-2' and prisorg=2950257 then delete;
	medianIncO				if treatmenttag='influensa-botulism-stelkramp' and prisorg=10240 then delete;
	meanIncPrevK	mean increase (%) since previous outtake/extraction			if treatmenttag='leptospiros' and prisorg=70 then delete;
	medianIncPrevK				if treatmenttag='stelkramp-influensa' and prisorg=5120 then delete;
	meanIncPrevO	median increase (%) since previous outtake/extraction			if treatmenttag='armbågar' and prisorg=1 then delete;/*tror 1050*/
	medianIncPrevO				if treatmenttag='dräktighet-3' and prisorg=14936 then delete;
	meanIncK2	mean increase (%) since 2nd outtake/extraction
	meanIncO2
	medianIncK2	median increase (%) since 2nd outtake/extraction
	medianIncO2
	meanIncK3	mean increase (%) since 3rd outtake/extraction
	meanIncO3
	medianIncK3	median increase (%) since 3rd outtake/extraction
	medianIncO3

## Sheet: Table 1
	Supplementary Table 1. Descriptive statistics of the prices (€) for all items (diagnoses and procedures) found at the price-comparison site (vetpris.se, VP). Prices were extracted from the web of the veterinary clinics (web) at 6 extractions (Time), approximately every three months, during autumn 2022 - autumn 2023. Various descriptive statistics are shown and explained in the file.
The SAS System
Obs	treatmentTag	engTag	country	animal	uttag1	_FREQ_	mean_pricek	mean_prisOrg	std_pricek	std_prisOrg	min_pricek	min_prisOrg	p25_pricek	p25_prisOrg	median_pricek	median_prisOrg	max_pricek	max_prisOrg	p75_pricek	p75_prisOrg	skew_pricek	skew_prisOrg	kurt_pricek	kurt_prisOrg	Mmean_pricek	Mmean_prisorg	Mmedian_pricek	Mmedian_prisorg	meanIncK	meanIncO	medianIncK	medianIncO	meanIncPrevK	medianIncPrevK	meanIncPrevO	medianIncPrevO	sec	Mmean_pricek2	Mmean_prisorg2	Mmedian_pricek2	Mmedian_prisorg2	meanIncK2	meanIncO2	medianIncK2	medianIncO2	Mmean_pricek3	Mmean_prisorg3	Mmedian_pricek3	Mmedian_prisorg3
1	abscess-dränering-böld-inkl-drän	Abcess treatment	DK	cat	2	1	539.4	4011.85	.	.	539.4	4011.85	539.4	4011.85	539.4	4011.85	539.4	4011.85	539.4	4011.85	.	.	.	.	539.4	4011.85	539.4	4011.85	0	0	0	0	.	.	.	.	1	531.6	3961.79	531.6	3961.79	1.467	1.264	1.467	1.264	531.6	3961.79	531.6	3961.79
2	abscess-dränering-böld-inkl-drän	Abcess treatment	DK	cat	3	1	531.6	3961.79	.	.	531.6	3961.79	531.6	3961.79	531.6	3961.79	531.6	3961.79	531.6	3961.79	.	.	.	.	539.4	4011.85	539.4	4011.85	-1.446	-1.248	-1.446	-1.248	-1.446	-1.446	-1.248	-1.248	1	531.6	3961.79	531.6	3961.79	0	0	0	0	531.6	3961.79	531.6	3961.79
3	abscess-dränering-böld-inkl-drän	Abcess treatment	DK	cat	4	1	865.63	6447.2	.	.	865.63	6447.2	865.63	6447.2	865.63	6447.2	865.63	6447.2	865.63	6447.2	.	.	.	.	539.4	4011.85	539.4	4011.85	60.481	60.704	60.481	60.704	62.836	62.836	62.734	62.734	1	531.6	3961.79	531.6	3961.79	62.836	62.734	62.836	62.734	531.6	3961.79	531.6	3961.79
4	abscess-dränering-böld-inkl-drän	Abcess treatment	DK	cat	5	4	369.78	2816.17	337.83	2572.9	134.39	1023.46	185.54	1413.04	236.69	1802.62	871.34	6636	554.01	4219.31	1.8745	1.8745	3.64	3.64	539.4	4011.85	539.4	4011.85	-31.447	-29.804	-56.12	-55.068	-57.283	-72.657	-56.319	-72.04	1	531.6	3961.79	531.6	3961.79	-30.441	-28.917	-55.476	-54.5	531.6	3961.79	531.6	3961.79
5	abscess-dränering-böld-inkl-drän	Abcess treatment	DK	cat	6	4	371.21	2767.3	339.78	2532.98	135.15	1007.51	186.06	1387.01	236.96	1766.5	875.77	6528.68	556.37	4147.59	1.8772	1.8772	3.647	3.647	539.4	4011.85	539.4	4011.85	-31.181	-31.022	-56.069	-55.968	0.388	0.115	-1.735	-2.003	1	531.6	3961.79	531.6	3961.79	-30.171	-30.15	-55.425	-55.411	531.6	3961.79	531.6	3961.79
6	abscess-dränering-böld-inkl-drän	Abcess treatment	NO	cat	1	1	331.06	3453	.	.	331.06	3453	331.06	3453	331.06	3453	331.06	3453	331.06	3453	.	.	.	.	331.06	3453	331.06	3453	0	0	0	0	.	.	.	.	1	544.58	5726.5	544.58	5726.5	-39.209	-39.701	-39.209	-39.701	429.3	4817.67	307.7	3453
7	abscess-dränering-böld-inkl-drän	Abcess treatment	NO	cat	2	2	544.58	5726.5	305.76	3215.21	328.38	3453	328.38	3453	544.58	5726.5	760.79	8000	760.79	8000	.	.	.	.	331.06	3453	331.06	3453	64.498	65.841	64.498	65.841	64.498	64.498	65.841	65.841	1	544.58	5726.5	544.58	5726.5	0	0	0	0	429.3	4817.67	307.7	3453
8	abscess-dränering-böld-inkl-drän	Abcess treatment	NO	cat	3	3	429.3	4817.67	246.41	2765.27	267.33	3000	267.33	3000	307.7	3453	712.88	8000	712.88	8000	1.6799	1.6799	.	.	331.06	3453	331.06	3453	29.676	39.521	-7.057	0	-21.169	-43.499	-15.871	-39.701	1	544.58	5726.5	544.58	5726.5	-21.169	-15.871	-43.499	-39.701	429.3	4817.67	307.7	3453
9	abscess-dränering-böld-inkl-drän	Abcess treatment	NO	cat	4	2	339.22	3970.57	55.7	651.96	299.84	3509.57	299.84	3509.57	339.22	3970.57	378.61	4431.57	378.61	4431.57	.	.	.	.	331.06	3453	331.06	3453	2.467	14.989	2.467	14.989	-20.982	10.246	-17.583	14.989	1	544.58	5726.5	544.58	5726.5	-37.71	-30.663	-37.71	-30.663	429.3	4817.67	307.7	3453
10	abscess-dränering-böld-inkl-drän	Abcess treatment	NO	cat	5	2	359.81	4049.6	58.85	662.4	318.19	3581.21	318.19	3581.21	359.81	4049.6	401.42	4517.99	401.42	4517.99	.	.	.	.	331.06	3453	331.06	3453	8.684	17.278	8.684	17.278	6.067	6.067	1.991	1.991	1	544.58	5726.5	544.58	5726.5	-33.93	-29.283	-33.93	-29.283	429.3	4817.67	307.7	3453
11	abscess-dränering-böld-inkl-drän	Abcess treatment	NO	cat	6	2	371.21	4173.65	44.6	501.42	339.68	3819.09	339.68	3819.09	371.21	4173.65	402.75	4528.21	402.75	4528.21	.	.	.	.	331.06	3453	331.06	3453	12.129	20.87	12.129	20.87	3.17	3.17	3.063	3.063	1	544.58	5726.5	544.58	5726.5	-31.836	-27.117	-31.836	-27.117	429.3	4817.67	307.7	3453
12	abscess-dränering-böld-inkl-drän	Abcess treatment	SE	cat	1	19	282.83	3037.95	60.08	645.38	195.51	2100	232.75	2500	269.99	2900	372.4	4000	338.88	3640	0.3167	0.3167	-1.435	-1.435	282.83	3037.95	269.99	2900	0	0	0	0	.	.	.	.	1	342.51	3809.88	313.66	3489	-17.423	-20.261	-13.923	-16.882	251.94	2843.56	219.73	2480
13	abscess-dränering-böld-inkl-drän	Abcess treatment	SE	cat	2	25	342.51	3809.88	162.33	1805.64	188.79	2100	233.29	2595	313.66	3489	825.46	9182	359.6	4000	2.0248	2.0248	4.046	4.046	282.83	3037.95	269.99	2900	21.099	25.41	16.175	20.31	21.099	16.175	25.41	20.31	1	342.51	3809.88	313.66	3489	0	0	0	0	251.94	2843.56	219.73	2480
14	abscess-dränering-böld-inkl-drän	Abcess treatment	SE	cat	3	87	251.94	2843.56	98.94	1116.69	124.04	1400	219.73	2480	219.73	2480	813.53	9182	221.5	2500	4.2474	4.2474	20.488	20.488	282.83	3037.95	269.99	2900	-10.923	-6.399	-18.616	-14.483	-26.443	-29.947	-25.363	-28.919	1	342.51	3809.88	313.66	3489	-26.443	-25.363	-29.947	-28.919	251.94	2843.56	219.73	2480
15	abscess-dränering-böld-inkl-drän	Abcess treatment	SE	cat	4	87	243.65	2876.67	96.65	1141.09	118.58	1400	210.06	2480	210.06	2480	777.72	9182	211.75	2500	3.9678	3.9678	18.184	18.184	282.83	3037.95	269.99	2900	-13.852	-5.309	-22.199	-14.483	-3.289	-4.402	1.164	0	1	342.51	3809.88	313.66	3489	-28.862	-24.495	-33.031	-28.919	251.94	2843.56	219.73	2480
16	abscess-dränering-böld-inkl-drän	Abcess treatment	SE	cat	5	83	320.45	3696.02	84.07	969.63	121.38	1400	311.69	3595	311.69	3595	796.08	9182	311.69	3595	3.9238	3.9238	20.983	20.983	282.83	3037.95	269.99	2900	13.298	21.662	15.444	23.966	31.517	48.383	28.483	44.96	1	342.51	3809.88	313.66	3489	-6.442	-2.988	-0.63	3.038	251.94	2843.56	219.73	2480
17	abscess-dränering-böld-inkl-drän	Abcess treatment	SE	cat	6	85	332.69	3692.47	86.87	964.13	126.14	1400	323.91	3595	323.91	3595	827.3	9182	323.91	3595	3.8989	3.8989	20.98	20.98	282.83	3037.95	269.99	2900	17.628	21.545	19.971	23.966	3.822	3.922	-0.096	0	1	342.51	3809.88	313.66	3489	-2.866	-3.082	3.267	3.038	251.94	2843.56	219.73	2480
18	buktumör	Abdominal tumour	SE	dog	1	3	2563.35	27533.3	866.9	9311.46	1592.01	17100	1592.01	17100	2839.55	30500	3258.5	35000	3258.5	35000	-1.2882	-1.2882	.	.	2563.35	27533.3	2839.55	30500	0	0	0	0	.	.	.	.	1	2890.29	32150	2944.23	32750	-11.311	-14.36	-3.555	-6.87	2848.49	32150	2901.65	32750
19	buktumör	Abdominal tumour	SE	dog	2	4	2890.29	32150	1075.26	11960.6	1537.29	17100	2139.62	23800	2944.23	32750	4135.4	46000	3640.95	40500	-0.2858	-0.2858	0.861	0.861	2563.35	27533.3	2839.55	30500	12.754	16.768	3.686	7.377	12.754	3.686	16.768	7.377	1	2890.29	32150	2944.23	32750	0	0	0	0	2848.49	32150	2901.65	32750
20	buktumör	Abdominal tumour	SE	dog	3	4	2848.49	32150	1059.71	11960.6	1515.06	17100	2108.68	23800	2901.65	32750	4075.6	46000	3588.3	40500	-0.2858	-0.2858	0.861	0.861	2563.35	27533.3	2839.55	30500	11.124	16.768	2.187	7.377	-1.446	-1.446	0	0	1	2890.29	32150	2944.23	32750	-1.446	0	-1.446	0	2848.49	32150	2901.65	32750
21	buktumör	Abdominal tumour	SE	dog	4	4	2723.11	32150	1013.07	11960.6	1448.37	17100	2015.86	23800	2773.93	32750	3896.2	46000	3430.35	40500	-0.2858	-0.2858	0.861	0.861	2563.35	27533.3	2839.55	30500	6.232	16.768	-2.311	7.377	-4.402	-4.402	0	0	1	2890.29	32150	2944.23	32750	-5.784	0	-5.784	0	2848.49	32150	2901.65	32750
22	buktumör	Abdominal tumour	SE	dog	5	5	3348.65	38623.4	1543.2	17799.3	1482.57	17100	2644.35	30500	3034.5	35000	5593.62	64517	3988.2	46000	0.5326	0.5326	0.364	0.364	2563.35	27533.3	2839.55	30500	30.635	40.279	6.866	14.754	22.972	9.394	20.135	6.87	1	2890.29	32150	2944.23	32750	15.859	20.135	3.066	6.87	2848.49	32150	2901.65	32750
23	buktumör	Abdominal tumour	SE	dog	6	5	3479.97	38623.4	1603.72	17799.3	1540.71	17100	2748.05	30500	3153.5	35000	5812.98	64517	4144.6	46000	0.5326	0.5326	0.364	0.364	2563.35	27533.3	2839.55	30500	35.758	40.279	11.056	14.754	3.922	3.922	0	0	1	2890.29	32150	2944.23	32750	20.402	20.135	7.108	6.87	2848.49	32150	2901.65	32750
24	akupunktur	Acupuncture	DK	dog	4	2	122.82	914.72	3.59	26.76	120.27	895.8	120.27	895.8	122.82	914.72	125.36	933.65	125.36	933.65	.	.	.	.	122.82	914.72	122.82	914.72	0	0	0	0	.	.	.	.	1	121.67	926.62	115.31	878.2	0.942	-1.284	6.508	4.159	122.82	914.72	122.82	914.72
25	akupunktur	Acupuncture	DK	dog	5	6	121.67	926.62	19.87	151.36	100.57	765.95	107.51	818.77	115.31	878.2	149.12	1135.71	142.19	1082.89	0.5803	0.5803	-1.729	-1.729	122.82	914.72	122.82	914.72	-0.933	1.301	-6.11	-3.993	-0.933	-6.11	1.301	-3.993	1	121.67	926.62	115.31	878.2	0	0	0	0	122.82	914.72	122.82	914.72
26	akupunktur	Acupuncture	DK	dog	6	7	159.22	1186.95	96.76	721.32	101.81	758.99	108.12	806.01	127.94	953.78	374.82	2794.17	149.57	1114.98	2.4579	2.4579	6.234	6.234	122.82	914.72	122.82	914.72	29.642	29.76	4.175	4.27	30.863	10.954	28.094	8.606	1	121.67	926.62	115.31	878.2	30.863	28.094	10.954	8.606	122.82	914.72	122.82	914.72
27	akupunktur	Acupuncture	NO	dog	1	3	143.37	1495.33	60.06	626.44	81.49	850	81.49	850	147.17	1535	201.43	2101	201.43	2101	-0.2838	-0.2838	.	.	143.37	1495.33	147.17	1535	0	0	0	0	.	.	.	.	1	134.26	1411.75	128.19	1348	6.785	5.921	14.802	13.872	129.65	1455	111.39	1250
28	akupunktur	Acupuncture	NO	dog	2	4	134.26	1411.75	52.71	554.31	80.83	850	92.72	975	128.19	1348	199.8	2101	175.79	1848.5	0.4937	0.4937	-1.641	-1.641	143.37	1495.33	147.17	1535	-6.354	-5.59	-12.894	-12.182	-6.354	-12.894	-5.59	-12.182	1	134.26	1411.75	128.19	1348	0	0	0	0	129.65	1455	111.39	1250
29	akupunktur	Acupuncture	NO	dog	3	9	129.65	1455	53.31	598.28	55.96	628	98.02	1100	111.39	1250	220.81	2478	154.16	1730	0.3964	0.3964	-0.598	-0.598	143.37	1495.33	147.17	1535	-9.564	-2.697	-24.313	-18.567	-3.427	-13.11	3.064	-7.27	1	134.26	1411.75	128.19	1348	-3.427	3.064	-13.11	-7.27	129.65	1455	111.39	1250
30	akupunktur	Acupuncture	NO	dog	4	9	121.45	1421.56	50.03	585.59	53.19	622.6	93.17	1090.54	105.88	1239.25	209.89	2456.7	144.67	1693.32	0.5341	0.5341	-0.291	-0.291	143.37	1495.33	147.17	1535	-15.286	-4.933	-28.059	-19.267	-6.328	-4.949	-2.298	-0.86	1	134.26	1411.75	128.19	1348	-9.538	0.695	-17.41	-8.067	129.65	1455	111.39	1250
31	akupunktur	Acupuncture	NO	dog	5	9	130.63	1470.22	57.36	645.58	56.36	634.28	98.84	1112.42	108.38	1219.76	221.09	2488.31	152.59	1717.42	0.6199	0.6199	-0.648	-0.648	143.37	1495.33	147.17	1535	-8.885	-1.68	-26.36	-20.537	7.557	2.361	3.423	-1.573	1	134.26	1411.75	128.19	1348	-2.702	4.141	-15.46	-9.513	129.65	1455	111.39	1250
32	akupunktur	Acupuncture	NO	dog	6	9	132.45	1489.14	58.48	657.55	56.76	638.2	99.11	1114.32	111.72	1256.15	222.55	2502.17	153.17	1722.14	0.6328	0.6328	-0.598	-0.598	143.37	1495.33	147.17	1535	-7.616	-0.414	-24.084	-18.166	1.393	3.09	1.287	2.983	1	134.26	1411.75	128.19	1348	-1.347	5.482	-12.847	-6.814	129.65	1455	111.39	1250
33	akupunktur	Acupuncture	SE	dog	1	8	43.82	470.63	15.41	165.54	27.93	300	36.08	387.5	39.57	425	78.2	840	46.55	500	1.8615	1.8615	4.065	4.065	43.82	470.63	39.57	425	0	0	0	0	.	.	.	.	1	42.31	470.63	38.21	425	3.56	0	3.56	0	45.36	512	37.66	425
34	akupunktur	Acupuncture	SE	dog	2	8	42.31	470.63	14.88	165.54	26.97	300	34.84	387.5	38.21	425	75.52	840	44.95	500	1.8615	1.8615	4.065	4.065	43.82	470.63	39.57	425	-3.437	0	-3.437	0	-3.437	-3.437	0	0	1	42.31	470.63	38.21	425	0	0	0	0	45.36	512	37.66	425
35	akupunktur	Acupuncture	SE	dog	3	10	45.36	512	21.37	241.23	26.58	300	33.23	375	37.66	425	86.39	975	48.73	550	1.4081	1.4081	0.714	0.714	43.82	470.63	39.57	425	3.533	8.792	-4.834	0	7.218	-1.446	8.792	0	1	42.31	470.63	38.21	425	7.218	8.792	-1.446	0	45.36	512	37.66	425
36	akupunktur	Acupuncture	SE	dog	4	10	43.79	517	20.35	240.31	25.41	300	31.76	375	36	425	82.58	975	46.59	550	1.3485	1.3485	0.609	0.609	43.82	470.63	39.57	425	-0.058	9.854	-9.023	0	-3.468	-4.402	0.977	0	1	42.31	470.63	38.21	425	3.5	9.854	-5.784	0	45.36	512	37.66	425
37	akupunktur	Acupuncture	SE	dog	5	10	44.82	517	20.84	240.31	26.01	300	32.51	375	36.85	425	84.53	975	47.69	550	1.3485	1.3485	0.609	0.609	43.82	470.63	39.57	425	2.302	9.854	-6.874	0	2.361	2.361	0	0	1	42.31	470.63	38.21	425	5.944	9.854	-3.56	0	45.36	512	37.66	425
38	akupunktur	Acupuncture	SE	dog	6	10	46.58	517	21.65	240.31	27.03	300	33.79	375	38.29	425	87.85	975	49.56	550	1.3485	1.3485	0.609	0.609	43.82	470.63	39.57	425	6.314	9.854	-3.222	0	3.922	3.922	0	0	1	42.31	470.63	38.21	425	10.098	9.854	0.222	0	45.36	512	37.66	425
39	akupunktur-2	Acupuncture	DK	horse	4	3	201.73	1502.45	37.41	278.65	160.08	1192.29	160.08	1192.29	212.6	1583.41	232.5	1731.66	232.5	1731.66	-1.1971	-1.1971	.	.	201.73	1502.45	212.6	1583.41	0	0	0	0	.	.	.	.	1	181.2	1380.02	181.2	1380.02	11.327	8.872	17.325	14.738	201.73	1502.45	212.6	1583.41
40	akupunktur-2	Acupuncture	DK	horse	5	4	181.2	1380.02	31.44	239.47	148.26	1129.11	154.76	1178.63	181.2	1380.02	214.15	1630.94	207.65	1581.42	0	0	-4.387	-4.387	201.73	1502.45	212.6	1583.41	-10.174	-8.149	-14.767	-12.845	-10.174	-14.767	-8.149	-12.845	1	181.2	1380.02	181.2	1380.02	0	0	0	0	201.73	1502.45	212.6	1583.41
41	akupunktur-2	Acupuncture	DK	horse	6	4	184.71	1376.93	30.12	224.52	148.67	1108.26	160.38	1195.58	187.41	1397.08	215.34	1605.3	209.03	1558.29	-0.347	-0.347	-2.567	-2.567	201.73	1502.45	212.6	1583.41	-8.438	-8.354	-11.848	-11.768	1.933	3.424	-0.224	1.236	1	181.2	1380.02	181.2	1380.02	1.933	-0.224	3.424	1.236	201.73	1502.45	212.6	1583.41
42	akupunktur-2	Acupuncture	SE	horse	1	2	46.55	500	26.33	282.84	27.93	300	27.93	300	46.55	500	65.17	700	65.17	700	.	.	.	.	46.55	500	46.55	500	0	0	0	0	.	.	.	.	1	44.95	500	44.95	500	3.56	0	3.56	0	44.3	500	44.3	500
43	akupunktur-2	Acupuncture	SE	horse	2	2	44.95	500	25.43	282.84	26.97	300	26.97	300	44.95	500	62.93	700	62.93	700	.	.	.	.	46.55	500	46.55	500	-3.437	0	-3.437	0	-3.437	-3.437	0	0	1	44.95	500	44.95	500	0	0	0	0	44.3	500	44.3	500
44	akupunktur-2	Acupuncture	SE	horse	3	2	44.3	500	25.06	282.84	26.58	300	26.58	300	44.3	500	62.02	700	62.02	700	.	.	.	.	46.55	500	46.55	500	-4.834	0	-4.834	0	-1.446	-1.446	0	0	1	44.95	500	44.95	500	-1.446	0	-1.446	0	44.3	500	44.3	500
45	akupunktur-2	Acupuncture	SE	horse	4	2	42.35	500	23.96	282.84	25.41	300	25.41	300	42.35	500	59.29	700	59.29	700	.	.	.	.	46.55	500	46.55	500	-9.023	0	-9.023	0	-4.402	-4.402	0	0	1	44.95	500	44.95	500	-5.784	0	-5.784	0	44.3	500	44.3	500
46	akupunktur-2	Acupuncture	SE	horse	5	2	43.35	500	24.52	282.84	26.01	300	26.01	300	43.35	500	60.69	700	60.69	700	.	.	.	.	46.55	500	46.55	500	-6.874	0	-6.874	0	2.361	2.361	0	0	1	44.95	500	44.95	500	-3.56	0	-3.56	0	44.3	500	44.3	500
47	akupunktur-2	Acupuncture	SE	horse	6	3	54.06	600	23.84	264.58	27.03	300	27.03	300	63.07	700	72.08	800	72.08	800	-1.4579	-1.4579	.	.	46.55	500	46.55	500	16.133	20	35.489	40	24.706	45.49	20	40	1	44.95	500	44.95	500	20.267	20	40.311	40	44.3	500	44.3	500
48	luftvägsproblem-undersökning	Airway examination	DK	horse	5	1	129.18	983.85	.	.	129.18	983.85	129.18	983.85	129.18	983.85	129.18	983.85	129.18	983.85	.	.	.	.	129.18	983.85	129.18	983.85	0	0	0	0	.	.	.	.	1	129.74	967.21	129.74	967.21	-0.432	1.72	-0.432	1.72	129.18	983.85	129.18	983.85
49	luftvägsproblem-undersökning	Airway examination	DK	horse	6	1	129.74	967.21	.	.	129.74	967.21	129.74	967.21	129.74	967.21	129.74	967.21	129.74	967.21	.	.	.	.	129.18	983.85	129.18	983.85	0.434	-1.691	0.434	-1.691	0.434	0.434	-1.691	-1.691	1	129.74	967.21	129.74	967.21	0	0	0	0	129.18	983.85	129.18	983.85
50	luftvägsproblem-undersökning	Airway examination	SE	horse	1	2	330.51	3550	335.74	3606.24	93.1	1000	93.1	1000	330.51	3550	567.91	6100	567.91	6100	.	.	.	.	330.51	3550	330.51	3550	0	0	0	0	.	.	.	.	1	319.15	3550	319.15	3550	3.56	0	3.56	0	337.36	3807.67	383.02	4323
51	luftvägsproblem-undersökning	Airway examination	SE	horse	2	2	319.15	3550	324.2	3606.24	89.9	1000	89.9	1000	319.15	3550	548.39	6100	548.39	6100	.	.	.	.	330.51	3550	330.51	3550	-3.437	0	-3.437	0	-3.437	-3.437	0	0	1	319.15	3550	319.15	3550	0	0	0	0	337.36	3807.67	383.02	4323
52	luftvägsproblem-undersökning	Airway examination	SE	horse	3	3	337.36	3807.67	229.36	2588.76	88.6	1000	88.6	1000	383.02	4323	540.46	6100	540.46	6100	-0.8603	-0.8603	.	.	330.51	3550	330.51	3550	2.074	7.258	15.889	21.775	5.707	20.014	7.258	21.775	1	319.15	3550	319.15	3550	5.707	7.258	20.014	21.775	337.36	3807.67	383.02	4323
53	luftvägsproblem-undersökning	Airway examination	SE	horse	4	3	322.51	3807.67	219.27	2588.76	84.7	1000	84.7	1000	366.16	4323	516.67	6100	516.67	6100	-0.8603	-0.8603	.	.	330.51	3550	330.51	3550	-2.419	7.258	10.787	21.775	-4.402	-4.402	0	0	1	319.15	3550	319.15	3550	1.054	7.258	14.731	21.775	337.36	3807.67	383.02	4323
54	luftvägsproblem-undersökning	Airway examination	SE	horse	5	3	330.12	3807.67	224.45	2588.76	86.7	1000	86.7	1000	374.8	4323	528.87	6100	528.87	6100	-0.8603	-0.8603	.	.	330.51	3550	330.51	3550	-0.115	7.258	13.403	21.775	2.361	2.361	0	0	1	319.15	3550	319.15	3550	3.44	7.258	17.44	21.775	337.36	3807.67	383.02	4323
55	luftvägsproblem-undersökning	Airway examination	SE	horse	6	3	343.07	3807.67	233.25	2588.76	90.1	1000	90.1	1000	389.5	4323	549.61	6100	549.61	6100	-0.8603	-0.8603	.	.	330.51	3550	330.51	3550	3.802	7.258	17.851	21.775	3.922	3.922	0	0	1	319.15	3550	319.15	3550	7.497	7.258	22.046	21.775	337.36	3807.67	383.02	4323
56	allergiutredning	Allergy - atopy testing	DK	dog	1	1	488.78	3582.03	.	.	488.78	3582.03	488.78	3582.03	488.78	3582.03	488.78	3582.03	488.78	3582.03	.	.	.	.	488.78	3582.03	488.78	3582.03	0	0	0	0	.	.	.	.	1	471.98	3510.37	471.98	3510.37	3.56	2.041	3.56	2.041	465.15	3466.57	465.15	3466.57
57	allergiutredning	Allergy - atopy testing	DK	dog	2	1	471.98	3510.37	.	.	471.98	3510.37	471.98	3510.37	471.98	3510.37	471.98	3510.37	471.98	3510.37	.	.	.	.	488.78	3582.03	488.78	3582.03	-3.437	-2.001	-3.437	-2.001	-3.437	-3.437	-2.001	-2.001	1	471.98	3510.37	471.98	3510.37	0	0	0	0	465.15	3466.57	465.15	3466.57
58	allergiutredning	Allergy - atopy testing	DK	dog	3	1	465.15	3466.57	.	.	465.15	3466.57	465.15	3466.57	465.15	3466.57	465.15	3466.57	465.15	3466.57	.	.	.	.	488.78	3582.03	488.78	3582.03	-4.834	-3.223	-4.834	-3.223	-1.446	-1.446	-1.248	-1.248	1	471.98	3510.37	471.98	3510.37	-1.446	-1.248	-1.446	-1.248	465.15	3466.57	465.15	3466.57
59	allergiutredning	Allergy - atopy testing	DK	dog	4	1	444.68	3311.92	.	.	444.68	3311.92	444.68	3311.92	444.68	3311.92	444.68	3311.92	444.68	3311.92	.	.	.	.	488.78	3582.03	488.78	3582.03	-9.023	-7.541	-9.023	-7.541	-4.402	-4.402	-4.461	-4.461	1	471.98	3510.37	471.98	3510.37	-5.784	-5.653	-5.784	-5.653	465.15	3466.57	465.15	3466.57
60	allergiutredning	Allergy - atopy testing	DK	dog	5	1	455.18	3466.57	.	.	455.18	3466.57	455.18	3466.57	455.18	3466.57	455.18	3466.57	455.18	3466.57	.	.	.	.	488.78	3582.03	488.78	3582.03	-6.874	-3.223	-6.874	-3.223	2.361	2.361	4.67	4.67	1	471.98	3510.37	471.98	3510.37	-3.56	-1.248	-3.56	-1.248	465.15	3466.57	465.15	3466.57
61	allergiutredning	Allergy - atopy testing	DK	dog	6	1	473.03	3526.29	.	.	473.03	3526.29	473.03	3526.29	473.03	3526.29	473.03	3526.29	473.03	3526.29	.	.	.	.	488.78	3582.03	488.78	3582.03	-3.222	-1.556	-3.222	-1.556	3.922	3.922	1.723	1.723	1	471.98	3510.37	471.98	3510.37	0.222	0.454	0.222	0.454	465.15	3466.57	465.15	3466.57
62	allergiutredning	Allergy - atopy testing	NO	dog	1	2	341.51	3562	100.06	1043.69	270.75	2824	270.75	2824	341.51	3562	412.26	4300	412.26	4300	.	.	.	.	341.51	3562	341.51	3562	0	0	0	0	.	.	.	.	1	290.53	3055	273.03	2871	17.548	16.596	25.081	24.068	280.43	3147	280.43	3147
63	allergiutredning	Allergy - atopy testing	NO	dog	2	3	290.53	3055	110.69	1163.96	189.63	1994	189.63	1994	273.03	2871	408.92	4300	408.92	4300	0.6936	0.6936	.	.	341.51	3562	341.51	3562	-14.928	-14.234	-20.052	-19.399	-14.928	-20.052	-14.234	-19.399	1	290.53	3055	273.03	2871	0	0	0	0	280.43	3147	280.43	3147
64	allergiutredning	Allergy - atopy testing	NO	dog	3	2	280.43	3147	145.3	1630.59	177.68	1994	177.68	1994	280.43	3147	383.17	4300	383.17	4300	.	.	.	.	341.51	3562	341.51	3562	-17.885	-11.651	-17.885	-11.651	-3.476	2.71	3.011	9.613	1	290.53	3055	273.03	2871	-3.476	3.011	2.71	9.613	280.43	3147	280.43	3147
65	allergiutredning	Allergy - atopy testing	NO	dog	4	1	168.55	1972.89	.	.	168.55	1972.89	168.55	1972.89	168.55	1972.89	168.55	1972.89	168.55	1972.89	.	.	.	.	341.51	3562	341.51	3562	-50.644	-44.613	-50.644	-44.613	-39.894	-39.894	-37.309	-37.309	1	290.53	3055	273.03	2871	-41.984	-35.421	-38.265	-31.282	280.43	3147	280.43	3147
66	allergiutredning	Allergy - atopy testing	NO	dog	5	1	178.6	2010.16	.	.	178.6	2010.16	178.6	2010.16	178.6	2010.16	178.6	2010.16	178.6	2010.16	.	.	.	.	341.51	3562	341.51	3562	-47.702	-43.566	-47.702	-43.566	5.962	5.962	1.889	1.889	1	290.53	3055	273.03	2871	-38.525	-34.201	-34.585	-29.984	280.43	3147	280.43	3147
67	allergiutredning	Allergy - atopy testing	NO	dog	6	1	425.27	4781.47	.	.	425.27	4781.47	425.27	4781.47	425.27	4781.47	425.27	4781.47	425.27	4781.47	.	.	.	.	341.51	3562	341.51	3562	24.528	34.235	24.528	34.235	138.112	138.112	137.864	137.864	1	290.53	3055	273.03	2871	46.38	56.513	55.761	66.544	280.43	3147	280.43	3147
68	allergiutredning	Allergy - atopy testing	SE	dog	1	16	258.4	2775.5	140.87	1513.08	65.17	700	131.97	1417.5	241.13	2590	465.5	5000	390.32	4192.5	0.0371	0.0371	-1.681	-1.681	258.4	2775.5	241.13	2590	0	0	0	0	.	.	.	.	1	255.99	2847.53	269.7	3000	0.94	-2.53	-10.594	-13.667	264.18	2981.75	270.23	3050
69	allergiutredning	Allergy - atopy testing	SE	dog	2	17	255.99	2847.53	136.4	1517.24	62.93	700	157.77	1755	269.7	3000	449.5	5000	382.52	4255	-0.0195	-0.0195	-1.661	-1.661	258.4	2775.5	241.13	2590	-0.931	2.595	11.849	15.83	-0.931	11.849	2.595	15.83	1	255.99	2847.53	269.7	3000	0	0	0	0	264.18	2981.75	270.23	3050
70	allergiutredning	Allergy - atopy testing	SE	dog	3	16	264.18	2981.75	129.27	1459.05	77.97	880	158.82	1792.5	270.23	3050	443	5000	376.99	4255	-0.097	-0.097	-1.652	-1.652	258.4	2775.5	241.13	2590	2.238	7.431	12.069	17.761	3.199	0.197	4.714	1.667	1	255.99	2847.53	269.7	3000	3.199	4.714	0.197	1.667	264.18	2981.75	270.23	3050
71	allergiutredning	Allergy - atopy testing	SE	dog	4	15	275.45	3252.07	130.61	1542.07	90.21	1065	155	1830	262.57	3100	490.24	5788	402.16	4748	0.0475	0.0475	-1.435	-1.435	258.4	2775.5	241.13	2590	6.599	17.17	8.892	19.691	4.265	-2.835	9.066	1.639	1	255.99	2847.53	269.7	3000	7.601	14.207	-2.644	3.333	264.18	2981.75	270.23	3050
72	allergiutredning	Allergy - atopy testing	SE	dog	5	16	290.34	3348.81	133.9	1544.41	92.34	1065	158.66	1830	307.79	3550	501.82	5788	400.9	4624	-0.0708	-0.0708	-1.451	-1.451	258.4	2775.5	241.13	2590	12.362	20.656	27.643	37.066	5.406	17.22	2.975	14.516	1	255.99	2847.53	269.7	3000	13.418	17.604	14.121	18.333	264.18	2981.75	270.23	3050
73	allergiutredning	Allergy - atopy testing	SE	dog	6	16	323.04	3585.38	131.44	1458.78	108.12	1200	180.65	2005	366.26	4065	521.5	5788	432.39	4799	-0.2699	-0.2699	-1.368	-1.368	258.4	2775.5	241.13	2590	25.017	29.179	51.892	56.95	11.263	18.998	7.064	14.507	1	255.99	2847.53	269.7	3000	26.192	25.912	35.801	35.5	264.18	2981.75	270.23	3050
74	analsäcksinflammation	Anal gland/sac inflammation	DK	dog	1	2	104.04	762.46	18.76	137.5	90.77	665.23	90.77	665.23	104.04	762.46	117.31	859.69	117.31	859.69	.	.	.	.	104.04	762.46	104.04	762.46	0	0	0	0	.	.	.	.	1	100.46	747.21	100.46	747.21	3.56	2.041	3.56	2.041	99.01	737.88	99.01	737.88
75	analsäcksinflammation	Anal gland/sac inflammation	DK	dog	2	2	100.46	747.21	18.12	134.75	87.65	651.93	87.65	651.93	100.46	747.21	113.27	842.49	113.27	842.49	.	.	.	.	104.04	762.46	104.04	762.46	-3.437	-2.001	-3.437	-2.001	-3.437	-3.437	-2.001	-2.001	1	100.46	747.21	100.46	747.21	0	0	0	0	99.01	737.88	99.01	737.88
76	analsäcksinflammation	Anal gland/sac inflammation	DK	dog	3	2	99.01	737.88	17.86	133.07	86.39	643.79	86.39	643.79	99.01	737.88	111.64	831.98	111.64	831.98	.	.	.	.	104.04	762.46	104.04	762.46	-4.834	-3.223	-4.834	-3.223	-1.446	-1.446	-1.248	-1.248	1	100.46	747.21	100.46	747.21	-1.446	-1.248	-1.446	-1.248	99.01	737.88	99.01	737.88
77	analsäcksinflammation	Anal gland/sac inflammation	DK	dog	4	1	125.36	933.65	.	.	125.36	933.65	125.36	933.65	125.36	933.65	125.36	933.65	125.36	933.65	.	.	.	.	104.04	762.46	104.04	762.46	20.489	22.452	20.489	22.452	26.609	26.609	26.53	26.53	1	100.46	747.21	100.46	747.21	24.778	24.951	24.778	24.951	99.01	737.88	99.01	737.88
78	analsäcksinflammation	Anal gland/sac inflammation	DK	dog	5	3	88.72	675.71	48.68	370.73	33.81	257.52	33.81	257.52	105.77	805.56	126.58	964.04	126.58	964.04	-1.3829	-1.3829	.	.	104.04	762.46	104.04	762.46	-14.722	-11.378	1.667	5.653	-29.223	-15.621	-27.627	-13.718	1	100.46	747.21	100.46	747.21	-11.686	-9.569	5.286	7.81	99.01	737.88	99.01	737.88
79	analsäcksinflammation	Anal gland/sac inflammation	DK	dog	6	2	77.04	574.28	70.72	527.19	27.03	201.5	27.03	201.5	77.04	574.28	127.04	947.06	127.04	947.06	.	.	.	.	104.04	762.46	104.04	762.46	-25.955	-24.68	-25.955	-24.68	-13.173	-27.17	-15.01	-28.711	1	100.46	747.21	100.46	747.21	-23.32	-23.143	-23.32	-23.143	99.01	737.88	99.01	737.88
80	analsäcksinflammation	Anal gland/sac inflammation	NO	dog	1	2	34.8	363	5.83	60.81	30.68	320	30.68	320	34.8	363	38.93	406	38.93	406	.	.	.	.	34.8	363	34.8	363	0	0	0	0	.	.	.	.	1	34.52	363	34.52	363	0.817	0	0.817	0	113.15	1269.8	128.41	1441
81	analsäcksinflammation	Anal gland/sac inflammation	NO	dog	2	2	34.52	363	5.78	60.81	30.43	320	30.43	320	34.52	363	38.61	406	38.61	406	.	.	.	.	34.8	363	34.8	363	-0.81	0	-0.81	0	-0.81	-0.81	0	0	1	34.52	363	34.52	363	0	0	0	0	113.15	1269.8	128.41	1441
82	analsäcksinflammation	Anal gland/sac inflammation	NO	dog	3	5	113.15	1269.8	43.78	491.26	36.18	406	124.75	1400	128.41	1441	145.87	1637	130.55	1465	-2.0396	-2.0396	4.394	4.394	34.8	363	34.8	363	225.123	249.807	268.957	296.97	227.777	271.97	249.807	296.97	1	34.52	363	34.52	363	227.777	249.807	271.97	296.97	113.15	1269.8	128.41	1441
83	analsäcksinflammation	Anal gland/sac inflammation	NO	dog	4	5	107.54	1258.68	41.6	486.95	34.39	402.51	118.58	1387.96	121.97	1427.62	138.65	1622.93	124.09	1452.4	-2.0389	-2.0389	4.393	4.393	34.8	363	34.8	363	208.985	246.745	250.455	293.284	-4.964	-5.015	-0.875	-0.929	1	34.52	363	34.52	363	211.508	246.745	253.317	293.284	113.15	1269.8	128.41	1441
84	analsäcksinflammation	Anal gland/sac inflammation	NO	dog	5	5	131.39	1478.74	8.29	93.32	121.38	1366.13	125.72	1414.92	130.92	1473.47	141.93	1597.4	136.99	1541.78	0.1195	0.1195	-1.549	-1.549	34.8	363	34.8	363	277.514	307.366	276.169	305.915	22.179	7.337	17.483	3.212	1	34.52	363	34.52	363	280.596	307.366	279.24	305.915	113.15	1269.8	128.41	1441
85	analsäcksinflammation	Anal gland/sac inflammation	NO	dog	6	5	133.35	1499.27	8.9	100.03	125.24	1408.1	126.14	1418.23	131.55	1479.01	146.86	1651.23	136.95	1539.79	0.9478	0.9478	0.094	0.094	34.8	363	34.8	363	283.154	313.023	277.976	307.442	1.494	0.48	1.389	0.376	1	34.52	363	34.52	363	286.282	313.023	281.062	307.442	113.15	1269.8	128.41	1441
86	analsäcksinflammation	Anal gland/sac inflammation	SE	dog	1	16	98.82	1061.44	41.08	441.23	18.62	200	73.55	790	97.06	1042.5	148.96	1600	144.68	1554	-0.2473	-0.2473	-0.785	-0.785	98.82	1061.44	97.06	1042.5	0	0	0	0	.	.	.	.	1	133.37	1483.5	125.86	1400	-25.904	-28.45	-22.885	-25.536	153.98	1737.9	141.76	1600
87	analsäcksinflammation	Anal gland/sac inflammation	SE	dog	2	18	133.37	1483.5	70.79	787.46	40.46	450	75.52	840	125.86	1400	294.87	3280	155.53	1730	0.935	0.935	0.354	0.354	98.82	1061.44	97.06	1042.5	34.959	39.763	29.677	34.293	34.959	29.677	39.763	34.293	1	133.37	1483.5	125.86	1400	0	0	0	0	153.98	1737.9	141.76	1600
88	analsäcksinflammation	Anal gland/sac inflammation	SE	dog	3	20	153.98	1737.9	100.14	1130.21	39.87	450	77.08	870	141.76	1600	452.75	5110	199.57	2252.5	1.5661	1.5661	2.928	2.928	98.82	1061.44	97.06	1042.5	55.817	63.731	46.059	53.477	15.455	12.633	17.149	14.286	1	133.37	1483.5	125.86	1400	15.455	17.149	12.633	14.286	153.98	1737.9	141.76	1600
89	analsäcksinflammation	Anal gland/sac inflammation	SE	dog	4	15	131.44	1551.87	79.26	935.81	38.12	450	70.3	830	101.64	1200	277.82	3280	194.81	2300	0.7355	0.7355	-0.961	-0.961	98.82	1061.44	97.06	1042.5	33.013	46.204	4.722	15.108	-14.635	-28.301	-10.704	-25	1	133.37	1483.5	125.86	1400	-1.442	4.608	-19.244	-14.286	153.98	1737.9	141.76	1600
90	analsäcksinflammation	Anal gland/sac inflammation	SE	dog	5	72	110.05	1269.35	39.1	450.94	39.02	450	102.31	1180	102.31	1180	284.38	3280	102.31	1180	2.9059	2.9059	9.516	9.516	98.82	1061.44	97.06	1042.5	11.367	19.588	5.408	13.189	-16.274	0.655	-18.205	-1.667	1	133.37	1483.5	125.86	1400	-17.481	-14.436	-18.714	-15.714	153.98	1737.9	141.76	1600
91	analsäcksinflammation	Anal gland/sac inflammation	SE	dog	6	72	112.3	1246.43	36.69	407.22	40.55	450	106.32	1180	106.32	1180	295.53	3280	106.32	1180	3.2064	3.2064	12.784	12.784	98.82	1061.44	97.06	1042.5	13.645	17.429	9.542	13.189	2.045	3.922	-1.805	0	1	133.37	1483.5	125.86	1400	-15.793	-15.98	-15.527	-15.714	153.98	1737.9	141.76	1600
92	bedövning-led	Anesthesia of joint	SE	horse	1	6	88.77	953.5	67.45	724.5	41.9	450	41.9	450	61.07	656	215.99	2320	110.7	1189	1.7679	1.7679	3.007	3.007	88.77	953.5	61.07	656	0	0	0	0	.	.	.	.	.	.	.	.	.	.	.	.	.	.	.	.	.
93	operation-artroskopi-titthålkirurgi-1-ben	Arthroscopy stifle joint	SE	horse	1	5	2408.4	25869	1305.25	14019.9	1294.09	13900	1893.65	20340	1912.27	20540	4655	50000	2287	24565	1.8166	1.8166	3.691	3.691	2408.4	25869	1912.27	20540	0	0	0	0	.	.	.	.	1	2351.78	26160	1893.29	21060	2.408	-1.112	1.002	-2.469	2353.04	26558	1922.18	21695
94	operation-artroskopi-titthålkirurgi-1-ben	Arthroscopy stifle joint	SE	horse	2	5	2351.78	26160	1254.56	13955	1249.61	13900	1828.57	20340	1893.29	21060	4495	50000	2292.45	25500	1.7442	1.7442	3.451	3.451	2408.4	25869	1912.27	20540	-2.351	1.125	-0.993	2.532	-2.351	-0.993	1.125	2.532	1	2351.78	26160	1893.29	21060	0	0	0	0	2353.04	26558	1922.18	21695
95	operation-artroskopi-titthålkirurgi-1-ben	Arthroscopy stifle joint	SE	horse	3	5	2353.04	26558	1219.79	13767.4	1231.54	13900	1922.18	21695	1922.18	21695	4430	50000	2259.3	25500	1.6962	1.6962	3.439	3.439	2408.4	25869	1912.27	20540	-2.299	2.663	0.518	5.623	0.053	1.526	1.521	3.015	1	2351.78	26160	1893.29	21060	0.053	1.521	1.526	3.015	2353.04	26558	1922.18	21695
96	operation-artroskopi-titthålkirurgi-1-ben	Arthroscopy stifle joint	SE	horse	4	5	2249.46	26558	1166.1	13767.4	1177.33	13900	1837.57	21695	1837.57	21695	4235	50000	2159.85	25500	1.6962	1.6962	3.439	3.439	2408.4	25869	1912.27	20540	-6.599	2.663	-3.907	5.623	-4.402	-4.402	0	0	1	2351.78	26160	1893.29	21060	-4.351	1.521	-2.943	3.015	2353.04	26558	1922.18	21695
97	operation-artroskopi-titthålkirurgi-1-ben	Arthroscopy stifle joint	SE	horse	5	5	2302.58	26558	1193.64	13767.4	1205.13	13900	1880.96	21695	1880.96	21695	4335	50000	2210.85	25500	1.6962	1.6962	3.439	3.439	2408.4	25869	1912.27	20540	-4.394	2.663	-1.638	5.623	2.361	2.361	0	0	1	2351.78	26160	1893.29	21060	-2.092	1.521	-0.652	3.015	2353.04	26558	1922.18	21695
98	operation-artroskopi-titthålkirurgi-1-ben	Arthroscopy stifle joint	SE	horse	6	5	2392.88	26558	1240.45	13767.4	1252.39	13900	1954.72	21695	1954.72	21695	4505	50000	2297.55	25500	1.6962	1.6962	3.439	3.439	2408.4	25869	1912.27	20540	-0.645	2.663	2.22	5.623	3.922	3.922	0	0	1	2351.78	26160	1893.29	21060	1.747	1.521	3.244	3.015	2353.04	26558	1922.18	21695
99	arti-cell-forte	Arti-Cell Forte treatment	SE	horse	1	2	1871.31	20100	36.21	388.91	1845.71	19825	1845.71	19825	1871.31	20100	1896.91	20375	1896.91	20375	.	.	.	.	1871.31	20100	1871.31	20100	0	0	0	0	.	.	.	.	1	1691.65	18817	1741.81	19375	10.621	6.818	7.435	3.742	1634.57	18448.9	1661.25	18750
100	arti-cell-forte	Arti-Cell Forte treatment	SE	horse	2	10	1691.65	18817	229.7	2555.07	1236.13	13750	1562.01	17375	1741.81	19375	1989.49	22130	1856.44	20650	-0.7485	-0.7485	0.127	0.127	1871.31	20100	1871.31	20100	-9.601	-6.383	-6.92	-3.607	-9.601	-6.92	-6.383	-3.607	1	1691.65	18817	1741.81	19375	0	0	0	0	1634.57	18448.9	1661.25	18750
101	arti-cell-forte	Arti-Cell Forte treatment	SE	horse	3	9	1634.57	18448.9	213.74	2412.47	1218.25	13750	1539.43	17375	1661.25	18750	1871.68	21125	1805.23	20375	-0.8515	-0.8515	0.207	0.207	1871.31	20100	1871.31	20100	-12.651	-8.214	-11.225	-6.716	-3.374	-4.625	-1.956	-3.226	1	1691.65	18817	1741.81	19375	-3.374	-1.956	-4.625	-3.226	1634.57	18448.9	1661.25	18750
102	arti-cell-forte	Arti-Cell Forte treatment	SE	horse	4	9	1562.62	18448.9	204.34	2412.47	1164.63	13750	1471.66	17375	1588.13	18750	1789.29	21125	1725.76	20375	-0.8515	-0.8515	0.207	0.207	1871.31	20100	1871.31	20100	-16.496	-8.214	-15.133	-6.716	-4.402	-4.402	0	0	1	1691.65	18817	1741.81	19375	-7.627	-1.956	-8.823	-3.226	1634.57	18448.9	1661.25	18750
103	arti-cell-forte	Arti-Cell Forte treatment	SE	horse	5	9	1599.52	18448.9	209.16	2412.47	1192.13	13750	1506.41	17375	1625.63	18750	1831.54	21125	1766.51	20375	-0.8515	-0.8515	0.207	0.207	1871.31	20100	1871.31	20100	-14.524	-8.214	-13.129	-6.716	2.361	2.361	0	0	1	1691.65	18817	1741.81	19375	-5.446	-1.956	-6.67	-3.226	1634.57	18448.9	1661.25	18750
104	arti-cell-forte	Arti-Cell Forte treatment	SE	horse	6	9	1662.24	18448.9	217.36	2412.47	1238.88	13750	1565.49	17375	1689.38	18750	1903.36	21125	1835.79	20375	-0.8515	-0.8515	0.207	0.207	1871.31	20100	1871.31	20100	-11.172	-8.214	-9.722	-6.716	3.922	3.922	0	0	1	1691.65	18817	1741.81	19375	-1.738	-1.956	-3.011	-3.226	1634.57	18448.9	1661.25	18750
105	falangled-artroskopi	Artroscopic exam coffin or pastern joint	NO	horse	2	1	1474.03	15500	.	.	1474.03	15500	1474.03	15500	1474.03	15500	1474.03	15500	1474.03	15500	.	.	.	.	1474.03	15500	1474.03	15500	0	0	0	0	.	.	.	.	1	1381.2	15500	1381.2	15500	6.721	0	6.721	0	1381.2	15500	1381.2	15500
106	falangled-artroskopi	Artroscopic exam coffin or pastern joint	NO	horse	3	1	1381.2	15500	.	.	1381.2	15500	1381.2	15500	1381.2	15500	1381.2	15500	1381.2	15500	.	.	.	.	1474.03	15500	1474.03	15500	-6.298	0	-6.298	0	-6.298	-6.298	0	0	1	1381.2	15500	1381.2	15500	0	0	0	0	1381.2	15500	1381.2	15500
107	falangled-artroskopi	Artroscopic exam coffin or pastern joint	NO	horse	4	1	1304.38	15267.6	.	.	1304.38	15267.6	1304.38	15267.6	1304.38	15267.6	1304.38	15267.6	1304.38	15267.6	.	.	.	.	1474.03	15500	1474.03	15500	-11.509	-1.499	-11.509	-1.499	-5.562	-5.562	-1.499	-1.499	1	1381.2	15500	1381.2	15500	-5.562	-1.499	-5.562	-1.499	1381.2	15500	1381.2	15500
108	falangled-artroskopi	Artroscopic exam coffin or pastern joint	NO	horse	5	1	1382.87	15564.1	.	.	1382.87	15564.1	1382.87	15564.1	1382.87	15564.1	1382.87	15564.1	1382.87	15564.1	.	.	.	.	1474.03	15500	1474.03	15500	-6.185	0.414	-6.185	0.414	6.017	6.017	1.942	1.942	1	1381.2	15500	1381.2	15500	0.12	0.414	0.12	0.414	1381.2	15500	1381.2	15500
109	falangled-artroskopi	Artroscopic exam coffin or pastern joint	NO	horse	6	1	1385.74	15580.3	.	.	1385.74	15580.3	1385.74	15580.3	1385.74	15580.3	1385.74	15580.3	1385.74	15580.3	.	.	.	.	1474.03	15500	1474.03	15500	-5.99	0.518	-5.99	0.518	0.208	0.208	0.104	0.104	1	1381.2	15500	1381.2	15500	0.328	0.518	0.328	0.518	1381.2	15500	1381.2	15500
110	falangled-artroskopi	Artroscopic exam coffin or pastern joint	SE	horse	1	2	2215.78	23800	552.99	5939.7	1824.76	19600	1824.76	19600	2215.78	23800	2606.8	28000	2606.8	28000	.	.	.	.	2215.78	23800	2215.78	23800	0	0	0	0	.	.	.	.	1	2139.62	23800	2139.62	23800	3.56	0	3.56	0	2108.68	23800	2108.68	23800
111	falangled-artroskopi	Artroscopic exam coffin or pastern joint	SE	horse	2	2	2139.62	23800	533.98	5939.7	1762.04	19600	1762.04	19600	2139.62	23800	2517.2	28000	2517.2	28000	.	.	.	.	2215.78	23800	2215.78	23800	-3.437	0	-3.437	0	-3.437	-3.437	0	0	1	2139.62	23800	2139.62	23800	0	0	0	0	2108.68	23800	2108.68	23800
112	falangled-artroskopi	Artroscopic exam coffin or pastern joint	SE	horse	3	2	2108.68	23800	526.26	5939.7	1736.56	19600	1736.56	19600	2108.68	23800	2480.8	28000	2480.8	28000	.	.	.	.	2215.78	23800	2215.78	23800	-4.834	0	-4.834	0	-1.446	-1.446	0	0	1	2139.62	23800	2139.62	23800	-1.446	0	-1.446	0	2108.68	23800	2108.68	23800
113	falangled-artroskopi	Artroscopic exam coffin or pastern joint	SE	horse	4	2	2015.86	23800	503.09	5939.7	1660.12	19600	1660.12	19600	2015.86	23800	2371.6	28000	2371.6	28000	.	.	.	.	2215.78	23800	2215.78	23800	-9.023	0	-9.023	0	-4.402	-4.402	0	0	1	2139.62	23800	2139.62	23800	-5.784	0	-5.784	0	2108.68	23800	2108.68	23800
114	falangled-artroskopi	Artroscopic exam coffin or pastern joint	SE	horse	5	2	2063.46	23800	514.97	5939.7	1699.32	19600	1699.32	19600	2063.46	23800	2427.6	28000	2427.6	28000	.	.	.	.	2215.78	23800	2215.78	23800	-6.874	0	-6.874	0	2.361	2.361	0	0	1	2139.62	23800	2139.62	23800	-3.56	0	-3.56	0	2108.68	23800	2108.68	23800
115	falangled-artroskopi	Artroscopic exam coffin or pastern joint	SE	horse	6	2	2144.38	23800	535.17	5939.7	1765.96	19600	1765.96	19600	2144.38	23800	2522.8	28000	2522.8	28000	.	.	.	.	2215.78	23800	2215.78	23800	-3.222	0	-3.222	0	3.922	3.922	0	0	1	2139.62	23800	2139.62	23800	0.222	0	0.222	0	2108.68	23800	2108.68	23800
116	kota-has-artroskopi	Artroscopic exam fetlock joint	NO	horse	1	1	1486.07	15500	.	.	1486.07	15500	1486.07	15500	1486.07	15500	1486.07	15500	1486.07	15500	.	.	.	.	1486.07	15500	1486.07	15500	0	0	0	0	.	.	.	.	.	.	.	.	.	.	.	.	.	.	.	.	.
117	kota-has-artroskopi	Artroscopic exam fetlock joint	SE	horse	1	5	1628.51	17492	161	1729.33	1524.51	16375	1531.03	16445	1531.03	16445	1898.77	20395	1657.18	17800	1.6762	1.6762	2.481	2.481	1628.51	17492	1531.03	16445	0	0	0	0	.	.	.	.	.	.	.	.	.	.	.	.	.	.	.	.	.
118	artroskopi-has	Artroscopic exam hock / fetlock joint	DK	horse	2	1	1110.35	8258.4	.	.	1110.35	8258.4	1110.35	8258.4	1110.35	8258.4	1110.35	8258.4	1110.35	8258.4	.	.	.	.	1110.35	8258.4	1110.35	8258.4	0	0	0	0	.	.	.	.	1	1094.3	8155.35	1094.3	8155.35	1.467	1.264	1.467	1.264	1094.3	8155.35	1094.3	8155.35
119	artroskopi-has	Artroscopic exam hock / fetlock joint	DK	horse	3	1	1094.3	8155.35	.	.	1094.3	8155.35	1094.3	8155.35	1094.3	8155.35	1094.3	8155.35	1094.3	8155.35	.	.	.	.	1110.35	8258.4	1110.35	8258.4	-1.446	-1.248	-1.446	-1.248	-1.446	-1.446	-1.248	-1.248	1	1094.3	8155.35	1094.3	8155.35	0	0	0	0	1094.3	8155.35	1094.3	8155.35
120	artroskopi-has	Artroscopic exam hock / fetlock joint	DK	horse	4	2	1438.67	10715.2	555.14	4134.64	1046.13	7791.52	1046.13	7791.52	1438.67	10715.2	1831.21	13638.8	1831.21	13638.8	.	.	.	.	1110.35	8258.4	1110.35	8258.4	29.569	29.749	29.569	29.749	31.47	31.47	31.388	31.388	1	1094.3	8155.35	1094.3	8155.35	31.47	31.388	31.47	31.388	1094.3	8155.35	1094.3	8155.35
121	artroskopi-has	Artroscopic exam hock / fetlock joint	DK	horse	5	2	1457.04	11096.6	546.18	4159.63	1070.83	8155.35	1070.83	8155.35	1457.04	11096.6	1843.24	14038	1843.24	14038	.	.	.	.	1110.35	8258.4	1110.35	8258.4	31.223	34.368	31.223	34.368	1.277	1.277	3.56	3.56	1	1094.3	8155.35	1094.3	8155.35	33.148	36.066	33.148	36.066	1094.3	8155.35	1094.3	8155.35
122	artroskopi-has	Artroscopic exam hock / fetlock joint	DK	horse	6	2	1482.19	11049.4	522.36	3894.08	1112.83	8295.85	1112.83	8295.85	1482.19	11049.4	1851.56	13802.9	1851.56	13802.9	.	.	.	.	1110.35	8258.4	1110.35	8258.4	33.488	33.796	33.488	33.796	1.726	1.726	-0.426	-0.426	1	1094.3	8155.35	1094.3	8155.35	35.447	35.486	35.447	35.486	1094.3	8155.35	1094.3	8155.35
123	artroskopi-has	Artroscopic exam hock / fetlock joint	SE	horse	2	11	1556.29	17311.4	280.26	3117.42	999.69	11120	1420.42	15800	1528.3	17000	2131.26	23707	1659.82	18463	0.1851	0.1851	2.143	2.143	1556.29	17311.4	1528.3	17000	0	0	0	0	.	.	.	.	1	1547.32	17464.1	1539.43	17375	0.58	-0.875	-0.723	-2.158	1547.32	17464.1	1539.43	17375
124	artroskopi-has	Artroscopic exam hock / fetlock joint	SE	horse	3	11	1547.32	17464.1	270.3	3050.75	1006.5	11360	1399.88	15800	1539.43	17375	2100.44	23707	1635.82	18463	0.1312	0.1312	2.19	2.19	1556.29	17311.4	1528.3	17000	-0.577	0.882	0.728	2.206	-0.577	0.728	0.882	2.206	1	1547.32	17464.1	1539.43	17375	0	0	0	0	1547.32	17464.1	1539.43	17375
125	artroskopi-has	Artroscopic exam hock / fetlock joint	SE	horse	4	12	1473.59	17397.8	247.14	2917.84	962.19	11360	1375.02	16234	1455.78	17187.5	2007.98	23707	1547.51	18270.5	0.2135	0.2135	2.519	2.519	1556.29	17311.4	1528.3	17000	-5.314	0.499	-4.745	1.103	-4.765	-5.433	-0.38	-1.079	1	1547.32	17464.1	1539.43	17375	-4.765	-0.38	-5.433	-1.079	1547.32	17464.1	1539.43	17375
126	artroskopi-has	Artroscopic exam hock / fetlock joint	SE	horse	5	12	1508.38	17397.8	252.98	2917.84	984.91	11360	1407.49	16234	1490.16	17187.5	2055.4	23707	1584.05	18270.5	0.2135	0.2135	2.519	2.519	1556.29	17311.4	1528.3	17000	-3.078	0.499	-2.496	1.103	2.361	2.361	0	0	1	1547.32	17464.1	1539.43	17375	-2.516	-0.38	-3.2	-1.079	1547.32	17464.1	1539.43	17375
127	artroskopi-has	Artroscopic exam hock / fetlock joint	SE	horse	6	12	1567.54	17397.8	262.9	2917.84	1023.54	11360	1462.68	16234	1548.59	17187.5	2136	23707	1646.17	18270.5	0.2135	0.2135	2.519	2.519	1556.29	17311.4	1528.3	17000	0.723	0.499	1.328	1.103	3.922	3.922	0	0	1	1547.32	17464.1	1539.43	17375	1.307	-0.38	0.596	-1.079	1547.32	17464.1	1539.43	17375
128	kastrering-tik-upp-till-15-kg	Bitch spay - < 15 kg bwt	DK	dog	1	1	632.89	4638.22	.	.	632.89	4638.22	632.89	4638.22	632.89	4638.22	632.89	4638.22	632.89	4638.22	.	.	.	.	632.89	4638.22	632.89	4638.22	0	0	0	0	.	.	.	.	1	835.98	6217.7	835.98	6217.7	-24.293	-25.403	-24.293	-25.403	721.59	5377.73	717.66	5348.42
129	kastrering-tik-upp-till-15-kg	Bitch spay - < 15 kg bwt	DK	dog	2	2	835.98	6217.7	317.97	2364.95	611.14	4545.43	611.14	4545.43	835.98	6217.7	1060.82	7889.97	1060.82	7889.97	.	.	.	.	632.89	4638.22	632.89	4638.22	32.089	34.054	32.089	34.054	32.089	32.089	34.054	34.054	1	835.98	6217.7	835.98	6217.7	0	0	0	0	721.59	5377.73	717.66	5348.42
130	kastrering-tik-upp-till-15-kg	Bitch spay - < 15 kg bwt	DK	dog	3	33	721.59	5377.73	111.7	832.48	522.56	3894.44	637.92	4754.15	717.66	5348.42	929.59	6927.85	810.69	6041.73	0.06	0.06	-0.828	-0.828	632.89	4638.22	632.89	4638.22	14.015	15.944	13.393	15.312	-13.683	-14.153	-13.509	-13.981	1	835.98	6217.7	835.98	6217.7	-13.683	-13.509	-14.153	-13.981	721.59	5377.73	717.66	5348.42
131	kastrering-tik-upp-till-15-kg	Bitch spay - < 15 kg bwt	DK	dog	4	74	711.57	5299.72	124.02	923.7	426.89	3179.44	625.93	4661.92	707.03	5265.95	1118.04	8327.11	813.12	6056.08	0.4873	0.4873	0.678	0.678	632.89	4638.22	632.89	4638.22	12.431	14.262	11.714	13.534	-1.389	-1.481	-1.451	-1.542	1	835.98	6217.7	835.98	6217.7	-14.882	-14.764	-15.425	-15.307	721.59	5377.73	717.66	5348.42
132	kastrering-tik-upp-till-15-kg	Bitch spay - < 15 kg bwt	DK	dog	5	109	706.11	5377.68	117.51	894.95	429.17	3268.48	630.31	4800.37	697.07	5308.8	1179.99	8986.67	773.36	5889.86	0.7323	0.7323	1.62	1.62	632.89	4638.22	632.89	4638.22	11.569	15.943	10.14	14.458	-0.767	-1.409	1.471	0.814	1	835.98	6217.7	835.98	6217.7	-15.535	-13.51	-16.617	-14.618	721.59	5377.73	717.66	5348.42
133	kastrering-tik-upp-till-15-kg	Bitch spay - < 15 kg bwt	DK	dog	6	133	707.3	5272.75	118.41	882.69	431.58	3217.32	633.4	4721.87	687.46	5124.88	1184.82	8832.52	767.65	5722.67	0.6642	0.6642	1.34	1.34	632.89	4638.22	632.89	4638.22	11.756	13.68	8.622	10.492	0.168	-1.378	-1.951	-3.465	1	835.98	6217.7	835.98	6217.7	-15.393	-15.198	-17.766	-17.576	721.59	5377.73	717.66	5348.42
134	kastrering-tik-upp-till-15-kg	Bitch spay - < 15 kg bwt	NO	dog	1	17	772.12	8053.41	238.26	2485.14	565.66	5900	608.81	6350	719.06	7500	1582.42	16505	814.94	8500	2.6355	2.6355	8.756	8.756	772.12	8053.41	719.06	7500	0	0	0	0	.	.	.	.	1	856.05	9001.67	808.34	8500	-9.804	-10.534	-11.044	-11.765	845.13	9484.11	801.99	9000
135	kastrering-tik-upp-till-15-kg	Bitch spay - < 15 kg bwt	NO	dog	2	15	856.05	9001.67	265.97	2796.8	561.08	5900	703.07	7393	808.34	8500	1628.47	17124	950.89	9999	1.9185	1.9185	4.592	4.592	772.12	8053.41	719.06	7500	10.869	11.775	12.415	13.333	10.869	12.415	11.775	13.333	1	856.05	9001.67	808.34	8500	0	0	0	0	845.13	9484.11	801.99	9000
136	kastrering-tik-upp-till-15-kg	Bitch spay - < 15 kg bwt	NO	dog	3	19	845.13	9484.11	253.89	2849.23	565.85	6350	668.32	7500	801.99	9000	1628.93	18280	891.01	9999	1.8328	1.8328	4.156	4.156	772.12	8053.41	719.06	7500	9.455	17.765	11.532	20	-1.276	-0.786	5.359	5.882	1	856.05	9001.67	808.34	8500	-1.276	5.359	-0.786	5.882	845.13	9484.11	801.99	9000
137	kastrering-tik-upp-till-15-kg	Bitch spay - < 15 kg bwt	NO	dog	4	18	805.05	9423.01	248.64	2910.24	537.85	6295.41	635.25	7435.52	749.6	8773.91	1548.32	18122.8	846.92	9913.03	1.7678	1.7678	3.746	3.746	772.12	8053.41	719.06	7500	4.264	17.006	4.246	16.986	-4.742	-6.533	-0.644	-2.512	1	856.05	9001.67	808.34	8500	-5.957	4.681	-7.267	3.223	845.13	9484.11	801.99	9000
138	kastrering-tik-upp-till-15-kg	Bitch spay - < 15 kg bwt	NO	dog	5	18	858.72	9664.83	263.94	2970.62	567.02	6381.78	669.32	7533.24	802.84	9035.98	1629.96	18345.2	892.14	10041.1	1.7074	1.7074	3.36	3.36	772.12	8053.41	719.06	7500	11.215	20.009	11.651	20.48	6.666	7.103	2.566	2.987	1	856.05	9001.67	808.34	8500	0.312	7.367	-0.68	6.306	845.13	9484.11	801.99	9000
139	kastrering-tik-upp-till-15-kg	Bitch spay - < 15 kg bwt	NO	dog	6	18	860.71	9677.18	264.7	2976.06	567.63	6382.04	670.34	7536.89	805.04	9051.36	1634.41	18376.2	893.79	10049.2	1.7074	1.7074	3.366	3.366	772.12	8053.41	719.06	7500	11.473	20.162	11.957	20.685	0.232	0.274	0.128	0.17	1	856.05	9001.67	808.34	8500	0.544	7.504	-0.408	6.487	845.13	9484.11	801.99	9000
140	kastrering-tik-upp-till-15-kg	Bitch spay - < 15 kg bwt	SE	dog	1	257	662.8	7119.18	81.17	871.83	437.57	4700	633.08	6800	664.73	7140	1017.58	10930	688.94	7400	0.3746	0.3746	2.02	2.02	662.8	7119.18	664.73	7140	0	0	0	0	.	.	.	.	1	666.75	7416.58	680.54	7570	-0.593	-4.01	-2.323	-5.68	675.53	7624.48	690.19	7790
141	kastrering-tik-upp-till-15-kg	Bitch spay - < 15 kg bwt	SE	dog	2	265	666.75	7416.58	88.52	984.68	422.53	4700	619.86	6895	680.54	7570	982.61	10930	696.73	7750	0.3473	0.3473	0.85	0.85	662.8	7119.18	664.73	7140	0.597	4.178	2.378	6.022	0.597	2.378	4.178	6.022	1	666.75	7416.58	680.54	7570	0	0	0	0	675.53	7624.48	690.19	7790
142	kastrering-tik-upp-till-15-kg	Bitch spay - < 15 kg bwt	SE	dog	3	272	675.53	7624.48	92.4	1042.88	416.42	4700	620.2	7000	690.19	7790	968.4	10930	704.37	7950	0.1579	0.1579	0.449	0.449	662.8	7119.18	664.73	7140	1.921	7.098	3.83	9.104	1.317	1.418	2.803	2.906	1	666.75	7416.58	680.54	7570	1.317	2.803	1.418	2.906	675.53	7624.48	690.19	7790
143	kastrering-tik-upp-till-15-kg	Bitch spay - < 15 kg bwt	SE	dog	4	269	647.79	7648.01	87.32	1030.97	406.56	4800	592.9	7000	669.13	7900	925.77	10930	676.75	7990	0.1896	0.1896	0.486	0.486	662.8	7119.18	664.73	7140	-2.264	7.428	0.661	10.644	-4.107	-3.052	0.309	1.412	1	666.75	7416.58	680.54	7570	-2.844	3.12	-1.677	4.359	675.53	7624.48	690.19	7790
144	kastrering-tik-upp-till-15-kg	Bitch spay - < 15 kg bwt	SE	dog	5	249	665.58	7676.85	92.3	1064.55	407.49	4700	606.9	7000	680.6	7850	947.63	10930	708.34	8170	0.0702	0.0702	0.267	0.267	662.8	7119.18	664.73	7140	0.421	7.833	2.386	9.944	2.747	1.713	0.377	-0.633	1	666.75	7416.58	680.54	7570	-0.175	3.509	0.008	3.699	675.53	7624.48	690.19	7790
145	kastrering-tik-upp-till-15-kg	Bitch spay - < 15 kg bwt	SE	dog	6	255	706.43	7840.55	110.19	1222.95	85.6	950	644.22	7150	716.3	7950	1000.11	11100	765.85	8500	-0.5435	-0.5435	3.495	3.495	662.8	7119.18	664.73	7140	6.584	10.133	7.757	11.345	6.137	5.245	2.132	1.274	1	666.75	7416.58	680.54	7570	5.952	5.716	5.253	5.02	675.53	7624.48	690.19	7790
146	kastrering-tik	Bitch spay - < 30 kg bwt	DK	dog	1	54	706.29	5176.08	99.99	732.77	532.44	3902.03	644.44	4722.82	705.93	5173.48	1117.2	8187.5	758.86	5561.36	1.112	1.112	4.264	4.264	706.29	5176.08	705.93	5173.48	0	0	0	0	.	.	.	.	1	687.3	5111.84	681.67	5069.98	2.763	1.257	3.56	2.041	708.92	5283.29	717.66	5348.42
147	kastrering-tik	Bitch spay - < 30 kg bwt	DK	dog	2	54	687.3	5111.84	108.8	809.18	514.14	3823.96	622.29	4628.34	681.67	5069.98	1078.8	8023.7	732.77	5450.1	1.4404	1.4404	4.215	4.215	706.29	5176.08	705.93	5173.48	-2.689	-1.241	-3.437	-2.001	-2.689	-3.437	-1.241	-2.001	1	687.3	5111.84	681.67	5069.98	0	0	0	0	708.92	5283.29	717.66	5348.42
148	kastrering-tik	Bitch spay - < 30 kg bwt	DK	dog	3	63	708.92	5283.29	107.42	800.59	531.6	3961.79	631.28	4704.63	717.66	5348.42	1063.2	7923.58	755.94	5633.67	0.7162	0.7162	0.688	0.688	706.29	5176.08	705.93	5173.48	0.373	2.071	1.662	3.382	3.146	5.28	3.354	5.492	1	687.3	5111.84	681.67	5069.98	3.146	3.354	5.28	5.492	708.92	5283.29	717.66	5348.42
149	kastrering-tik	Bitch spay - < 30 kg bwt	DK	dog	4	78	720.17	5363.8	111.48	830.31	466.7	3475.94	635.25	4731.31	717.83	5346.38	1118.04	8327.11	772.46	5753.28	0.824	0.824	1.588	1.588	706.29	5176.08	705.93	5173.48	1.966	3.627	1.686	3.342	1.587	0.024	1.524	-0.038	1	687.3	5111.84	681.67	5069.98	4.783	4.929	5.305	5.452	708.92	5283.29	717.66	5348.42
150	kastrering-tik	Bitch spay - < 30 kg bwt	DK	dog	5	106	720.81	5489.64	108.55	826.71	469.91	3578.82	650.25	4952.24	710.07	5407.85	1179.99	8986.67	777.7	5922.88	0.9419	0.9419	2.497	2.497	706.29	5176.08	705.93	5173.48	2.057	6.058	0.587	4.53	0.089	-1.081	2.346	1.15	1	687.3	5111.84	681.67	5069.98	4.877	7.391	4.167	6.664	708.92	5283.29	717.66	5348.42
151	kastrering-tik	Bitch spay - < 30 kg bwt	DK	dog	6	123	724.71	5402.56	108.69	810.23	471.22	3512.86	658.63	4909.94	713.59	5319.66	1184.82	8832.52	781.17	5823.42	0.7643	0.7643	1.978	1.978	706.29	5176.08	705.93	5173.48	2.609	4.375	1.085	2.826	0.541	0.496	-1.586	-1.631	1	687.3	5111.84	681.67	5069.98	5.444	5.687	4.683	4.925	708.92	5283.29	717.66	5348.42
152	kastrering-tik	Bitch spay - < 30 kg bwt	NO	dog	1	18	836.82	8728.17	249.35	2600.78	565.66	5900	698.07	7281	814.94	8500	1582.42	16505	895.67	9342	1.761	1.761	3.889	3.889	836.82	8728.17	814.94	8500	0	0	0	0	.	.	.	.	1	935.08	9832.75	864.21	9087.5	-10.509	-11.234	-5.701	-6.465	896.72	10063	801.99	9000
153	kastrering-tik	Bitch spay - < 30 kg bwt	NO	dog	2	16	935.08	9832.75	258.96	2723.03	656.18	6900	713.24	7500	864.21	9087.5	1628.47	17124	1109.99	11672	1.3685	1.3685	2.074	2.074	836.82	8728.17	814.94	8500	11.743	12.655	6.046	6.912	11.743	6.046	12.655	6.912	1	935.08	9832.75	864.21	9087.5	0	0	0	0	896.72	10063	801.99	9000
154	kastrering-tik	Bitch spay - < 30 kg bwt	NO	dog	3	19	896.72	10063	266.18	2987.13	579.21	6500	668.32	7500	801.99	9000	1628.93	18280	1099.97	12344	1.3494	1.3494	1.807	1.807	836.82	8728.17	814.94	8500	7.158	15.294	-1.589	5.882	-4.103	-7.2	2.342	-0.963	1	935.08	9832.75	864.21	9087.5	-4.103	2.342	-7.2	-0.963	896.72	10063	801.99	9000
155	kastrering-tik	Bitch spay - < 30 kg bwt	NO	dog	4	17	846.35	9906.39	273.31	3199.07	550.55	6444.12	635.25	7435.52	757.22	8863.14	1548.32	18122.8	885.2	10361.1	1.4225	1.4225	1.475	1.475	836.82	8728.17	814.94	8500	1.139	13.499	-7.083	4.272	-5.617	-5.582	-1.557	-1.521	1	935.08	9832.75	864.21	9087.5	-9.49	0.749	-12.38	-2.469	896.72	10063	801.99	9000
156	kastrering-tik	Bitch spay - < 30 kg bwt	NO	dog	5	17	895.61	10080.1	278.16	3130.7	580.02	6528.15	738.68	8313.88	802.84	9035.98	1629.96	18345.2	932.03	10489.9	1.457	1.457	1.809	1.809	836.82	8728.17	814.94	8500	7.026	15.489	-1.485	6.306	5.821	6.025	1.753	1.95	1	935.08	9832.75	864.21	9087.5	-4.221	2.516	-7.101	-0.567	896.72	10063	801.99	9000
157	kastrering-tik	Bitch spay - < 30 kg bwt	NO	dog	6	17	897.77	10093.9	278.96	3136.41	581.15	6533.99	740.62	8327.04	805.49	9056.42	1634.41	18376.2	934.34	10505	1.4574	1.4574	1.813	1.813	836.82	8728.17	814.94	8500	7.284	15.647	-1.159	6.546	0.241	0.33	0.137	0.226	1	935.08	9832.75	864.21	9087.5	-3.991	2.656	-6.794	-0.342	896.72	10063	801.99	9000
158	kastrering-tik	Bitch spay - < 30 kg bwt	SE	dog	1	272	719.87	7732.2	364.6	3916.27	446.88	4800	651.7	7000	664.73	7140	6530.03	70140	744.8	8000	15.0447	15.0447	240.263	240.263	719.87	7732.2	664.73	7140	0	0	0	0	.	.	.	.	1	695.16	7732.6	680.54	7570	3.554	-0.005	-2.323	-5.68	699.33	7893.09	704.37	7950
159	kastrering-tik	Bitch spay - < 30 kg bwt	SE	dog	2	276	695.16	7732.6	92.57	1029.68	431.52	4800	639.41	7112.5	680.54	7570	982.61	10930	732.64	8149.5	0.8391	0.8391	1.246	1.246	719.87	7732.2	664.73	7140	-3.432	0.005	2.378	6.022	-3.432	2.378	0.005	6.022	1	695.16	7732.6	680.54	7570	0	0	0	0	699.33	7893.09	704.37	7950
160	kastrering-tik	Bitch spay - < 30 kg bwt	SE	dog	3	280	699.33	7893.09	93.4	1054.2	487.3	5500	637.92	7200	704.37	7950	1054.34	11900	737.6	8325	0.7864	0.7864	1.578	1.578	719.87	7732.2	664.73	7140	-2.853	2.081	5.963	11.345	0.599	3.501	2.076	5.02	1	695.16	7732.6	680.54	7570	0.599	2.076	3.501	5.02	699.33	7893.09	704.37	7950
161	kastrering-tik	Bitch spay - < 30 kg bwt	SE	dog	4	278	667.8	7884.28	88.72	1047.48	447.22	5280	609.84	7200	673.37	7950	1007.93	11900	703.01	8300	0.76	0.76	1.792	1.792	719.87	7732.2	664.73	7140	-7.233	1.967	1.298	11.345	-4.509	-4.402	-0.112	0	1	695.16	7732.6	680.54	7570	-3.936	1.962	-1.055	5.02	699.33	7893.09	704.37	7950
162	kastrering-tik	Bitch spay - < 30 kg bwt	SE	dog	5	259	685.54	7907.04	86.96	1002.96	459.51	5300	626.84	7230	689.27	7950	947.63	10930	736.52	8495	0.1675	0.1675	0.253	0.253	719.87	7732.2	664.73	7140	-4.769	2.261	3.69	11.345	2.657	2.361	0.289	0	1	695.16	7732.6	680.54	7570	-1.384	2.256	1.282	5.02	699.33	7893.09	704.37	7950
163	kastrering-tik	Bitch spay - < 30 kg bwt	SE	dog	6	263	729.58	8097.43	97.21	1078.88	477.53	5300	675.75	7500	716.3	7950	1028.94	11420	792.88	8800	0.2046	0.2046	0.307	0.307	719.87	7732.2	664.73	7140	1.349	4.724	7.757	11.345	6.424	3.922	2.408	0	1	695.16	7732.6	680.54	7570	4.951	4.718	5.253	5.02	699.33	7893.09	704.37	7950
164	kastrering-tik-5-kg	Bitch spay - < 5 kg bwt	DK	dog	2	1	1060.82	7889.97	.	.	1060.82	7889.97	1060.82	7889.97	1060.82	7889.97	1060.82	7889.97	1060.82	7889.97	.	.	.	.	1060.82	7889.97	1060.82	7889.97	0	0	0	0	.	.	.	.	1	688.08	5127.97	691.08	5150.33	54.171	53.861	53.502	53.194	688.08	5127.97	691.08	5150.33
165	kastrering-tik-5-kg	Bitch spay - < 5 kg bwt	DK	dog	3	36	688.08	5127.97	130.12	969.71	411.99	3070.39	576.25	4294.58	691.08	5150.33	929.59	6927.85	802.63	5981.65	0.1136	0.1136	-0.809	-0.809	1060.82	7889.97	1060.82	7889.97	-35.137	-35.006	-34.854	-34.723	-35.137	-34.854	-35.006	-34.723	1	688.08	5127.97	691.08	5150.33	0	0	0	0	688.08	5127.97	691.08	5150.33
166	kastrering-tik-5-kg	Bitch spay - < 5 kg bwt	DK	dog	4	79	669.23	4984.4	134.27	1000.06	413.34	3078.51	581.04	4327.57	639.49	4762.85	1118.04	8327.11	746.21	5557.71	0.7106	0.7106	0.727	0.727	1060.82	7889.97	1060.82	7889.97	-36.914	-36.826	-39.718	-39.634	-2.739	-7.466	-2.8	-7.523	1	688.08	5127.97	691.08	5150.33	-2.739	-2.8	-7.466	-7.523	688.08	5127.97	691.08	5150.33
167	kastrering-tik-5-kg	Bitch spay - < 5 kg bwt	DK	dog	5	117	667.4	5082.89	124.47	947.95	416.16	3169.43	586.96	4470.22	644.18	4906.02	1179.99	8986.67	737.82	5619.14	0.858	0.858	1.866	1.866	1060.82	7889.97	1060.82	7889.97	-37.086	-35.578	-39.275	-37.82	-0.273	0.734	1.976	3.006	1	688.08	5127.97	691.08	5150.33	-3.005	-0.879	-6.786	-4.744	688.08	5127.97	691.08	5150.33
168	kastrering-tik-5-kg	Bitch spay - < 5 kg bwt	DK	dog	6	137	668.16	4980.98	121.97	909.28	418.06	3116.57	590.16	4399.47	646.92	4822.62	1184.82	8832.52	738.82	5507.73	0.9112	0.9112	2.013	2.013	1060.82	7889.97	1060.82	7889.97	-37.015	-36.869	-39.017	-38.877	0.113	0.425	-2.005	-1.7	1	688.08	5127.97	691.08	5150.33	-2.895	-2.866	-6.39	-6.363	688.08	5127.97	691.08	5150.33
169	kastrering-tik-5-kg	Bitch spay - < 5 kg bwt	NO	dog	1	20	709.91	7404.55	161.12	1680.51	478.32	4989	575.25	6000	702.81	7330.5	1081.38	11279	814.94	8500	0.6884	0.6884	-0.118	-0.118	709.91	7404.55	702.81	7330.5	0	0	0	0	.	.	.	.	1	788.84	8294.9	713.24	7500	-10.005	-10.734	-1.462	-2.26	808.86	9077.1	760.42	8533.5
170	kastrering-tik-5-kg	Bitch spay - < 5 kg bwt	NO	dog	2	21	788.84	8294.9	227.73	2394.69	474.45	4989	570.59	6000	713.24	7500	1221.16	12841	950.89	9999	0.4037	0.4037	-0.989	-0.989	709.91	7404.55	702.81	7330.5	11.117	12.024	1.484	2.312	11.117	1.484	12.024	2.312	1	788.84	8294.9	713.24	7500	0	0	0	0	808.86	9077.1	760.42	8533.5
171	kastrering-tik-5-kg	Bitch spay - < 5 kg bwt	NO	dog	3	30	808.86	9077.1	229.17	2571.8	444.57	4989	648.81	7281	760.42	8533.5	1251.01	14039	1045.61	11734	0.3654	0.3654	-0.951	-0.951	709.91	7404.55	702.81	7330.5	13.938	22.588	8.196	16.411	2.538	6.614	9.43	13.78	1	788.84	8294.9	713.24	7500	2.538	9.43	6.614	13.78	808.86	9077.1	760.42	8533.5
172	kastrering-tik-5-kg	Bitch spay - < 5 kg bwt	NO	dog	4	28	776.81	9092.47	223.12	2611.6	422.57	4946.11	623.86	7302.18	748.32	8759.04	1189.1	13918.3	1006.57	11781.8	0.2653	0.2653	-1.061	-1.061	709.91	7404.55	702.81	7330.5	9.423	22.796	6.475	19.488	-3.962	-1.59	0.169	2.643	1	788.84	8294.9	713.24	7500	-1.524	9.615	4.919	16.787	808.86	9077.1	760.42	8533.5
173	kastrering-tik-5-kg	Bitch spay - < 5 kg bwt	NO	dog	5	28	826.53	9302.58	235.1	2646	445.64	5015.65	659.35	7421.02	793.31	8928.64	1260.62	14188.2	1059.91	11929.2	0.3331	0.3331	-0.974	-0.974	709.91	7404.55	702.81	7330.5	16.427	25.633	12.876	21.801	6.4	6.011	2.311	1.936	1	788.84	8294.9	713.24	7500	4.778	12.148	11.225	19.049	808.86	9077.1	760.42	8533.5
174	kastrering-tik-5-kg	Bitch spay - < 5 kg bwt	NO	dog	6	29	813.79	9149.69	244.65	2750.69	402.75	4528.21	651.42	7324.15	785.67	8833.56	1263.2	14202.6	1049.67	11801.7	0.2764	0.2764	-0.924	-0.924	709.91	7404.55	702.81	7330.5	14.632	23.568	11.789	20.504	-1.541	-0.962	-1.644	-1.065	1	788.84	8294.9	713.24	7500	3.163	10.305	10.155	17.781	808.86	9077.1	760.42	8533.5
175	kastrering-tik-5-kg	Bitch spay - < 5 kg bwt	SE	dog	1	278	636.44	6836.05	98.13	1054.04	55.86	600	585.13	6285	661.48	7105	1017.58	10930	669.85	7195	-0.6312	-0.6312	4.625	4.625	636.44	6836.05	661.48	7105	0	0	0	0	.	.	.	.	1	641.65	7137.34	647.28	7200	-0.812	-4.221	2.193	-1.319	653.03	7370.55	664.06	7495
176	kastrering-tik-5-kg	Bitch spay - < 5 kg bwt	SE	dog	2	288	641.65	7137.34	99.43	1105.99	404.55	4500	584.35	6500	647.28	7200	982.61	10930	680.54	7570	0.1221	0.1221	0.36	0.36	636.44	6836.05	661.48	7105	0.819	4.407	-2.146	1.337	0.819	-2.146	4.407	1.337	1	641.65	7137.34	647.28	7200	0	0	0	0	653.03	7370.55	664.06	7495
177	kastrering-tik-5-kg	Bitch spay - < 5 kg bwt	SE	dog	3	296	653.03	7370.55	101.93	1150.41	398.7	4500	581.66	6565	664.06	7495	968.4	10930	704.37	7950	0.0538	0.0538	0.017	0.017	636.44	6836.05	661.48	7105	2.607	7.819	0.39	5.489	1.774	2.592	3.268	4.097	1	641.65	7137.34	647.28	7200	1.774	3.268	2.592	4.097	653.03	7370.55	664.06	7495
178	kastrering-tik-5-kg	Bitch spay - < 5 kg bwt	SE	dog	4	291	626.46	7396.28	97.69	1153.39	381.15	4500	554.79	6550	637.37	7525	925.77	10930	673.37	7950	-0.0055	-0.0055	-0.046	-0.046	636.44	6836.05	661.48	7105	-1.567	8.195	-3.645	5.911	-4.068	-4.019	0.349	0.4	1	641.65	7137.34	647.28	7200	-2.366	3.628	-1.531	4.514	653.03	7370.55	664.06	7495
179	kastrering-tik-5-kg	Bitch spay - < 5 kg bwt	SE	dog	5	272	642.45	7409.99	103.04	1188.51	390.15	4500	563.55	6500	651.55	7515	947.63	10930	692.73	7990	-0.0503	-0.0503	-0.283	-0.283	636.44	6836.05	661.48	7105	0.944	8.396	-1.5	5.771	2.551	2.225	0.185	-0.133	1	641.65	7137.34	647.28	7200	0.125	3.82	0.66	4.375	653.03	7370.55	664.06	7495
180	kastrering-tik-5-kg	Bitch spay - < 5 kg bwt	SE	dog	6	275	683.92	7590.66	114.71	1273.15	423.47	4700	603.67	6700	695.57	7720	1000.11	11100	737.83	8189	0.0807	0.0807	-0.319	-0.319	636.44	6836.05	661.48	7105	7.461	11.039	5.155	8.656	6.455	6.756	2.438	2.728	1	641.65	7137.34	647.28	7200	6.588	6.351	7.461	7.222	653.03	7370.55	664.06	7495
181	blodprov-kemipaket-stor	Blood - sampling and chemistry - large	SE	horse	1	7	210.15	2257.29	58.61	629.49	102.41	1100	179.22	1925	238.8	2565	273.71	2940	249.51	2680	-1.0686	-1.0686	0.79	0.79	210.15	2257.29	238.8	2565	0	0	0	0	.	.	.	.	1	235.62	2620.89	233.74	2600	-10.808	-13.873	2.165	-1.346	232.21	2620.89	230.36	2600
182	blodprov-kemipaket-stor	Blood - sampling and chemistry - large	SE	horse	2	9	235.62	2620.89	73.62	818.94	98.89	1100	230.59	2565	233.74	2600	369.76	4113	264.31	2940	-0.1143	-0.1143	1.744	1.744	210.15	2257.29	238.8	2565	12.117	16.108	-2.12	1.365	12.117	-2.12	16.108	1.365	1	235.62	2620.89	233.74	2600	0	0	0	0	232.21	2620.89	230.36	2600
183	blodprov-kemipaket-stor	Blood - sampling and chemistry - large	SE	horse	3	9	232.21	2620.89	72.56	818.94	97.46	1100	227.26	2565	230.36	2600	364.41	4113	260.48	2940	-0.1143	-0.1143	1.744	1.744	210.15	2257.29	238.8	2565	10.496	16.108	-3.535	1.365	-1.446	-1.446	0	0	1	235.62	2620.89	233.74	2600	-1.446	0	-1.446	0	232.21	2620.89	230.36	2600
184	blodprov-kemipaket-stor	Blood - sampling and chemistry - large	SE	horse	4	9	221.99	2620.89	69.36	818.94	93.17	1100	217.26	2565	220.22	2600	348.37	4113	249.02	2940	-0.1143	-0.1143	1.744	1.744	210.15	2257.29	238.8	2565	5.632	16.108	-7.781	1.365	-4.402	-4.402	0	0	1	235.62	2620.89	233.74	2600	-5.784	0	-5.784	0	232.21	2620.89	230.36	2600
185	blodprov-kemipaket-stor	Blood - sampling and chemistry - large	SE	horse	5	10	218.38	2518.8	72.56	836.88	95.37	1100	166.9	1925	223.9	2582.5	356.6	4113	254.9	2940	0.1153	0.1153	0.775	0.775	210.15	2257.29	238.8	2565	3.915	11.585	-6.239	0.682	-1.626	1.672	-3.895	-0.673	1	235.62	2620.89	233.74	2600	-7.316	-3.895	-4.209	-0.673	232.21	2620.89	230.36	2600
186	blodprov-kemipaket-stor	Blood - sampling and chemistry - large	SE	horse	6	9	226.48	2513.67	79.96	887.48	99.11	1100	173.44	1925	234.26	2600	370.58	4113	264.89	2940	0.1342	0.1342	0.397	0.397	210.15	2257.29	238.8	2565	7.77	11.358	-1.902	1.365	3.71	4.626	-0.204	0.678	1	235.62	2620.89	233.74	2600	-3.878	-4.091	0.222	0	232.21	2620.89	230.36	2600
187	blodprov-kemipaket-liten	Blood - sampling and chemistry - small	DK	horse	1	1	199.33	1460.79	.	.	199.33	1460.79	199.33	1460.79	199.33	1460.79	199.33	1460.79	199.33	1460.79	.	.	.	.	199.33	1460.79	199.33	1460.79	0	0	0	0	.	.	.	.	1	192.48	1431.56	192.48	1431.56	3.56	2.041	3.56	2.041	189.69	1413.7	189.69	1413.7
188	blodprov-kemipaket-liten	Blood - sampling and chemistry - small	DK	horse	2	1	192.48	1431.56	.	.	192.48	1431.56	192.48	1431.56	192.48	1431.56	192.48	1431.56	192.48	1431.56	.	.	.	.	199.33	1460.79	199.33	1460.79	-3.437	-2.001	-3.437	-2.001	-3.437	-3.437	-2.001	-2.001	1	192.48	1431.56	192.48	1431.56	0	0	0	0	189.69	1413.7	189.69	1413.7
189	blodprov-kemipaket-liten	Blood - sampling and chemistry - small	DK	horse	3	1	189.69	1413.7	.	.	189.69	1413.7	189.69	1413.7	189.69	1413.7	189.69	1413.7	189.69	1413.7	.	.	.	.	199.33	1460.79	199.33	1460.79	-4.834	-3.223	-4.834	-3.223	-1.446	-1.446	-1.248	-1.248	1	192.48	1431.56	192.48	1431.56	-1.446	-1.248	-1.446	-1.248	189.69	1413.7	189.69	1413.7
190	blodprov-kemipaket-liten	Blood - sampling and chemistry - small	DK	horse	4	1	181.34	1350.63	.	.	181.34	1350.63	181.34	1350.63	181.34	1350.63	181.34	1350.63	181.34	1350.63	.	.	.	.	199.33	1460.79	199.33	1460.79	-9.023	-7.541	-9.023	-7.541	-4.402	-4.402	-4.461	-4.461	1	192.48	1431.56	192.48	1431.56	-5.784	-5.653	-5.784	-5.653	189.69	1413.7	189.69	1413.7
191	blodprov-kemipaket-liten	Blood - sampling and chemistry - small	NO	horse	1	1	71.91	750	.	.	71.91	750	71.91	750	71.91	750	71.91	750	71.91	750	.	.	.	.	71.91	750	71.91	750	0	0	0	0	.	.	.	.	1	71.32	750	71.32	750	0.817	0	0.817	0	66.83	750	66.83	750
192	blodprov-kemipaket-liten	Blood - sampling and chemistry - small	NO	horse	2	1	71.32	750	.	.	71.32	750	71.32	750	71.32	750	71.32	750	71.32	750	.	.	.	.	71.91	750	71.91	750	-0.81	0	-0.81	0	-0.81	-0.81	0	0	1	71.32	750	71.32	750	0	0	0	0	66.83	750	66.83	750
193	blodprov-kemipaket-liten	Blood - sampling and chemistry - small	NO	horse	3	1	66.83	750	.	.	66.83	750	66.83	750	66.83	750	66.83	750	66.83	750	.	.	.	.	71.91	750	71.91	750	-7.057	0	-7.057	0	-6.298	-6.298	0	0	1	71.32	750	71.32	750	-6.298	0	-6.298	0	66.83	750	66.83	750
194	blodprov-kemipaket-liten	Blood - sampling and chemistry - small	NO	horse	4	1	63.53	743.55	.	.	63.53	743.55	63.53	743.55	63.53	743.55	63.53	743.55	63.53	743.55	.	.	.	.	71.91	750	71.91	750	-11.656	-0.86	-11.656	-0.86	-4.949	-4.949	-0.86	-0.86	1	71.32	750	71.32	750	-10.935	-0.86	-10.935	-0.86	66.83	750	66.83	750
195	blodprov-kemipaket-liten	Blood - sampling and chemistry - small	NO	horse	5	1	67.63	761.13	.	.	67.63	761.13	67.63	761.13	67.63	761.13	67.63	761.13	67.63	761.13	.	.	.	.	71.91	750	71.91	750	-5.953	1.484	-5.953	1.484	6.456	6.456	2.364	2.364	1	71.32	750	71.32	750	-5.185	1.484	-5.185	1.484	66.83	750	66.83	750
196	blodprov-kemipaket-liten	Blood - sampling and chemistry - small	NO	horse	6	1	67.58	759.77	.	.	67.58	759.77	67.58	759.77	67.58	759.77	67.58	759.77	67.58	759.77	.	.	.	.	71.91	750	71.91	750	-6.024	1.302	-6.024	1.302	-0.075	-0.075	-0.179	-0.179	1	71.32	750	71.32	750	-5.256	1.302	-5.256	1.302	66.83	750	66.83	750
197	blodprov-kemipaket-liten	Blood - sampling and chemistry - small	SE	horse	1	5	105.48	1133	31.51	338.44	59.58	640	85.65	920	122.89	1320	130.34	1400	128.94	1385	-0.9449	-0.9449	-1.191	-1.191	105.48	1133	122.89	1320	0	0	0	0	.	.	.	.	1	112.8	1254.71	118.67	1320	-6.486	-9.701	3.56	0	114.21	1289	116.95	1320
198	blodprov-kemipaket-liten	Blood - sampling and chemistry - small	SE	horse	2	7	112.8	1254.71	38.39	427.03	57.54	640	82.71	920	118.67	1320	179.17	1993	125.86	1400	0.4075	0.4075	0.964	0.964	105.48	1133	122.89	1320	6.936	10.743	-3.437	0	6.936	-3.437	10.743	0	1	112.8	1254.71	118.67	1320	0	0	0	0	114.21	1289	116.95	1320
199	blodprov-kemipaket-liten	Blood - sampling and chemistry - small	SE	horse	3	7	114.21	1289	33.32	376.04	77.97	880	81.51	920	116.95	1320	176.58	1993	124.04	1400	1.001	1.001	1.441	1.441	105.48	1133	122.89	1320	8.27	13.769	-4.834	0	1.247	-1.446	2.733	0	1	112.8	1254.71	118.67	1320	1.247	2.733	-1.446	0	114.21	1289	116.95	1320
200	blodprov-kemipaket-liten	Blood - sampling and chemistry - small	SE	horse	4	7	109.18	1289	31.85	376.04	74.54	880	77.92	920	111.8	1320	168.81	1993	118.58	1400	1.001	1.001	1.441	1.441	105.48	1133	122.89	1320	3.504	13.769	-9.023	0	-4.402	-4.402	0	0	1	112.8	1254.71	118.67	1320	-3.21	2.733	-5.784	0	114.21	1289	116.95	1320
201	blodprov-kemipaket-liten	Blood - sampling and chemistry - small	SE	horse	5	7	111.76	1289	32.6	376.04	76.3	880	79.76	920	114.44	1320	172.79	1993	121.38	1400	1.001	1.001	1.441	1.441	105.48	1133	122.89	1320	5.948	13.769	-6.874	0	2.361	2.361	0	0	1	112.8	1254.71	118.67	1320	-0.924	2.733	-3.56	0	114.21	1289	116.95	1320
202	blodprov-kemipaket-liten	Blood - sampling and chemistry - small	SE	horse	6	6	118.6	1316.33	36.42	404.25	79.29	880	82.89	920	121.86	1352.5	179.57	1993	126.14	1400	0.7512	0.7512	0.844	0.844	105.48	1133	122.89	1320	12.437	16.181	-0.84	2.462	6.125	6.48	2.121	2.462	1	112.8	1254.71	118.67	1320	5.144	4.911	2.69	2.462	114.21	1289	116.95	1320
203	blodprov-crp	Blood sampling - CRP	DK	dog	1	5	91.55	670.97	20.9	153.17	73.92	541.74	76.34	559.48	78.95	578.58	116.84	856.28	111.72	818.75	0.6098	0.6098	-3.089	-3.089	91.55	670.97	78.95	578.58	0	0	0	0	.	.	.	.	1	100.91	750.55	92.06	684.69	-9.274	-10.604	-14.24	-15.497	111.19	828.67	111.19	828.67
204	blodprov-crp	Blood sampling - CRP	DK	dog	2	6	100.91	750.55	35.55	264.44	71.38	530.9	73.72	548.29	92.06	684.69	163.44	1215.59	112.82	839.15	1.2387	1.2387	1.19	1.19	91.55	670.97	78.95	578.58	10.221	11.861	16.604	18.339	10.221	16.604	11.861	18.339	1	100.91	750.55	92.06	684.69	0	0	0	0	111.19	828.67	111.19	828.67
205	blodprov-crp	Blood sampling - CRP	DK	dog	3	5	111.19	828.67	26.48	197.35	72.65	541.44	106.32	792.36	111.19	828.67	146.19	1089.49	119.61	891.4	-0.312	-0.312	1.437	1.437	91.55	670.97	78.95	578.58	21.45	23.505	40.842	43.225	10.187	20.786	10.409	21.029	1	100.91	750.55	92.06	684.69	10.187	10.409	20.786	21.029	111.19	828.67	111.19	828.67
206	blodprov-crp	Blood sampling - CRP	DK	dog	4	7	118.1	879.57	28.23	210.27	69.45	517.29	105.88	788.55	114.35	851.64	155.85	1160.75	146.53	1091.36	-0.417	-0.417	0.702	0.702	91.55	670.97	78.95	578.58	28.99	31.091	44.834	47.193	6.208	2.835	6.142	2.771	1	100.91	750.55	92.06	684.69	17.028	17.19	24.21	24.383	111.19	828.67	111.19	828.67
207	blodprov-crp	Blood sampling - CRP	DK	dog	5	9	134.96	1027.87	57.72	439.62	60.69	462.21	107.51	818.77	121.38	924.42	270.5	2060.13	148.26	1129.11	1.7066	1.7066	4.343	4.343	91.55	670.97	78.95	578.58	47.413	53.192	53.745	59.773	14.282	6.152	16.859	8.546	1	100.91	750.55	92.06	684.69	33.742	36.948	31.852	35.013	111.19	828.67	111.19	828.67
208	blodprov-crp	Blood sampling - CRP	DK	dog	6	11	139.16	1037.43	52.96	394.81	61.27	456.74	108.12	806.01	121.64	906.76	271.2	2021.74	157.68	1175.43	1.4808	1.4808	3.864	3.864	91.55	670.97	78.95	578.58	52.001	54.618	54.068	56.721	3.112	0.21	0.931	-1.91	1	100.91	750.55	92.06	684.69	37.905	38.223	32.129	32.434	111.19	828.67	111.19	828.67
209	blodprov-crp	Blood sampling - CRP	NO	dog	1	6	82.26	858	22.59	235.64	59.35	619	61.65	643	76.7	800	110.26	1150	108.91	1136	0.4937	0.4937	-1.986	-1.986	82.26	858	76.7	800	0	0	0	0	.	.	.	.	1	120.22	1264.18	109.36	1150	-31.576	-32.13	-29.867	-30.435	115.89	1300.57	102.39	1149
210	blodprov-crp	Blood sampling - CRP	NO	dog	2	11	120.22	1264.18	50.82	534.44	58.87	619	71.32	750	109.36	1150	184.87	1944	178.31	1875	0.2259	0.2259	-1.792	-1.792	82.26	858	76.7	800	46.147	47.341	42.586	43.75	46.147	42.586	47.341	43.75	1	120.22	1264.18	109.36	1150	0	0	0	0	115.89	1300.57	102.39	1149
211	blodprov-crp	Blood sampling - CRP	NO	dog	3	14	115.89	1300.57	51.74	580.59	55.16	619	66.83	750	102.39	1149	200.5	2250	169.31	1900	0.379	0.379	-1.493	-1.493	82.26	858	76.7	800	40.885	51.582	33.49	43.625	-3.6	-6.379	2.879	-0.087	1	120.22	1264.18	109.36	1150	-3.6	2.879	-6.379	-0.087	115.89	1300.57	102.39	1149
212	blodprov-crp	Blood sampling - CRP	NO	dog	4	14	110.1	1288.68	49.15	575.24	52.43	613.68	63.53	743.55	97.32	1139.12	190.58	2230.66	160.93	1883.66	0.3799	0.3799	-1.493	-1.493	82.26	858	76.7	800	33.84	50.196	26.884	42.39	-5.001	-4.949	-0.914	-0.86	1	120.22	1264.18	109.36	1150	-8.421	1.938	-11.012	-0.946	115.89	1300.57	102.39	1149
213	blodprov-crp	Blood sampling - CRP	NO	dog	5	13	132.65	1492.99	51.64	581.25	62.42	702.58	98.84	1112.42	111.84	1258.79	201.14	2263.87	182.94	2058.95	0.0122	0.0122	-1.824	-1.824	82.26	858	76.7	800	61.256	74.008	45.818	57.349	20.485	14.923	15.854	10.506	1	120.22	1264.18	109.36	1150	10.338	18.099	2.267	9.46	115.89	1300.57	102.39	1149
214	blodprov-crp	Blood sampling - CRP	NO	dog	6	12	131.17	1474.79	54.18	609.2	63.07	709.12	87.85	987.7	108.12	1215.63	201.82	2269.17	186.96	2102.02	0.1908	0.1908	-1.863	-1.863	82.26	858	76.7	800	59.457	71.887	40.964	51.953	-1.116	-3.329	-1.219	-3.429	1	120.22	1264.18	109.36	1150	9.107	16.66	-1.137	5.707	115.89	1300.57	102.39	1149
215	blodprov-crp	Blood sampling - CRP	SE	dog	1	9	96.36	1035	37.67	404.6	32.59	350	60.52	650	109.86	1180	133.13	1430	128.01	1375	-0.7741	-0.7741	-1.125	-1.125	96.36	1035	109.86	1180	0	0	0	0	.	.	.	.	1	128.67	1431.31	123.84	1377.5	-25.115	-27.689	-11.288	-14.338	117.46	1325.68	113.41	1280
216	blodprov-crp	Blood sampling - CRP	SE	dog	2	16	128.67	1431.31	62.72	697.71	42.07	468	78.66	875	123.84	1377.5	259.27	2884	174.86	1945	0.4545	0.4545	-0.307	-0.307	96.36	1035	109.86	1180	33.538	38.291	12.725	16.737	33.538	12.725	38.291	16.737	1	128.67	1431.31	123.84	1377.5	0	0	0	0	117.46	1325.68	113.41	1280
217	blodprov-crp	Blood sampling - CRP	SE	dog	3	19	117.46	1325.68	60.74	685.51	41.46	468	57.59	650	113.41	1280	255.52	2884	167.9	1895	0.7281	0.7281	-0.132	-0.132	96.36	1035	109.86	1180	21.894	28.085	3.231	8.475	-8.719	-8.422	-7.38	-7.078	1	128.67	1431.31	123.84	1377.5	-8.719	-7.38	-8.422	-7.078	117.46	1325.68	113.41	1280
218	blodprov-crp	Blood sampling - CRP	SE	dog	4	20	109.85	1296.9	53.17	627.74	39.64	468	60.6	715.5	108.67	1283	244.27	2884	143.35	1692.5	0.7664	0.7664	0.526	0.526	96.36	1035	109.86	1180	13.999	25.304	-1.081	8.729	-6.478	-4.178	-2.171	0.234	1	128.67	1431.31	123.84	1377.5	-14.632	-9.391	-12.248	-6.86	117.46	1325.68	113.41	1280
219	blodprov-crp	Blood sampling - CRP	SE	dog	5	73	93.36	1076.79	30.51	351.92	40.58	468	85.83	990	85.83	990	250.04	2884	85.83	990	2.7407	2.7407	10.473	10.473	96.36	1035	109.86	1180	-3.114	4.038	-21.869	-16.102	-15.011	-21.015	-16.972	-22.837	1	128.67	1431.31	123.84	1377.5	-27.447	-24.769	-30.689	-28.131	117.46	1325.68	113.41	1280
220	blodprov-crp	Blood sampling - CRP	SE	dog	6	76	97.42	1081.2	33.35	370.11	42.17	468	89.2	990	89.2	990	259.85	2884	89.2	990	2.4986	2.4986	8.334	8.334	96.36	1035	109.86	1180	1.097	4.464	-18.805	-16.102	4.346	3.922	0.409	0	1	128.67	1431.31	123.84	1377.5	-24.293	-24.461	-27.971	-28.131	117.46	1325.68	113.41	1280
221	blodprov-hypertherios	Blood sampling - for hyperthyreosis	DK	cat	1	4	112.56	824.89	41.73	305.85	73.92	541.74	82.07	601.44	103.53	758.71	169.26	1240.41	143.05	1048.34	1.0411	1.0411	0.579	0.579	112.56	824.89	103.53	758.71	0	0	0	0	.	.	.	.	1	108.69	808.39	99.97	743.53	3.56	2.041	3.56	2.041	98.52	734.25	98.52	734.25
222	blodprov-hypertherios	Blood sampling - for hyperthyreosis	DK	cat	2	4	108.69	808.39	40.3	299.73	71.38	530.9	79.25	589.41	99.97	743.53	163.44	1215.59	138.13	1027.37	1.0411	1.0411	0.579	0.579	112.56	824.89	103.53	758.71	-3.437	-2.001	-3.437	-2.001	-3.437	-3.437	-2.001	-2.001	1	108.69	808.39	99.97	743.53	0	0	0	0	98.52	734.25	98.52	734.25
223	blodprov-hypertherios	Blood sampling - for hyperthyreosis	DK	cat	3	2	98.52	734.25	17.92	133.53	85.85	639.83	85.85	639.83	98.52	734.25	111.19	828.67	111.19	828.67	.	.	.	.	112.56	824.89	103.53	758.71	-12.469	-10.988	-4.834	-3.223	-9.353	-1.446	-9.171	-1.248	1	108.69	808.39	99.97	743.53	-9.353	-9.171	-1.446	-1.248	98.52	734.25	98.52	734.25
224	blodprov-hypertherios	Blood sampling - for hyperthyreosis	NO	cat	1	10	142.68	1488.2	52.31	545.63	71.91	750	97.51	1017	147.79	1541.5	226.55	2363	179.77	1875	0.0729	0.0729	-1.373	-1.373	142.68	1488.2	147.79	1541.5	0	0	0	0	.	.	.	.	1	142.03	1493.5	149.07	1567.5	0.459	-0.355	-0.856	-1.659	137.08	1538.33	139.68	1567.5
225	blodprov-hypertherios	Blood sampling - for hyperthyreosis	NO	cat	2	10	142.03	1493.5	52.23	549.22	71.32	750	96.72	1017	149.07	1567.5	224.72	2363	178.31	1875	0.0504	0.0504	-1.435	-1.435	142.68	1488.2	147.79	1541.5	-0.457	0.356	0.863	1.687	-0.457	0.863	0.356	1.687	1	142.03	1493.5	149.07	1567.5	0	0	0	0	137.08	1538.33	139.68	1567.5
226	blodprov-hypertherios	Blood sampling - for hyperthyreosis	NO	cat	3	12	137.08	1538.33	50.78	569.89	66.83	750	94.55	1061	139.68	1567.5	210.57	2363	177.73	1994.5	0.0383	0.0383	-1.676	-1.676	142.68	1488.2	147.79	1541.5	-3.926	3.369	-5.489	1.687	-3.485	-6.298	3.002	0	1	142.03	1493.5	149.07	1567.5	-3.485	3.002	-6.298	0	137.08	1538.33	139.68	1567.5
227	blodprov-hypertherios	Blood sampling - for hyperthyreosis	NO	cat	4	11	132.17	1547.04	50.13	586.71	63.53	743.55	86.14	1008.26	156.7	1834.09	200.15	2342.68	172.79	2022.46	-0.0931	-0.0931	-1.811	-1.811	142.68	1488.2	147.79	1541.5	-7.367	3.954	6.024	18.981	-3.582	12.182	0.566	17.008	1	142.03	1493.5	149.07	1567.5	-6.942	3.585	5.117	17.008	137.08	1538.33	139.68	1567.5
228	blodprov-hypertherios	Blood sampling - for hyperthyreosis	NO	cat	5	10	132.56	1492.01	49.67	558.98	67.63	761.13	91.04	1024.6	134.39	1512.5	201.14	2263.87	173.4	1951.62	0.0036	0.0036	-1.952	-1.952	142.68	1488.2	147.79	1541.5	-7.091	0.256	-9.071	-1.881	0.298	-14.238	-3.557	-17.534	1	142.03	1493.5	149.07	1567.5	-6.665	-0.1	-9.85	-3.509	137.08	1538.33	139.68	1567.5
229	blodprov-hypertherios	Blood sampling - for hyperthyreosis	NO	cat	6	9	129.14	1452	51.33	577.13	67.58	759.77	91	1023.15	103.62	1164.98	201.82	2269.17	173.89	1955.13	0.238	0.238	-1.97	-1.97	142.68	1488.2	147.79	1541.5	-9.488	-2.433	-29.891	-24.426	-2.581	-22.897	-2.682	-22.977	1	142.03	1493.5	149.07	1567.5	-9.073	-2.779	-30.491	-25.679	137.08	1538.33	139.68	1567.5
230	blodprov-hypertherios	Blood sampling - for hyperthyreosis	SE	cat	1	6	129.18	1387.5	54.89	589.56	51.21	550	99.15	1065	121.03	1300	196.44	2110	186.2	2000	-0.0302	-0.0302	-0.935	-0.935	129.18	1387.5	121.03	1300	0	0	0	0	.	.	.	.	1	188.48	2096.5	152.83	1700	-31.463	-33.818	-20.807	-23.529	169.79	1916.33	124.04	1400
231	blodprov-hypertherios	Blood sampling - for hyperthyreosis	SE	cat	2	8	188.48	2096.5	146.37	1628.09	49.45	550	101.81	1132.5	152.83	1700	518.27	5765	215.4	2396	1.9295	1.9295	4.321	4.321	129.18	1387.5	121.03	1300	45.906	51.099	26.274	30.769	45.906	26.274	51.099	30.769	1	188.48	2096.5	152.83	1700	0	0	0	0	169.79	1916.33	124.04	1400
232	blodprov-hypertherios	Blood sampling - for hyperthyreosis	SE	cat	3	9	169.79	1916.33	141.78	1600.27	48.73	550	94.36	1065	124.04	1400	510.78	5765	177.2	2000	2.0218	2.0218	4.7	4.7	129.18	1387.5	121.03	1300	31.438	38.114	2.487	7.692	-9.915	-18.838	-8.594	-17.647	1	188.48	2096.5	152.83	1700	-9.915	-8.594	-18.838	-17.647	169.79	1916.33	124.04	1400
233	blodprov-hypertherios	Blood sampling - for hyperthyreosis	SE	cat	4	14	170.69	2015.21	110.52	1304.83	46.59	550	101.22	1195	168.34	1987.5	488.3	5765	211.33	2495	1.8354	1.8354	4.965	4.965	129.18	1387.5	121.03	1300	32.136	45.241	39.091	52.885	0.531	35.715	5.16	41.964	1	188.48	2096.5	152.83	1700	-9.437	-3.877	10.149	16.912	169.79	1916.33	124.04	1400
234	blodprov-hypertherios	Blood sampling - for hyperthyreosis	SE	cat	5	66	104.27	1202.62	62.55	721.46	47.69	550	85.83	990	85.83	990	499.83	5765	85.83	990	4.494	4.494	24.893	24.893	129.18	1387.5	121.03	1300	-19.283	-13.325	-29.081	-23.846	-38.914	-49.012	-40.323	-50.189	1	188.48	2096.5	152.83	1700	-44.679	-42.637	-43.838	-41.765	169.79	1916.33	124.04	1400
235	blodprov-hypertherios	Blood sampling - for hyperthyreosis	SE	cat	6	69	108.18	1200.71	64.23	712.92	49.56	550	89.2	990	89.2	990	519.43	5765	89.2	990	4.4622	4.4622	24.92	24.92	129.18	1387.5	121.03	1300	-16.251	-13.462	-26.3	-23.846	3.756	3.922	-0.159	0	1	188.48	2096.5	152.83	1700	-42.6	-42.728	-41.635	-41.765	169.79	1916.33	124.04	1400
236	blodprov-komb-njure-socker-sköldk	Blood sampling - kidney, glucose, thyroidea comb	DK	cat	1	4	112.56	824.89	41.73	305.85	73.92	541.74	82.07	601.44	103.53	758.71	169.26	1240.41	143.05	1048.34	1.0411	1.0411	0.579	0.579	112.56	824.89	103.53	758.71	0	0	0	0	.	.	.	.	1	108.69	808.39	99.97	743.53	3.56	2.041	3.56	2.041	98.52	734.25	98.52	734.25
237	blodprov-komb-njure-socker-sköldk	Blood sampling - kidney, glucose, thyroidea comb	DK	cat	2	4	108.69	808.39	40.3	299.73	71.38	530.9	79.25	589.41	99.97	743.53	163.44	1215.59	138.13	1027.37	1.0411	1.0411	0.579	0.579	112.56	824.89	103.53	758.71	-3.437	-2.001	-3.437	-2.001	-3.437	-3.437	-2.001	-2.001	1	108.69	808.39	99.97	743.53	0	0	0	0	98.52	734.25	98.52	734.25
238	blodprov-komb-njure-socker-sköldk	Blood sampling - kidney, glucose, thyroidea comb	DK	cat	3	2	98.52	734.25	17.92	133.53	85.85	639.83	85.85	639.83	98.52	734.25	111.19	828.67	111.19	828.67	.	.	.	.	112.56	824.89	103.53	758.71	-12.469	-10.988	-4.834	-3.223	-9.353	-1.446	-9.171	-1.248	1	108.69	808.39	99.97	743.53	-9.353	-9.171	-1.446	-1.248	98.52	734.25	98.52	734.25
239	blodprov-komb-njure-socker-sköldk	Blood sampling - kidney, glucose, thyroidea comb	NO	cat	1	10	142.68	1488.2	52.31	545.63	71.91	750	97.51	1017	147.79	1541.5	226.55	2363	179.77	1875	0.0729	0.0729	-1.373	-1.373	142.68	1488.2	147.79	1541.5	0	0	0	0	.	.	.	.	1	142.03	1493.5	149.07	1567.5	0.459	-0.355	-0.856	-1.659	137.08	1538.33	139.68	1567.5
240	blodprov-komb-njure-socker-sköldk	Blood sampling - kidney, glucose, thyroidea comb	NO	cat	2	10	142.03	1493.5	52.23	549.22	71.32	750	96.72	1017	149.07	1567.5	224.72	2363	178.31	1875	0.0504	0.0504	-1.435	-1.435	142.68	1488.2	147.79	1541.5	-0.457	0.356	0.863	1.687	-0.457	0.863	0.356	1.687	1	142.03	1493.5	149.07	1567.5	0	0	0	0	137.08	1538.33	139.68	1567.5
241	blodprov-komb-njure-socker-sköldk	Blood sampling - kidney, glucose, thyroidea comb	NO	cat	3	12	137.08	1538.33	50.78	569.89	66.83	750	94.55	1061	139.68	1567.5	210.57	2363	177.73	1994.5	0.0383	0.0383	-1.676	-1.676	142.68	1488.2	147.79	1541.5	-3.926	3.369	-5.489	1.687	-3.485	-6.298	3.002	0	1	142.03	1493.5	149.07	1567.5	-3.485	3.002	-6.298	0	137.08	1538.33	139.68	1567.5
242	blodprov-komb-njure-socker-sköldk	Blood sampling - kidney, glucose, thyroidea comb	NO	cat	4	11	132.17	1547.04	50.13	586.71	63.53	743.55	86.14	1008.26	156.7	1834.09	200.15	2342.68	172.79	2022.46	-0.0931	-0.0931	-1.811	-1.811	142.68	1488.2	147.79	1541.5	-7.367	3.954	6.024	18.981	-3.582	12.182	0.566	17.008	1	142.03	1493.5	149.07	1567.5	-6.942	3.585	5.117	17.008	137.08	1538.33	139.68	1567.5
243	blodprov-komb-njure-socker-sköldk	Blood sampling - kidney, glucose, thyroidea comb	NO	cat	5	10	132.56	1492.01	49.67	558.98	67.63	761.13	91.04	1024.6	134.39	1512.5	201.14	2263.87	173.4	1951.62	0.0036	0.0036	-1.952	-1.952	142.68	1488.2	147.79	1541.5	-7.091	0.256	-9.071	-1.881	0.298	-14.238	-3.557	-17.534	1	142.03	1493.5	149.07	1567.5	-6.665	-0.1	-9.85	-3.509	137.08	1538.33	139.68	1567.5
244	blodprov-komb-njure-socker-sköldk	Blood sampling - kidney, glucose, thyroidea comb	NO	cat	6	9	129.14	1452	51.33	577.13	67.58	759.77	91	1023.15	103.62	1164.98	201.82	2269.17	173.89	1955.13	0.238	0.238	-1.97	-1.97	142.68	1488.2	147.79	1541.5	-9.488	-2.433	-29.891	-24.426	-2.581	-22.897	-2.682	-22.977	1	142.03	1493.5	149.07	1567.5	-9.073	-2.779	-30.491	-25.679	137.08	1538.33	139.68	1567.5
245	blodprov-komb-njure-socker-sköldk	Blood sampling - kidney, glucose, thyroidea comb	SE	cat	1	6	183.02	1965.83	55.06	591.38	111.72	1200	145.61	1564	183.45	1970.5	274.65	2950	199.23	2140	0.6448	0.6448	1.242	1.242	183.02	1965.83	183.45	1970.5	0	0	0	0	.	.	.	.	1	213.22	2371.78	192.39	2140	-14.165	-17.116	-4.643	-7.921	206.62	2332.1	183.4	2070
246	blodprov-komb-njure-socker-sköldk	Blood sampling - kidney, glucose, thyroidea comb	SE	cat	2	9	213.22	2371.78	69.9	777.5	107.88	1200	174.5	1941	192.39	2140	303.05	3371	265.21	2950	-0.0685	-0.0685	-1.476	-1.476	183.02	1965.83	183.45	1970.5	16.503	20.65	4.869	8.602	16.503	4.869	20.65	8.602	1	213.22	2371.78	192.39	2140	0	0	0	0	206.62	2332.1	183.4	2070
247	blodprov-komb-njure-socker-sköldk	Blood sampling - kidney, glucose, thyroidea comb	SE	cat	3	10	206.62	2332.1	65.89	743.69	106.32	1200	171.97	1941	183.4	2070	298.67	3371	261.37	2950	0.1115	0.1115	-1.305	-1.305	183.02	1965.83	183.45	1970.5	12.898	18.632	-0.028	5.049	-3.095	-4.67	-1.673	-3.271	1	213.22	2371.78	192.39	2140	-3.095	-1.673	-4.67	-3.271	206.62	2332.1	183.4	2070
248	blodprov-komb-njure-socker-sköldk	Blood sampling - kidney, glucose, thyroidea comb	SE	cat	4	12	192.04	2267.25	61.71	728.6	101.64	1200	148.44	1752.5	175.33	2070	285.52	3371	247.96	2927.5	0.1807	0.1807	-1.206	-1.206	183.02	1965.83	183.45	1970.5	4.927	15.333	-4.429	5.049	-7.06	-4.402	-2.781	0	1	213.22	2371.78	192.39	2140	-9.936	-4.407	-8.866	-3.271	206.62	2332.1	183.4	2070
249	blodprov-komb-njure-socker-sköldk	Blood sampling - kidney, glucose, thyroidea comb	SE	cat	5	65	221.51	2554.88	26.19	302.02	120.6	1391	226.29	2610	226.29	2610	292.27	3371	226.29	2610	-1.6086	-1.6086	5.916	5.916	183.02	1965.83	183.45	1970.5	21.03	29.964	23.348	32.454	15.347	29.064	12.686	26.087	1	213.22	2371.78	192.39	2140	3.886	7.72	17.621	21.963	206.62	2332.1	183.4	2070
250	blodprov-komb-njure-socker-sköldk	Blood sampling - kidney, glucose, thyroidea comb	SE	cat	6	67	228.15	2532.13	31.3	347.37	97.85	1086	235.16	2610	235.16	2610	303.73	3371	235.16	2610	-2.0025	-2.0025	6.586	6.586	183.02	1965.83	183.45	1970.5	24.657	28.807	28.186	32.454	2.996	3.922	-0.89	0	1	213.22	2371.78	192.39	2140	6.999	6.761	22.234	21.963	206.62	2332.1	183.4	2070
251	blodprov-stort	Blood sampling - large	DK	cat	1	2	104.64	766.9	29.49	216.14	83.79	614.06	83.79	614.06	104.64	766.9	125.5	919.73	125.5	919.73	.	.	.	.	104.64	766.9	104.64	766.9	0	0	0	0	.	.	.	.	1	152.53	1134.46	121.19	901.33	-31.394	-32.4	-13.649	-14.915	212.64	1584.72	212.64	1584.72
252	blodprov-stort	Blood sampling - large	DK	cat	2	3	152.53	1134.46	91.42	679.92	80.91	601.78	80.91	601.78	121.19	901.33	255.5	1900.28	255.5	1900.28	1.3616	1.3616	.	.	104.64	766.9	104.64	766.9	45.761	47.929	15.807	17.53	45.761	15.807	47.929	17.53	1	152.53	1134.46	121.19	901.33	0	0	0	0	212.64	1584.72	212.64	1584.72
253	blodprov-stort	Blood sampling - large	DK	cat	3	1	212.64	1584.72	.	.	212.64	1584.72	212.64	1584.72	212.64	1584.72	212.64	1584.72	212.64	1584.72	.	.	.	.	104.64	766.9	104.64	766.9	103.202	106.64	103.202	106.64	39.408	75.467	39.689	75.82	1	152.53	1134.46	121.19	901.33	39.408	39.689	75.467	75.82	212.64	1584.72	212.64	1584.72
254	blodprov-stort	Blood sampling - large	DK	cat	4	2	230.05	1713.37	37.85	281.92	203.28	1514.02	203.28	1514.02	230.05	1713.37	256.81	1912.71	256.81	1912.71	.	.	.	.	104.64	766.9	104.64	766.9	119.835	123.416	119.835	123.416	8.185	8.185	8.118	8.118	1	152.53	1134.46	121.19	901.33	50.819	51.029	89.829	90.093	212.64	1584.72	212.64	1584.72
255	blodprov-stort	Blood sampling - large	DK	cat	5	2	243.19	1852.14	39.85	303.49	215.02	1637.54	215.02	1637.54	243.19	1852.14	271.37	2066.74	271.37	2066.74	.	.	.	.	104.64	766.9	104.64	766.9	132.4	141.511	132.4	141.511	5.716	5.716	8.099	8.099	1	152.53	1134.46	121.19	901.33	59.439	63.261	100.679	105.49	212.64	1584.72	212.64	1584.72
256	blodprov-stort	Blood sampling - large	DK	cat	6	3	295.53	2203.09	93.23	695.05	216.24	1612.02	216.24	1612.02	272.1	2028.46	398.24	2968.8	398.24	2968.8	1.0593	1.0593	.	.	104.64	766.9	104.64	766.9	182.412	187.274	160.025	164.502	21.52	11.887	18.949	9.52	1	152.53	1134.46	121.19	901.33	93.75	94.197	124.534	125.052	212.64	1584.72	212.64	1584.72
257	blodprov-stort	Blood sampling - large	NO	cat	1	10	160.35	1672.5	52.06	543.03	86.29	900	135.66	1415	152.73	1593	226.17	2359	211.41	2205	-0.1198	-0.1198	-1.199	-1.199	160.35	1672.5	152.73	1593	0	0	0	0	.	.	.	.	1	159.67	1679	140.18	1474	0.426	-0.387	8.956	8.073	152.98	1716.76	138.83	1558
258	blodprov-stort	Blood sampling - large	NO	cat	2	13	159.67	1679	51.76	544.3	85.59	900	128.38	1350	140.18	1474	257.91	2712	190.2	2000	0.3471	0.3471	-0.453	-0.453	160.35	1672.5	152.73	1593	-0.424	0.389	-8.22	-7.47	-0.424	-8.22	0.389	-7.47	1	159.67	1679	140.18	1474	0	0	0	0	152.98	1716.76	138.83	1558
259	blodprov-stort	Blood sampling - large	NO	cat	3	21	152.98	1716.76	45.04	505.41	80.2	900	129.21	1450	138.83	1558	241.67	2712	178.22	2000	0.1597	0.1597	-0.73	-0.73	160.35	1672.5	152.73	1593	-4.597	2.646	-9.099	-2.197	-4.19	-0.958	2.249	5.699	1	159.67	1679	140.18	1474	-4.19	2.249	-0.958	5.699	152.98	1716.76	138.83	1558
260	blodprov-stort	Blood sampling - large	NO	cat	4	21	145.52	1703.28	42.69	499.68	76.23	892.26	121.97	1427.62	133.83	1566.42	229.71	2688.68	169.4	1982.81	0.1493	0.1493	-0.708	-0.708	160.35	1672.5	152.73	1593	-9.25	1.84	-12.377	-1.669	-4.878	-3.607	-0.785	0.54	1	159.67	1679	140.18	1474	-8.863	1.446	-4.53	6.27	152.98	1716.76	138.83	1558
261	blodprov-stort	Blood sampling - large	NO	cat	5	21	147.97	1665.38	39.83	448.33	80.63	907.5	130.05	1463.71	139.59	1571.05	213.28	2400.49	178.6	2010.16	0.0369	0.0369	-0.82	-0.82	160.35	1672.5	152.73	1593	-7.723	-0.426	-8.605	-1.378	1.683	4.305	-2.225	0.296	1	159.67	1679	140.18	1474	-7.329	-0.811	-0.42	6.584	152.98	1716.76	138.83	1558
262	blodprov-stort	Blood sampling - large	NO	cat	6	20	147.4	1657.3	40.69	457.54	81.09	911.72	125.24	1408.1	136.95	1539.79	213.54	2400.86	177.05	1990.59	0.1317	0.1317	-0.829	-0.829	160.35	1672.5	152.73	1593	-8.075	-0.909	-10.33	-3.34	-0.381	-1.888	-0.485	-1.99	1	159.67	1679	140.18	1474	-7.683	-1.292	-2.3	4.464	152.98	1716.76	138.83	1558
263	blodprov-stort	Blood sampling - large	SE	cat	1	8	170.84	1835	35.93	385.88	121.03	1300	141.51	1520	175.73	1887.5	232.75	2500	189.23	2032.5	0.2275	0.2275	0.024	0.024	170.84	1835	175.73	1887.5	0	0	0	0	.	.	.	.	1	245.36	2729.26	251.72	2800	-30.373	-32.766	-30.19	-32.589	237.7	2682.8	246.44	2781.5
264	blodprov-stort	Blood sampling - large	SE	cat	2	19	245.36	2729.26	74.52	828.9	116.87	1300	179.35	1995	251.72	2800	374.79	4169	306.47	3409	0.0743	0.0743	-0.958	-0.958	170.84	1835	175.73	1887.5	43.621	48.734	43.246	48.344	43.621	43.246	48.734	48.344	1	245.36	2729.26	251.72	2800	0	0	0	0	237.7	2682.8	246.44	2781.5
265	blodprov-stort	Blood sampling - large	SE	cat	3	20	237.7	2682.8	76.13	859.24	106.32	1200	179.86	2030	246.44	2781.5	369.37	4169	298.32	3367	-0.0349	-0.0349	-0.802	-0.802	170.84	1835	175.73	1887.5	39.135	46.202	40.241	47.364	-3.124	-2.097	-1.702	-0.661	1	245.36	2729.26	251.72	2800	-3.124	-1.702	-2.097	-0.661	237.7	2682.8	246.44	2781.5
266	blodprov-stort	Blood sampling - large	SE	cat	4	22	224.59	2651.59	73.17	863.92	101.64	1200	168.98	1995	226.7	2676.5	353.11	4169	281.63	3325	0.1054	0.1054	-0.855	-0.855	170.84	1835	175.73	1887.5	31.463	44.501	29.007	41.801	-5.514	-8.011	-1.163	-3.775	1	245.36	2729.26	251.72	2800	-8.465	-2.846	-9.94	-4.411	237.7	2682.8	246.44	2781.5
267	blodprov-stort	Blood sampling - large	SE	cat	5	25	224.96	2594.64	80.38	927.16	85.83	990	162.56	1875	224.55	2590	361.45	4169	288.28	3325	0.0594	0.0594	-1.007	-1.007	170.84	1835	175.73	1887.5	31.677	41.397	27.786	37.219	0.163	-0.947	-2.148	-3.232	1	245.36	2729.26	251.72	2800	-8.317	-4.933	-10.793	-7.5	237.7	2682.8	246.44	2781.5
268	blodprov-stort	Blood sampling - large	SE	cat	6	28	233.85	2595.5	80.41	892.46	77.49	860	180.34	2001.5	231.78	2572.5	375.63	4169	284.94	3162.5	-0.0555	-0.0555	-0.589	-0.589	170.84	1835	175.73	1887.5	36.886	41.444	31.9	36.291	3.956	3.219	0.033	-0.676	1	245.36	2729.26	251.72	2800	-4.69	-4.901	-7.921	-8.125	237.7	2682.8	246.44	2781.5
269	blodprov-progesteron	Blood sampling - progesteron	DK	dog	1	12	158.74	1163.31	33.49	245.42	76.81	562.89	144.03	1055.51	161.25	1181.73	198.68	1456.01	179.87	1318.19	-1.2189	-1.2189	2.398	2.398	158.74	1163.31	161.25	1181.73	0	0	0	0	.	.	.	.	1	153.28	1140.03	155.71	1158.09	3.56	2.041	3.56	2.041	160.17	1193.71	168.69	1257.21
270	blodprov-progesteron	Blood sampling - progesteron	DK	dog	2	12	153.28	1140.03	32.34	240.51	74.17	551.63	139.08	1034.39	155.71	1158.09	191.85	1426.88	173.69	1291.82	-1.2189	-1.2189	2.398	2.398	158.74	1163.31	161.25	1181.73	-3.437	-2.001	-3.437	-2.001	-3.437	-3.437	-2.001	-2.001	1	153.28	1140.03	155.71	1158.09	0	0	0	0	160.17	1193.71	168.69	1257.21
271	blodprov-progesteron	Blood sampling - progesteron	DK	dog	3	15	160.17	1193.71	33.7	251.14	73.1	544.75	146.01	1088.17	168.69	1257.21	189.07	1409.08	183.93	1370.78	-1.5573	-1.5573	2.171	2.171	158.74	1163.31	161.25	1181.73	0.906	2.613	4.617	6.387	4.498	8.341	4.708	8.559	1	153.28	1140.03	155.71	1158.09	4.498	4.708	8.341	8.559	160.17	1193.71	168.69	1257.21
272	blodprov-progesteron	Blood sampling - progesteron	DK	dog	4	19	153.2	1141.03	35.28	262.76	69.88	520.44	120.7	898.95	164.32	1223.83	203.28	1514.02	182.95	1362.62	-0.7332	-0.7332	-0.112	-0.112	158.74	1163.31	161.25	1181.73	-3.487	-1.915	1.903	3.563	-4.354	-2.594	-4.413	-2.655	1	153.28	1140.03	155.71	1158.09	-0.052	0.087	5.53	5.677	160.17	1193.71	168.69	1257.21
273	blodprov-progesteron	Blood sampling - progesteron	DK	dog	5	19	155.97	1187.84	37.32	284.23	106.64	812.17	121.38	924.42	159.53	1214.95	213.28	1624.33	188.14	1432.85	0.1514	0.1514	-1.506	-1.506	158.74	1163.31	161.25	1181.73	-1.743	2.109	-1.067	2.811	1.807	-2.915	4.103	-0.726	1	153.28	1140.03	155.71	1158.09	1.754	4.194	2.454	4.91	160.17	1193.71	168.69	1257.21
274	blodprov-progesteron	Blood sampling - progesteron	DK	dog	6	19	164.27	1224.57	42.09	313.78	108.12	806.01	124.34	926.91	160.38	1195.58	227.05	1692.62	214.44	1598.59	0.2642	0.2642	-1.459	-1.459	158.74	1163.31	161.25	1181.73	3.484	5.266	-0.54	1.172	5.32	0.533	3.092	-1.594	1	153.28	1140.03	155.71	1158.09	7.168	7.415	3	3.238	160.17	1193.71	168.69	1257.21
275	blodprov-progesteron	Blood sampling - progesteron	NO	dog	1	9	97.43	1016.22	24.65	257.06	67.02	699	81.4	849	95.88	1000	141.51	1476	112.08	1169	0.3716	0.3716	-0.42	-0.42	97.43	1016.22	95.88	1000	0	0	0	0	.	.	.	.	1	98.85	1039.45	98.33	1034	-1.437	-2.235	-2.499	-3.288	98.59	1106.38	98.11	1101
276	blodprov-progesteron	Blood sampling - progesteron	NO	dog	2	11	98.85	1039.45	22.89	240.74	66.47	699	80.74	849	98.33	1034	140.37	1476	112.69	1185	0.1068	0.1068	-0.463	-0.463	97.43	1016.22	95.88	1000	1.458	2.286	2.563	3.4	1.458	2.563	2.286	3.4	1	98.85	1039.45	98.33	1034	0	0	0	0	98.59	1106.38	98.11	1101
277	blodprov-progesteron	Blood sampling - progesteron	NO	dog	3	16	98.59	1106.38	26.54	297.88	59.08	663	82.43	925	98.11	1101	166.37	1867	108.67	1219.5	0.9183	0.9183	1.73	1.73	97.43	1016.22	95.88	1000	1.189	8.871	2.331	10.1	-0.265	-0.226	6.438	6.48	1	98.85	1039.45	98.33	1034	-0.265	6.438	-0.226	6.48	98.59	1106.38	98.11	1101
278	blodprov-progesteron	Blood sampling - progesteron	NO	dog	4	16	100.71	1178.84	33.75	395.09	56.16	657.3	78.35	917.05	92.92	1087.57	160.93	1883.66	118.83	1390.94	0.7594	0.7594	-0.433	-0.433	97.43	1016.22	95.88	1000	3.37	16.002	-3.087	8.757	2.155	-5.294	6.55	-1.22	1	98.85	1039.45	98.33	1034	1.884	13.409	-5.508	5.181	98.59	1106.38	98.11	1101
279	blodprov-progesteron	Blood sampling - progesteron	NO	dog	5	16	106.21	1195.36	35.59	400.61	59.82	673.31	82.8	931.9	98.84	1112.42	170.8	1922.34	121.81	1371.01	0.8194	0.8194	-0.269	-0.269	97.43	1016.22	95.88	1000	9.008	17.628	3.09	11.242	5.455	6.374	1.402	2.285	1	98.85	1039.45	98.33	1034	7.442	14.999	0.514	7.584	98.59	1106.38	98.11	1101
280	blodprov-progesteron	Blood sampling - progesteron	NO	dog	6	18	114.58	1288.23	43.77	492.07	59.47	668.59	85.6	962.37	100.46	1129.52	212.64	2390.73	140.56	1580.31	0.917	0.917	-0.027	-0.027	97.43	1016.22	95.88	1000	17.599	26.766	4.783	12.952	7.88	1.643	7.769	1.537	1	98.85	1039.45	98.33	1034	15.909	23.933	2.165	9.238	98.59	1106.38	98.11	1101
281	blodprov-progesteron	Blood sampling - progesteron	SE	dog	1	153	90.29	969.76	22.45	241.19	38.17	410	74.48	800	85.56	919	165.72	1780	102.41	1100	0.9124	0.9124	0.773	0.773	90.29	969.76	85.56	919	0	0	0	0	.	.	.	.	1	88.92	989.08	83.38	927.5	1.537	-1.953	2.61	-0.916	92.73	1046.61	88.29	996.5
282	blodprov-progesteron	Blood sampling - progesteron	SE	dog	2	154	88.92	989.08	23.36	259.84	36.86	410	71.92	800	83.38	927.5	160.02	1780	100.69	1120	0.8691	0.8691	0.478	0.478	90.29	969.76	85.56	919	-1.513	1.992	-2.544	0.925	-1.513	-2.544	1.992	0.925	1	88.92	989.08	83.38	927.5	0	0	0	0	92.73	1046.61	88.29	996.5
283	blodprov-progesteron	Blood sampling - progesteron	SE	dog	3	168	92.73	1046.61	26.77	302.16	36.33	410	71.77	810	88.29	996.5	188.72	2130	105.43	1190	1.1127	1.1127	1.393	1.393	90.29	969.76	85.56	919	2.707	7.924	3.192	8.433	4.286	5.886	5.816	7.439	1	88.92	989.08	83.38	927.5	4.286	5.816	5.886	7.439	92.73	1046.61	88.29	996.5
284	blodprov-progesteron	Blood sampling - progesteron	SE	dog	4	169	88.81	1048.56	25.95	306.4	34.73	410	69.45	820	83.85	990	180.41	2130	101.64	1200	1.0959	1.0959	1.269	1.269	90.29	969.76	85.56	919	-1.631	8.125	-1.994	7.726	-4.224	-5.025	0.186	-0.652	1	88.92	989.08	83.38	927.5	-0.119	6.013	0.565	6.739	92.73	1046.61	88.29	996.5
285	blodprov-progesteron	Blood sampling - progesteron	SE	dog	5	194	91.28	1052.8	24.78	285.85	35.55	410	74.13	855	85.83	990	178.6	2060	100.57	1160	1.1351	1.1351	1.546	1.546	90.29	969.76	85.56	919	1.099	8.562	0.32	7.726	2.775	2.361	0.405	0	1	88.92	989.08	83.38	927.5	2.653	6.442	2.939	6.739	92.73	1046.61	88.29	996.5
286	blodprov-progesteron	Blood sampling - progesteron	SE	dog	6	189	96.29	1068.65	26.91	298.63	36.94	410	80.19	890	89.2	990	189.21	2100	108.03	1199	1.1954	1.1954	1.597	1.597	90.29	969.76	85.56	919	6.646	10.197	4.254	7.726	5.486	3.922	1.506	0	1	88.92	989.08	83.38	927.5	8.285	8.044	6.976	6.739	92.73	1046.61	88.29	996.5
287	progesteronprov-helg	Blood sampling - progesteron - out of hours	NO	dog	6	1	540.6	6078.13	.	.	540.6	6078.13	540.6	6078.13	540.6	6078.13	540.6	6078.13	540.6	6078.13	.	.	.	.	540.6	6078.13	540.6	6078.13	0	0	0	0	.	.	.	.	.	.	.	.	.	.	.	.	.	540.6	6078.13	540.6	6078.13
288	progesteronprov-helg	Blood sampling - progesteron - out of hours	SE	dog	2	2	192.84	2145	64.2	714.18	147.44	1640	147.44	1640	192.84	2145	238.24	2650	238.24	2650	.	.	.	.	192.84	2145	192.84	2145	0	0	0	0	.	.	.	.	1	203.43	2296	204.22	2305	-5.206	-6.577	-5.576	-6.941	203.43	2296	204.22	2305
289	progesteronprov-helg	Blood sampling - progesteron - out of hours	SE	dog	3	5	203.43	2296	36.89	416.31	145.3	1640	197.14	2225	204.22	2305	235.68	2660	234.79	2650	-1.0976	-1.0976	1.091	1.091	192.84	2145	192.84	2145	5.492	7.04	5.905	7.459	5.492	5.905	7.04	7.459	1	203.43	2296	204.22	2305	0	0	0	0	203.43	2296	204.22	2305
290	progesteronprov-helg	Blood sampling - progesteron - out of hours	SE	dog	4	5	194.47	2296	35.26	416.31	138.91	1640	188.46	2225	195.23	2305	225.3	2660	224.46	2650	-1.0976	-1.0976	1.091	1.091	192.84	2145	192.84	2145	0.848	7.04	1.244	7.459	-4.402	-4.402	0	0	1	203.43	2296	204.22	2305	-4.402	0	-4.402	0	203.43	2296	204.22	2305
291	progesteronprov-helg	Blood sampling - progesteron - out of hours	SE	dog	5	5	199.06	2296	36.09	416.31	142.19	1640	192.91	2225	199.84	2305	230.62	2660	229.76	2650	-1.0976	-1.0976	1.091	1.091	192.84	2145	192.84	2145	3.23	7.04	3.634	7.459	2.361	2.361	0	0	1	203.43	2296	204.22	2305	-2.144	0	-2.144	0	203.43	2296	204.22	2305
292	progesteronprov-helg	Blood sampling - progesteron - out of hours	SE	dog	6	5	210.2	2333	38.33	425.44	147.76	1640	200.47	2225	224.35	2490	239.67	2660	238.77	2650	-1.4252	-1.4252	1.651	1.651	192.84	2145	192.84	2145	9.007	8.765	16.342	16.084	5.596	12.262	1.611	8.026	1	203.43	2296	204.22	2305	3.332	1.611	9.855	8.026	203.43	2296	204.22	2305
293	blodprov-bas-och-crp	Blood sampling - standard incl CRP	DK	dog	1	1	125.5	919.73	.	.	125.5	919.73	125.5	919.73	125.5	919.73	125.5	919.73	125.5	919.73	.	.	.	.	125.5	919.73	125.5	919.73	0	0	0	0	.	.	.	.	1	196.88	1464.33	226.01	1680.97	-36.257	-37.191	-44.472	-45.286	319.2	2378.84	239.93	1788.09
294	blodprov-bas-och-crp	Blood sampling - standard incl CRP	DK	dog	2	3	196.88	1464.33	66.13	491.86	121.19	901.33	121.19	901.33	226.01	1680.97	243.45	1810.68	243.45	1810.68	-1.5975	-1.5975	.	.	125.5	919.73	125.5	919.73	56.879	59.213	80.088	82.767	56.879	80.088	59.213	82.767	1	196.88	1464.33	226.01	1680.97	0	0	0	0	319.2	2378.84	239.93	1788.09
295	blodprov-bas-och-crp	Blood sampling - standard incl CRP	DK	dog	3	3	319.2	2378.84	161.51	1203.63	212.64	1584.72	212.64	1584.72	239.93	1788.09	505.02	3763.7	505.02	3763.7	1.6766	1.6766	.	.	125.5	919.73	125.5	919.73	154.342	158.645	91.18	94.415	62.126	6.159	62.453	6.373	1	196.88	1464.33	226.01	1680.97	62.126	62.453	6.159	6.373	319.2	2378.84	239.93	1788.09
296	blodprov-bas-och-crp	Blood sampling - standard incl CRP	DK	dog	4	3	321.8	2396.78	162.08	1207.19	203.28	1514.02	203.28	1514.02	255.62	1903.88	506.51	3772.43	506.51	3772.43	1.531	1.531	.	.	125.5	919.73	125.5	919.73	156.42	160.596	103.687	107.004	0.817	6.542	0.754	6.476	1	196.88	1464.33	226.01	1680.97	63.451	63.678	13.104	13.261	319.2	2378.84	239.93	1788.09
297	blodprov-bas-och-crp	Blood sampling - standard incl CRP	DK	dog	5	4	316.67	2411.74	131.42	1000.89	215.02	1637.54	242.76	1848.84	270.94	2063.43	509.8	3882.56	390.58	2974.65	1.7508	1.7508	3.335	3.335	125.5	919.73	125.5	919.73	152.331	162.223	115.889	124.352	-1.595	5.99	0.624	8.38	1	196.88	1464.33	226.01	1680.97	60.844	64.7	19.879	22.753	319.2	2378.84	239.93	1788.09
298	blodprov-bas-och-crp	Blood sampling - standard incl CRP	DK	dog	6	5	333.91	2489.23	119.76	892.79	216.24	1612.02	271.2	2021.74	272.1	2028.46	511.77	3815.11	398.24	2968.8	0.917	0.917	-0.468	-0.468	125.5	919.73	125.5	919.73	166.067	170.648	116.816	120.549	5.444	0.43	3.213	-1.695	1	196.88	1464.33	226.01	1680.97	69.6	69.991	20.395	20.672	319.2	2378.84	239.93	1788.09
299	blodprov-bas-och-crp	Blood sampling - standard incl CRP	NO	dog	1	9	137.53	1434.44	35.73	372.65	86.29	900	123.2	1285	138.73	1447	187.05	1951	164.14	1712	-0.2412	-0.2412	-0.812	-0.812	137.53	1434.44	138.73	1447	0	0	0	0	.	.	.	.	1	163.17	1715.81	151.02	1588	-15.716	-16.399	-8.135	-8.879	162.09	1819.04	152.56	1712
300	blodprov-bas-och-crp	Blood sampling - standard incl CRP	NO	dog	2	16	163.17	1715.81	57.27	602.23	85.59	900	128.38	1350	151.02	1588	316.77	3331	187.87	1975.5	1.1593	1.1593	2.363	2.363	137.53	1434.44	138.73	1447	18.646	19.615	8.855	9.744	18.646	8.855	19.615	9.744	1	163.17	1715.81	151.02	1588	0	0	0	0	162.09	1819.04	152.56	1712
301	blodprov-bas-och-crp	Blood sampling - standard incl CRP	NO	dog	3	25	162.09	1819.04	60.45	678.39	80.2	900	128.94	1447	152.56	1712	338.44	3798	178.22	2000	1.3223	1.3223	2.364	2.364	137.53	1434.44	138.73	1447	17.863	26.811	9.965	18.314	-0.66	1.019	6.016	7.809	1	163.17	1715.81	151.02	1588	-0.66	6.016	1.019	7.809	162.09	1819.04	152.56	1712
302	blodprov-bas-och-crp	Blood sampling - standard incl CRP	NO	dog	4	24	156.02	1826.2	57.8	676.6	76.23	892.26	122.26	1431.09	150.85	1765.69	321.69	3765.35	179.56	2101.77	1.2728	1.2728	2.282	2.282	137.53	1434.44	138.73	1447	13.447	27.311	8.736	22.024	-3.747	-1.118	0.394	3.136	1	163.17	1715.81	151.02	1588	-4.382	6.434	-0.11	11.189	162.09	1819.04	152.56	1712
303	blodprov-bas-och-crp	Blood sampling - standard incl CRP	NO	dog	5	22	155.07	1745.37	55.74	627.37	80.63	907.5	129.18	1453.95	140.89	1585.69	339	3815.41	178.6	2010.16	1.6683	1.6683	4.734	4.734	137.53	1434.44	138.73	1447	12.759	21.675	1.554	9.584	-0.606	-6.605	-4.427	-10.194	1	163.17	1715.81	151.02	1588	-4.962	1.722	-6.707	-0.146	162.09	1819.04	152.56	1712
304	blodprov-bas-och-crp	Blood sampling - standard incl CRP	NO	dog	6	21	154.63	1738.54	56.95	640.29	81.09	911.72	129.74	1458.75	139.66	1570.18	339.68	3819.09	174.79	1965.26	1.7066	1.7066	4.693	4.693	137.53	1434.44	138.73	1447	12.435	21.199	0.666	8.513	-0.288	-0.875	-0.391	-0.978	1	163.17	1715.81	151.02	1588	-5.236	1.325	-7.524	-1.122	162.09	1819.04	152.56	1712
305	blodprov-bas-och-crp	Blood sampling - standard incl CRP	SE	dog	1	10	157.58	1692.6	30.64	329.08	97.29	1045	158.27	1700	167.72	1801.5	184.34	1980	176.89	1900	-1.4411	-1.4411	0.827	0.827	157.58	1692.6	167.72	1801.5	0	0	0	0	.	.	.	.	1	223.2	2482.71	217.11	2415	-29.398	-31.824	-22.748	-25.404	225.67	2547.12	214.86	2425
306	blodprov-bas-och-crp	Blood sampling - standard incl CRP	SE	dog	2	41	223.2	2482.71	61.77	687.1	93.95	1045	181.6	2020	217.11	2415	350.61	3900	269.7	3000	0.2747	0.2747	-0.336	-0.336	157.58	1692.6	167.72	1801.5	41.638	46.68	29.447	34.055	41.638	29.447	46.68	34.055	1	223.2	2482.71	217.11	2415	0	0	0	0	225.67	2547.12	214.86	2425
307	blodprov-bas-och-crp	Blood sampling - standard incl CRP	SE	dog	3	43	225.67	2547.12	57.9	653.55	92.59	1045	181.63	2050	214.86	2425	345.54	3900	275.1	3105	0.298	0.298	-0.427	-0.427	157.58	1692.6	167.72	1801.5	43.212	50.485	28.104	34.61	1.111	-1.038	2.594	0.414	1	223.2	2482.71	217.11	2415	1.111	2.594	-1.038	0.414	225.67	2547.12	214.86	2425
308	blodprov-bas-och-crp	Blood sampling - standard incl CRP	SE	dog	4	46	221.89	2619.74	61.31	723.87	88.51	1045	173.64	2050	208.57	2462.5	374.8	4425	271.04	3200	0.4403	0.4403	-0.301	-0.301	157.58	1692.6	167.72	1801.5	40.811	54.776	24.359	36.692	-1.676	-2.923	2.851	1.546	1	223.2	2482.71	217.11	2415	-0.584	5.519	-3.931	1.967	225.67	2547.12	214.86	2425
309	blodprov-bas-och-crp	Blood sampling - standard incl CRP	SE	dog	5	47	230.21	2655.28	63.04	727.13	90.6	1045	177.74	2050	216.75	2500	383.65	4425	277.44	3200	0.3605	0.3605	-0.323	-0.323	157.58	1692.6	167.72	1801.5	46.091	56.876	29.234	38.773	3.75	3.92	1.357	1.523	1	223.2	2482.71	217.11	2415	3.144	6.951	-0.165	3.52	225.67	2547.12	214.86	2425
310	blodprov-bas-och-crp	Blood sampling - standard incl CRP	SE	dog	6	57	240.91	2673.86	72	799.13	94.15	1045	185.79	2062	221.65	2460	442.75	4914	286.07	3175	0.7265	0.7265	0.287	0.287	157.58	1692.6	167.72	1801.5	52.883	57.974	32.153	36.553	4.649	2.259	0.7	-1.6	1	223.2	2482.71	217.11	2415	7.939	7.699	2.09	1.863	225.67	2547.12	214.86	2425
311	karpaltunnel	Carpal tunnel surgery	SE	horse	1	1	1830.81	19665	.	.	1830.81	19665	1830.81	19665	1830.81	19665	1830.81	19665	1830.81	19665	.	.	.	.	1830.81	19665	1830.81	19665	0	0	0	0	.	.	.	.	1	1811.93	20155	1811.93	20155	1.042	-2.431	1.042	-2.431	1785.73	20155	1785.73	20155
312	karpaltunnel	Carpal tunnel surgery	SE	horse	2	1	1811.93	20155	.	.	1811.93	20155	1811.93	20155	1811.93	20155	1811.93	20155	1811.93	20155	.	.	.	.	1830.81	19665	1830.81	19665	-1.031	2.492	-1.031	2.492	-1.031	-1.031	2.492	2.492	1	1811.93	20155	1811.93	20155	0	0	0	0	1785.73	20155	1785.73	20155
313	karpaltunnel	Carpal tunnel surgery	SE	horse	3	1	1785.73	20155	.	.	1785.73	20155	1785.73	20155	1785.73	20155	1785.73	20155	1785.73	20155	.	.	.	.	1830.81	19665	1830.81	19665	-2.462	2.492	-2.462	2.492	-1.446	-1.446	0	0	1	1811.93	20155	1811.93	20155	-1.446	0	-1.446	0	1785.73	20155	1785.73	20155
314	karpaltunnel	Carpal tunnel surgery	SE	horse	4	2	1679.3	19826.5	39.35	464.57	1651.48	19498	1651.48	19498	1679.3	19826.5	1707.13	20155	1707.13	20155	.	.	.	.	1830.81	19665	1830.81	19665	-8.275	0.821	-8.275	0.821	-5.96	-5.96	-1.63	-1.63	1	1811.93	20155	1811.93	20155	-7.32	-1.63	-7.32	-1.63	1785.73	20155	1785.73	20155
315	karpaltunnel	Carpal tunnel surgery	SE	horse	5	2	1718.96	19826.5	40.28	464.57	1690.48	19498	1690.48	19498	1718.96	19826.5	1747.44	20155	1747.44	20155	.	.	.	.	1830.81	19665	1830.81	19665	-6.11	0.821	-6.11	0.821	2.361	2.361	0	0	1	1811.93	20155	1811.93	20155	-5.131	-1.63	-5.131	-1.63	1785.73	20155	1785.73	20155
316	karpaltunnel	Carpal tunnel surgery	SE	horse	6	2	1786.37	19826.5	41.86	464.57	1756.77	19498	1756.77	19498	1786.37	19826.5	1815.97	20155	1815.97	20155	.	.	.	.	1830.81	19665	1830.81	19665	-2.428	0.821	-2.428	0.821	3.922	3.922	0	0	1	1811.93	20155	1811.93	20155	-1.411	-1.63	-1.411	-1.63	1785.73	20155	1785.73	20155
317	kastration-abdominal-kryptorchid-klapphingst-med-testikel-i-bukhålan	Castration abdominally-located testis	DK	horse	4	1	2330.94	17360.8	.	.	2330.94	17360.8	2330.94	17360.8	2330.94	17360.8	2330.94	17360.8	2330.94	17360.8	.	.	.	.	2330.94	17360.8	2330.94	17360.8	0	0	0	0	.	.	.	.	1	2346.1	17867.7	2346.1	17867.7	-0.646	-2.837	-0.646	-2.837	2330.94	17360.8	2330.94	17360.8
318	kastration-abdominal-kryptorchid-klapphingst-med-testikel-i-bukhålan	Castration abdominally-located testis	DK	horse	5	1	2346.1	17867.7	.	.	2346.1	17867.7	2346.1	17867.7	2346.1	17867.7	2346.1	17867.7	2346.1	17867.7	.	.	.	.	2330.94	17360.8	2330.94	17360.8	0.65	2.92	0.65	2.92	0.65	0.65	2.92	2.92	1	2346.1	17867.7	2346.1	17867.7	0	0	0	0	2330.94	17360.8	2330.94	17360.8
319	kastration-abdominal-kryptorchid-klapphingst-med-testikel-i-bukhålan	Castration abdominally-located testis	DK	horse	6	1	2356.12	17564.3	.	.	2356.12	17564.3	2356.12	17564.3	2356.12	17564.3	2356.12	17564.3	2356.12	17564.3	.	.	.	.	2330.94	17360.8	2330.94	17360.8	1.08	1.172	1.08	1.172	0.427	0.427	-1.698	-1.698	1	2346.1	17867.7	2346.1	17867.7	0.427	-1.698	0.427	-1.698	2330.94	17360.8	2330.94	17360.8
320	kastration-abdominal-kryptorchid-klapphingst-med-testikel-i-bukhålan	Castration abdominally-located testis	SE	horse	1	3	1813.59	19480	539.75	5797.52	1251.26	13440	1251.26	13440	1862	20000	2327.5	25000	2327.5	25000	-0.4004	-0.4004	.	.	1813.59	19480	1862	20000	0	0	0	0	.	.	.	.	1	1503.13	16720	1503.13	16720	20.654	16.507	23.875	19.617	1711.31	19315	1772	20000
321	kastration-abdominal-kryptorchid-klapphingst-med-testikel-i-bukhålan	Castration abdominally-located testis	SE	horse	2	2	1503.13	16720	417.01	4638.62	1208.26	13440	1208.26	13440	1503.13	16720	1798	20000	1798	20000	.	.	.	.	1813.59	19480	1862	20000	-17.119	-14.168	-19.273	-16.4	-17.119	-19.273	-14.168	-16.4	1	1503.13	16720	1503.13	16720	0	0	0	0	1711.31	19315	1772	20000
322	kastration-abdominal-kryptorchid-klapphingst-med-testikel-i-bukhålan	Castration abdominally-located testis	SE	horse	3	3	1711.31	19315	457.77	5166.67	1226.22	13840	1226.22	13840	1772	20000	2135.7	24105	2135.7	24105	-0.5861	-0.5861	.	.	1813.59	19480	1862	20000	-5.64	-0.847	-4.834	0	13.85	17.887	15.52	19.617	1	1503.13	16720	1503.13	16720	13.85	15.52	17.887	19.617	1711.31	19315	1772	20000
323	kastration-abdominal-kryptorchid-klapphingst-med-testikel-i-bukhålan	Castration abdominally-located testis	SE	horse	4	4	1544.61	18236.2	401.33	4738.26	1172.25	13840	1221.37	14420	1482.25	17500	2041.69	24105	1867.85	22052.5	0.5562	0.5562	-2.396	-2.396	1813.59	19480	1862	20000	-14.831	-6.385	-20.395	-12.5	-9.741	-16.352	-5.585	-12.5	1	1503.13	16720	1503.13	16720	2.76	9.068	-1.389	4.665	1711.31	19315	1772	20000
324	kastration-abdominal-kryptorchid-klapphingst-med-testikel-i-bukhålan	Castration abdominally-located testis	SE	horse	5	4	1581.08	18236.2	410.81	4738.26	1199.93	13840	1250.21	14420	1517.25	17500	2089.9	24105	1911.95	22052.5	0.5562	0.5562	-2.396	-2.396	1813.59	19480	1862	20000	-12.82	-6.385	-18.515	-12.5	2.361	2.361	0	0	1	1503.13	16720	1503.13	16720	5.186	9.068	0.94	4.665	1711.31	19315	1772	20000
325	kastration-abdominal-kryptorchid-klapphingst-med-testikel-i-bukhålan	Castration abdominally-located testis	SE	horse	6	4	1643.09	18236.2	426.92	4738.26	1246.98	13840	1299.24	14420	1576.75	17500	2171.86	24105	1986.93	22052.5	0.5562	0.5562	-2.396	-2.396	1813.59	19480	1862	20000	-9.401	-6.385	-15.32	-12.5	3.922	3.922	0	0	1	1503.13	16720	1503.13	16720	9.311	9.068	4.898	4.665	1711.31	19315	1772	20000
326	kastrering-hona	Castration female	DK	cat	1	48	237.83	1742.94	62.95	461.3	138.72	1016.61	197.65	1448.51	226.42	1659.33	391.02	2865.62	268.13	1965	0.7097	0.7097	-0.312	-0.312	237.83	1742.94	226.42	1659.33	0	0	0	0	.	.	.	.	1	229.65	1708.07	218.64	1626.14	3.56	2.041	3.56	2.041	240.39	1791.55	225.93	1683.76
327	kastrering-hona	Castration female	DK	cat	2	48	229.65	1708.07	60.78	452.07	133.95	996.28	190.86	1419.53	218.64	1626.14	377.58	2808.3	258.91	1925.69	0.7097	0.7097	-0.312	-0.312	237.83	1742.94	226.42	1659.33	-3.437	-2.001	-3.437	-2.001	-3.437	-3.437	-2.001	-2.001	1	229.65	1708.07	218.64	1626.14	0	0	0	0	240.39	1791.55	225.93	1683.76
328	kastrering-hona	Castration female	DK	cat	3	62	240.39	1791.55	61.86	460.98	132.01	983.85	192.71	1436.15	225.93	1683.76	348.73	2598.94	292.38	2178.99	0.2595	0.2595	-1.084	-1.084	237.83	1742.94	226.42	1659.33	1.079	2.789	-0.216	1.472	4.677	3.336	4.887	3.544	1	229.65	1708.07	218.64	1626.14	4.677	4.887	3.336	3.544	240.39	1791.55	225.93	1683.76
329	kastrering-hona	Castration female	DK	cat	4	94	241.9	1801.67	56.1	417.84	131.62	980.33	199.89	1488.79	235.47	1753.74	352.35	2624.3	280.36	2088.09	0.2181	0.2181	-0.834	-0.834	237.83	1742.94	226.42	1659.33	1.713	3.369	3.996	5.689	0.627	4.221	0.565	4.156	1	229.65	1708.07	218.64	1626.14	5.333	5.48	7.697	7.847	240.39	1791.55	225.93	1683.76
330	kastrering-hona	Castration female	DK	cat	5	127	243.71	1856.06	53.63	408.48	134.39	1023.46	208.08	1584.72	238.43	1815.82	357.2	2720.43	271.37	2066.74	0.3924	0.3924	-0.508	-0.508	237.83	1742.94	226.42	1659.33	2.473	6.49	5.302	9.431	0.747	1.257	3.019	3.54	1	229.65	1708.07	218.64	1626.14	6.12	8.664	9.051	11.665	240.39	1791.55	225.93	1683.76
331	kastrering-hona	Castration female	DK	cat	6	153	248.73	1854.23	56.53	421.45	135.15	1007.51	212.64	1585.15	239.67	1786.65	404.55	3015.82	278.41	2075.47	0.5851	0.5851	0.021	0.021	237.83	1742.94	226.42	1659.33	4.585	6.385	5.851	7.673	2.061	0.52	-0.098	-1.606	1	229.65	1708.07	218.64	1626.14	8.307	8.557	9.618	9.871	240.39	1791.55	225.93	1683.76
332	kastrering-hona	Castration female	NO	cat	1	130	251.18	2619.82	75.91	791.74	114.57	1195	201.34	2100	230.1	2400	521.27	5437	293.28	3059	1.2799	1.2799	1.647	1.647	251.18	2619.82	230.1	2400	0	0	0	0	.	.	.	.	1	249.43	2622.85	228.47	2402.5	0.7	-0.115	0.712	-0.104	235.43	2642.02	218.94	2457
333	kastrering-hona	Castration female	NO	cat	2	152	249.43	2622.85	69.79	733.89	113.64	1195	208.03	2187.5	228.47	2402.5	517.05	5437	275.69	2899	1.4155	1.4155	2.478	2.478	251.18	2619.82	230.1	2400	-0.695	0.115	-0.707	0.104	-0.695	-0.707	0.115	0.104	1	249.43	2622.85	228.47	2402.5	0	0	0	0	235.43	2642.02	218.94	2457
334	kastrering-hona	Castration female	NO	cat	3	205	235.43	2642.02	59.93	672.51	106.49	1195	197.73	2219	218.94	2457	484.49	5437	259.58	2913	1.3859	1.3859	3.033	3.033	251.18	2619.82	230.1	2400	-6.269	0.847	-4.849	2.375	-5.613	-4.172	0.731	2.268	1	249.43	2622.85	228.47	2402.5	-5.613	0.731	-4.172	2.268	235.43	2642.02	218.94	2457
335	kastrering-hona	Castration female	NO	cat	4	205	227.54	2663.35	58.86	688.91	101.22	1184.73	192.27	2250.48	212.17	2483.46	477.71	5591.51	249.78	2923.65	1.34	1.34	2.612	2.612	251.18	2619.82	230.1	2400	-9.41	1.661	-7.791	3.478	-3.35	-3.092	0.807	1.077	1	249.43	2622.85	228.47	2402.5	-8.775	1.544	-7.135	3.37	235.43	2642.02	218.94	2457
336	kastrering-hona	Castration female	NO	cat	5	208	247.5	2785.57	61.61	693.42	106.64	1200.24	208.08	2341.94	241.03	2712.75	506.33	5698.72	270.07	3039.64	1.2099	1.2099	2.572	2.572	251.18	2619.82	230.1	2400	-1.465	6.327	4.748	13.031	8.77	13.599	4.589	9.232	1	249.43	2622.85	228.47	2402.5	-0.775	6.204	5.493	12.913	235.43	2642.02	218.94	2457
337	kastrering-hona	Castration female	NO	cat	6	209	256.77	2886.99	66.45	747.13	107.22	1205.5	209.93	2360.34	249.58	2806.07	507.26	5703.32	298.23	3353.1	0.9245	0.9245	1.265	1.265	251.18	2619.82	230.1	2400	2.229	10.198	8.464	16.92	3.749	3.548	3.641	3.44	1	249.43	2622.85	228.47	2402.5	2.944	10.071	9.236	16.798	235.43	2642.02	218.94	2457
338	kastrering-hona	Castration female	SE	cat	1	346	135.99	1460.68	62.56	672.02	55.86	600	122.24	1313	126.15	1355	1213.09	13030	144.31	1550	14.8951	14.8951	256.154	256.154	135.99	1460.68	126.15	1355	0	0	0	0	.	.	.	.	1	136.22	1515.26	126.76	1410	-0.17	-3.602	-0.48	-3.901	135.43	1528.57	131.13	1480
339	kastrering-hona	Castration female	SE	cat	2	353	136.22	1515.26	59.95	666.84	53.94	600	121.37	1350	126.76	1410	1171.4	13030	142.94	1590	14.7305	14.7305	253.988	253.988	135.99	1460.68	126.15	1355	0.171	3.736	0.482	4.059	0.171	0.482	3.736	4.059	1	136.22	1515.26	126.76	1410	0	0	0	0	135.43	1528.57	131.13	1480
340	kastrering-hona	Castration female	SE	cat	3	361	135.43	1528.57	24.42	275.58	53.16	600	123.6	1395	131.13	1480	243.65	2750	146.19	1650	0.9208	0.9208	3.16	3.16	135.99	1460.68	126.15	1355	-0.41	4.648	3.946	9.225	-0.58	3.447	0.879	4.965	1	136.22	1515.26	126.76	1410	-0.58	0.879	3.447	4.965	135.43	1528.57	131.13	1480
341	kastrering-hona	Castration female	SE	cat	4	354	129.93	1534.03	23.91	282.26	50.82	600	118.58	1400	125.36	1480	232.93	2750	139.76	1650	0.8821	0.8821	2.858	2.858	135.99	1460.68	126.15	1355	-4.454	5.021	-0.63	9.225	-4.061	-4.402	0.357	0	1	136.22	1515.26	126.76	1410	-4.617	1.239	-1.107	4.965	135.43	1528.57	131.13	1480
342	kastrering-hona	Castration female	SE	cat	5	353	135.1	1558.29	24.98	288.12	69.36	800	121.38	1400	130.05	1500	238.43	2750	147.39	1700	0.8675	0.8675	2.043	2.043	135.99	1460.68	126.15	1355	-0.652	6.682	3.091	10.701	3.98	3.745	1.582	1.351	1	136.22	1515.26	126.76	1410	-0.821	2.84	2.596	6.383	135.43	1528.57	131.13	1480
343	kastrering-hona	Castration female	SE	cat	6	359	144.75	1606.59	28.14	312.29	58.57	650	126.14	1400	136.5	1515	247.78	2750	157.68	1750	0.7311	0.7311	1.205	1.205	135.99	1460.68	126.15	1355	6.445	9.989	8.205	11.808	7.143	4.961	3.1	1	1	136.22	1515.26	126.76	1410	6.263	6.028	7.686	7.447	135.43	1528.57	131.13	1480
344	kastration-inguinal-kryptorchid-klapphingst-med-testikel-ej-i-bukhålan	Castration inguinally-located testis	DK	horse	4	1	766.54	5709.12	.	.	766.54	5709.12	766.54	5709.12	766.54	5709.12	766.54	5709.12	766.54	5709.12	.	.	.	.	766.54	5709.12	766.54	5709.12	0	0	0	0	.	.	.	.	1	770.76	5870.06	770.76	5870.06	-0.549	-2.742	-0.549	-2.742	766.54	5709.12	766.54	5709.12
345	kastration-inguinal-kryptorchid-klapphingst-med-testikel-ej-i-bukhålan	Castration inguinally-located testis	DK	horse	5	1	770.76	5870.06	.	.	770.76	5870.06	770.76	5870.06	770.76	5870.06	770.76	5870.06	770.76	5870.06	.	.	.	.	766.54	5709.12	766.54	5709.12	0.552	2.819	0.552	2.819	0.552	0.552	2.819	2.819	1	770.76	5870.06	770.76	5870.06	0	0	0	0	766.54	5709.12	766.54	5709.12
346	kastration-inguinal-kryptorchid-klapphingst-med-testikel-ej-i-bukhålan	Castration inguinally-located testis	DK	horse	6	1	774.86	5776.4	.	.	774.86	5776.4	774.86	5776.4	774.86	5776.4	774.86	5776.4	774.86	5776.4	.	.	.	.	766.54	5709.12	766.54	5709.12	1.086	1.179	1.086	1.179	0.532	0.532	-1.595	-1.595	1	770.76	5870.06	770.76	5870.06	0.532	-1.595	0.532	-1.595	766.54	5709.12	766.54	5709.12
347	kastration-inguinal-kryptorchid-klapphingst-med-testikel-ej-i-bukhålan	Castration inguinally-located testis	NO	horse	1	1	719.06	7500	.	.	719.06	7500	719.06	7500	719.06	7500	719.06	7500	719.06	7500	.	.	.	.	719.06	7500	719.06	7500	0	0	0	0	.	.	.	.	1	713.24	7500	713.24	7500	0.817	0	0.817	0	668.32	7500	668.32	7500
348	kastration-inguinal-kryptorchid-klapphingst-med-testikel-ej-i-bukhålan	Castration inguinally-located testis	NO	horse	2	1	713.24	7500	.	.	713.24	7500	713.24	7500	713.24	7500	713.24	7500	713.24	7500	.	.	.	.	719.06	7500	719.06	7500	-0.81	0	-0.81	0	-0.81	-0.81	0	0	1	713.24	7500	713.24	7500	0	0	0	0	668.32	7500	668.32	7500
349	kastration-inguinal-kryptorchid-klapphingst-med-testikel-ej-i-bukhålan	Castration inguinally-located testis	NO	horse	3	1	668.32	7500	.	.	668.32	7500	668.32	7500	668.32	7500	668.32	7500	668.32	7500	.	.	.	.	719.06	7500	719.06	7500	-7.057	0	-7.057	0	-6.298	-6.298	0	0	1	713.24	7500	713.24	7500	-6.298	0	-6.298	0	668.32	7500	668.32	7500
350	kastration-inguinal-kryptorchid-klapphingst-med-testikel-ej-i-bukhålan	Castration inguinally-located testis	NO	horse	4	1	631.02	7385.95	.	.	631.02	7385.95	631.02	7385.95	631.02	7385.95	631.02	7385.95	631.02	7385.95	.	.	.	.	719.06	7500	719.06	7500	-12.245	-1.521	-12.245	-1.521	-5.582	-5.582	-1.521	-1.521	1	713.24	7500	713.24	7500	-11.529	-1.521	-11.529	-1.521	668.32	7500	668.32	7500
351	kastration-inguinal-kryptorchid-klapphingst-med-testikel-ej-i-bukhålan	Castration inguinally-located testis	NO	horse	5	1	669.32	7533.24	.	.	669.32	7533.24	669.32	7533.24	669.32	7533.24	669.32	7533.24	669.32	7533.24	.	.	.	.	719.06	7500	719.06	7500	-6.917	0.443	-6.917	0.443	6.071	6.071	1.994	1.994	1	713.24	7500	713.24	7500	-6.157	0.443	-6.157	0.443	668.32	7500	668.32	7500
352	kastration-inguinal-kryptorchid-klapphingst-med-testikel-ej-i-bukhålan	Castration inguinally-located testis	NO	horse	6	1	670.34	7536.89	.	.	670.34	7536.89	670.34	7536.89	670.34	7536.89	670.34	7536.89	670.34	7536.89	.	.	.	.	719.06	7500	719.06	7500	-6.776	0.492	-6.776	0.492	0.152	0.152	0.048	0.048	1	713.24	7500	713.24	7500	-6.014	0.492	-6.014	0.492	668.32	7500	668.32	7500
353	kastration-inguinal-kryptorchid-klapphingst-med-testikel-ej-i-bukhålan	Castration inguinally-located testis	SE	horse	1	5	932.01	10010.8	286.6	3078.37	661.01	7100	737.35	7920	837.9	9000	1372.67	14744	1051.1	11290	1.0469	1.0469	0.303	0.303	932.01	10010.8	837.9	9000	0	0	0	0	.	.	.	.	1	960.02	10678.8	881.69	9807.5	-2.918	-6.255	-4.967	-8.233	910.37	10275	730.95	8250
354	kastration-inguinal-kryptorchid-klapphingst-med-testikel-ej-i-bukhålan	Castration inguinally-located testis	SE	horse	2	4	960.02	10678.8	366.16	4072.94	638.29	7100	675.15	7510	881.69	9807.5	1438.4	16000	1244.89	13847.5	0.8376	0.8376	-1.087	-1.087	932.01	10010.8	837.9	9000	3.006	6.672	5.227	8.972	3.006	5.227	6.672	8.972	1	960.02	10678.8	881.69	9807.5	0	0	0	0	910.37	10275	730.95	8250
355	kastration-inguinal-kryptorchid-klapphingst-med-testikel-ej-i-bukhålan	Castration inguinally-located testis	SE	horse	3	5	910.37	10275	331.07	3736.7	629.06	7100	701.71	7920	730.95	8250	1417.6	16000	1072.5	12105	1.1212	1.1212	-0.084	-0.084	932.01	10010.8	837.9	9000	-2.322	2.639	-12.764	-8.333	-5.172	-17.097	-3.781	-15.881	1	960.02	10678.8	881.69	9807.5	-5.172	-3.781	-17.097	-15.881	910.37	10275	730.95	8250
356	kastration-inguinal-kryptorchid-klapphingst-med-testikel-ej-i-bukhålan	Castration inguinally-located testis	SE	horse	4	6	819.83	9679.17	308.9	3646.98	567.49	6700	601.37	7100	684.8	8085	1355.2	16000	1025.29	12105	1.3288	1.3288	0.745	0.745	932.01	10010.8	837.9	9000	-12.036	-3.313	-18.272	-10.167	-9.945	-6.314	-5.799	-2	1	960.02	10678.8	881.69	9807.5	-14.603	-9.36	-22.331	-17.563	910.37	10275	730.95	8250
357	kastration-inguinal-kryptorchid-klapphingst-med-testikel-ej-i-bukhålan	Castration inguinally-located testis	SE	horse	5	6	633.99	7312.5	287.61	3317.35	156.06	1800	580.89	6700	651.12	7510	1049.5	12105	715.28	8250	-0.4654	-0.4654	2.143	2.143	932.01	10010.8	837.9	9000	-31.975	-26.954	-22.292	-16.556	-22.667	-4.919	-24.451	-7.112	1	960.02	10678.8	881.69	9807.5	-33.96	-31.523	-26.152	-23.426	910.37	10275	730.95	8250
358	kastration-inguinal-kryptorchid-klapphingst-med-testikel-ej-i-bukhålan	Castration inguinally-located testis	SE	horse	6	6	902.13	10012.5	392.98	4361.63	603.67	6700	639.71	7100	728.46	8085	1621.8	18000	1090.66	12105	1.602	1.602	2.088	2.088	932.01	10010.8	837.9	9000	-3.206	0.017	-13.061	-10.167	42.293	11.878	36.923	7.656	1	960.02	10678.8	881.69	9807.5	-6.03	-6.239	-17.38	-17.563	910.37	10275	730.95	8250
359	kastrering-hane	Castration male	DK	cat	1	47	143.19	1049.36	35.56	260.58	75.78	555.39	121.5	890.39	136.11	997.51	265.34	1944.53	157.34	1153.07	0.9587	0.9587	1.845	1.845	143.19	1049.36	136.11	997.51	0	0	0	0	.	.	.	.	1	138.27	1028.37	131.43	977.55	3.56	2.041	3.56	2.041	149.01	1110.49	138.92	1035.35
360	kastrering-hane	Castration male	DK	cat	2	47	138.27	1028.37	34.33	255.37	73.18	544.27	117.32	872.58	131.43	977.55	256.22	1905.63	151.93	1130	0.9587	0.9587	1.845	1.845	143.19	1049.36	136.11	997.51	-3.437	-2.001	-3.437	-2.001	-3.437	-3.437	-2.001	-2.001	1	138.27	1028.37	131.43	977.55	0	0	0	0	149.01	1110.49	138.92	1035.35
361	kastrering-hane	Castration male	DK	cat	3	61	149.01	1110.49	37.25	277.63	72.12	537.48	125.28	933.66	138.92	1035.35	252.51	1881.85	173.04	1289.56	0.5829	0.5829	0.028	0.028	143.19	1049.36	136.11	997.51	4.065	5.825	2.066	3.793	7.769	5.699	7.986	5.912	1	138.27	1028.37	131.43	977.55	7.769	7.986	5.699	5.912	149.01	1110.49	138.92	1035.35
362	kastrering-hane	Castration male	DK	cat	4	94	151.18	1126.01	32.75	243.93	68.95	513.51	129.59	965.19	146.53	1091.36	253.25	1886.22	173.64	1293.23	0.5689	0.5689	0.644	0.644	143.19	1049.36	136.11	997.51	5.584	7.304	7.655	9.408	1.46	5.475	1.397	5.41	1	138.27	1028.37	131.43	977.55	9.342	9.494	11.487	11.641	149.01	1110.49	138.92	1035.35
363	kastrering-hane	Castration male	DK	cat	5	127	153.92	1172.23	33.62	256.04	70.57	537.48	130.05	990.45	151.73	1155.52	254.9	1941.28	175.13	1333.8	0.4255	0.4255	0.108	0.108	143.19	1049.36	136.11	997.51	7.495	11.709	11.471	15.841	1.81	3.545	4.105	5.88	1	138.27	1028.37	131.43	977.55	11.321	13.989	15.438	18.205	149.01	1110.49	138.92	1035.35
364	kastrering-hane	Castration male	DK	cat	6	153	155.4	1158.5	35.84	267.19	73.34	546.74	132.45	987.36	152.27	1135.13	303.64	2263.54	175.7	1309.77	0.6544	0.6544	1.148	1.148	143.19	1049.36	136.11	997.51	8.532	10.4	11.87	13.796	0.965	0.359	-1.171	-1.765	1	138.27	1028.37	131.43	977.55	12.395	12.654	15.852	16.119	149.01	1110.49	138.92	1035.35
365	kastrering-hane	Castration male	NO	cat	1	131	136.76	1426.44	48.96	510.71	71.91	750	100.29	1046	120.9	1261	311.59	3250	166.63	1738	1.4491	1.4491	2.248	2.248	136.76	1426.44	120.9	1261	0	0	0	0	.	.	.	.	1	136.72	1437.63	123.63	1300	0.031	-0.779	-2.208	-3	129.19	1449.83	120.3	1350
366	kastrering-hane	Castration male	NO	cat	2	153	136.72	1437.63	44.8	471.12	71.32	750	106.04	1115	123.63	1300	309.07	3250	161.57	1699	1.47	1.47	2.696	2.696	136.76	1426.44	120.9	1261	-0.031	0.785	2.258	3.093	-0.031	2.258	0.785	3.093	1	136.72	1437.63	123.63	1300	0	0	0	0	129.19	1449.83	120.3	1350
367	kastrering-hane	Castration male	NO	cat	3	206	129.19	1449.83	37.34	418.99	66.83	750	106.4	1194	120.3	1350	323.47	3630	149.35	1676	1.5091	1.5091	3.982	3.982	136.76	1426.44	120.9	1261	-5.533	1.64	-0.497	7.058	-5.503	-2.694	0.848	3.846	1	136.72	1437.63	123.63	1300	-5.503	0.848	-2.694	3.846	129.19	1449.83	120.3	1350
368	kastrering-hane	Castration male	NO	cat	4	206	123.65	1447.25	35.21	412.08	63.53	743.55	101.64	1189.68	114.35	1338.39	312.54	3658.28	143.91	1684.39	1.3834	1.3834	3.661	3.661	136.76	1426.44	120.9	1261	-9.59	1.459	-5.421	6.137	-4.295	-4.949	-0.178	-0.86	1	136.72	1437.63	123.63	1300	-9.561	0.669	-7.509	2.953	129.19	1449.83	120.3	1350
369	kastrering-hane	Castration male	NO	cat	5	210	136.18	1532.73	37.42	421.15	67.63	761.13	108.38	1219.76	131.78	1483.23	331.19	3727.59	162.13	1824.76	1.1396	1.1396	3.027	3.027	136.76	1426.44	120.9	1261	-0.422	7.452	9.004	17.623	10.14	15.251	5.907	10.822	1	136.72	1437.63	123.63	1300	-0.391	6.615	6.597	14.094	129.19	1449.83	120.3	1350
370	kastrering-hane	Castration male	NO	cat	6	210	140.66	1581.49	39.41	443.1	67.58	759.77	111.72	1256.15	134.25	1509.4	332.47	3738.05	178.4	2005.78	0.9721	0.9721	2.159	2.159	136.76	1426.44	120.9	1261	2.852	10.87	11.042	19.699	3.288	1.87	3.181	1.765	1	136.72	1437.63	123.63	1300	2.884	10.007	8.591	16.108	129.19	1449.83	120.3	1350
371	kastrering-hane	Castration male	SE	cat	1	359	75.47	810.65	33.8	363.01	37.24	400	66.1	710	69.83	750	652.63	7010	79.14	850	14.0649	14.0649	238.749	238.749	75.47	810.65	69.83	750	0	0	0	0	.	.	.	.	1	74.08	824.02	69.22	770	1.879	-1.623	0.87	-2.597	75.14	848.03	70.88	800
372	kastrering-hane	Castration male	SE	cat	2	367	74.08	824.02	15.03	167.23	35.96	400	67.43	750	69.22	770	174.86	1945	80.91	900	1.7495	1.7495	6.553	6.553	75.47	810.65	69.83	750	-1.844	1.65	-0.862	2.667	-1.844	-0.862	1.65	2.667	1	74.08	824.02	69.22	770	0	0	0	0	75.14	848.03	70.88	800
373	kastrering-hane	Castration male	SE	cat	3	376	75.14	848.03	14.5	163.64	35.44	400	67.34	760	70.88	800	137.33	1550	81.51	920	1.1261	1.1261	2.561	2.561	75.47	810.65	69.83	750	-0.445	4.611	1.511	6.667	1.425	2.394	2.914	3.896	1	74.08	824.02	69.22	770	1.425	2.914	2.394	3.896	75.14	848.03	70.88	800
374	kastrering-hane	Castration male	SE	cat	4	370	72.4	854.74	14.8	174.68	33.88	400	65.22	770	67.76	800	150.77	1780	78.35	925	1.4433	1.4433	4.113	4.113	75.47	810.65	69.83	750	-4.075	5.438	-2.957	6.667	-3.646	-4.402	0.791	0	1	74.08	824.02	69.22	770	-2.273	3.727	-2.113	3.896	75.14	848.03	70.88	800
375	kastrering-hane	Castration male	SE	cat	5	375	76	876.62	17.37	200.34	34.68	400	68.49	790	71.53	825	190.74	2200	82.37	950	2.1802	2.1802	9.327	9.327	75.47	810.65	69.83	750	0.704	8.138	2.438	10	4.982	5.56	2.561	3.125	1	74.08	824.02	69.22	770	2.597	6.383	3.329	7.143	75.14	848.03	70.88	800
376	kastrering-hane	Castration male	SE	cat	6	381	80.66	895.26	18	199.75	40.55	450	71.18	790	76.59	850	198.22	2200	89.2	990	1.5974	1.5974	5.842	5.842	75.47	810.65	69.83	750	6.879	10.438	9.681	13.333	6.131	7.071	2.126	3.03	1	74.08	824.02	69.22	770	8.887	8.645	10.635	10.39	75.14	848.03	70.88	800
377	kastrering-hanhund-15-kg	Castration male dog - < 15 kg bwt	DK	dog	1	1	373.98	2740.77	.	.	373.98	2740.77	373.98	2740.77	373.98	2740.77	373.98	2740.77	373.98	2740.77	.	.	.	.	373.98	2740.77	373.98	2740.77	0	0	0	0	.	.	.	.	1	361.13	2685.93	361.13	2685.93	3.56	2.041	3.56	2.041	434.65	3239.27	438.57	3268.48
378	kastrering-hanhund-15-kg	Castration male dog - < 15 kg bwt	DK	dog	2	1	361.13	2685.93	.	.	361.13	2685.93	361.13	2685.93	361.13	2685.93	361.13	2685.93	361.13	2685.93	.	.	.	.	373.98	2740.77	373.98	2740.77	-3.437	-2.001	-3.437	-2.001	-3.437	-3.437	-2.001	-2.001	1	361.13	2685.93	361.13	2685.93	0	0	0	0	434.65	3239.27	438.57	3268.48
379	kastrering-hanhund-15-kg	Castration male dog - < 15 kg bwt	DK	dog	3	33	434.65	3239.27	95.69	713.16	320.64	2389.62	357.94	2667.61	438.57	3268.48	697.73	5199.85	478.44	3565.61	1.0322	1.0322	0.85	0.85	373.98	2740.77	373.98	2740.77	16.222	18.188	17.27	19.254	20.359	21.444	20.601	21.689	1	361.13	2685.93	361.13	2685.93	20.359	20.601	21.444	21.689	434.65	3239.27	438.57	3268.48
380	kastrering-hanhund-15-kg	Castration male dog - < 15 kg bwt	DK	dog	4	75	409.36	3048.86	92.92	692.08	197.35	1469.86	341.34	2542.29	399.78	2977.57	699.62	5210.75	456.53	3400.24	0.5673	0.5673	1.121	1.121	373.98	2740.77	373.98	2740.77	9.458	11.241	6.899	8.64	-5.82	-8.844	-5.878	-8.9	1	361.13	2685.93	361.13	2685.93	13.354	13.512	10.704	10.858	434.65	3239.27	438.57	3268.48
381	kastrering-hanhund-15-kg	Castration male dog - < 15 kg bwt	DK	dog	5	110	410.08	3123.15	88.94	677.36	212.42	1617.73	339.86	2588.37	402.29	3063.79	704	5361.63	465.58	3545.8	0.4567	0.4567	0.77	0.77	373.98	2740.77	373.98	2740.77	9.653	13.952	7.569	11.786	0.178	0.626	2.437	2.895	1	361.13	2685.93	361.13	2685.93	13.556	16.278	11.398	14.068	434.65	3239.27	438.57	3268.48
382	kastrering-hanhund-15-kg	Castration male dog - < 15 kg bwt	DK	dog	6	135	410.7	3061.64	90.77	676.64	209.93	1565	350.49	2612.81	404.55	3015.82	707.29	5272.65	467.62	3485.99	0.5167	0.5167	0.973	0.973	373.98	2740.77	373.98	2740.77	9.817	11.708	8.173	10.036	0.149	0.562	-1.97	-1.566	1	361.13	2685.93	361.13	2685.93	13.726	13.988	12.024	12.282	434.65	3239.27	438.57	3268.48
383	kastrering-hanhund-15-kg	Castration male dog - < 15 kg bwt	NO	dog	1	17	456.55	4761.94	136.95	1428.39	297.21	3100	398.36	4155	460.2	4800	843.32	8796	469.79	4900	1.7221	1.7221	3.615	3.615	456.55	4761.94	460.2	4800	0	0	0	0	.	.	.	.	1	493.74	5191.87	465.98	4900	-7.532	-8.281	-1.241	-2.041	484.41	5436.14	445.46	4999
384	kastrering-hanhund-15-kg	Castration male dog - < 15 kg bwt	NO	dog	2	15	493.74	5191.87	164.69	1731.77	294.81	3100	370.89	3900	465.98	4900	867.11	9118	622.42	6545	0.7967	0.7967	0.218	0.218	456.55	4761.94	460.2	4800	8.145	9.028	1.257	2.083	8.145	1.257	9.028	2.083	1	493.74	5191.87	465.98	4900	0	0	0	0	484.41	5436.14	445.46	4999
385	kastrering-hanhund-15-kg	Castration male dog - < 15 kg bwt	NO	dog	3	21	484.41	5436.14	158.16	1774.86	276.24	3100	374.26	4200	445.46	4999	866.59	9725	594.81	6675	0.7685	0.7685	0.155	0.155	456.55	4761.94	460.2	4800	6.102	14.158	-3.203	4.146	-1.889	-4.405	4.705	2.02	1	493.74	5191.87	465.98	4900	-1.889	4.705	-4.405	2.02	484.41	5436.14	445.46	4999
386	kastrering-hanhund-15-kg	Castration male dog - < 15 kg bwt	NO	dog	4	20	453.03	5302.71	150.58	1762.52	262.57	3073.35	342.19	4005.27	417.11	4882.16	823.71	9641.39	554.7	6492.7	0.9199	0.9199	0.494	0.494	456.55	4761.94	460.2	4800	-0.77	11.356	-9.365	1.712	-6.478	-6.365	-2.454	-2.337	1	493.74	5191.87	465.98	4900	-8.244	2.135	-10.489	-0.364	484.41	5436.14	445.46	4999
387	kastrering-hanhund-15-kg	Castration male dog - < 15 kg bwt	NO	dog	5	20	492.02	5537.71	164.84	1855.33	276.57	3112.83	383.65	4317.95	443.04	4986.38	867.87	9767.84	623.37	7016.06	0.6988	0.6988	-0.243	-0.243	456.55	4761.94	460.2	4800	7.769	16.291	-3.73	3.883	8.606	6.217	4.432	2.135	1	493.74	5191.87	465.98	4900	-0.348	6.661	-4.924	1.763	484.41	5436.14	445.46	4999
388	kastrering-hanhund-15-kg	Castration male dog - < 15 kg bwt	NO	dog	6	21	505.72	5685.95	169.17	1901.98	277.51	3120.11	393.74	4426.91	446.9	5024.59	869.47	9775.67	653.23	7344.41	0.5063	0.5063	-0.739	-0.739	456.55	4761.94	460.2	4800	10.769	19.404	-2.891	4.679	2.784	0.871	2.677	0.766	1	493.74	5191.87	465.98	4900	2.426	9.516	-4.096	2.543	484.41	5436.14	445.46	4999
389	kastrering-hanhund-15-kg	Castration male dog - < 15 kg bwt	SE	dog	1	285	393.99	4231.94	68.47	735.47	186.2	2000	354.25	3805	381.71	4100	754.11	8100	432.92	4650	0.7901	0.7901	2.74	2.74	393.99	4231.94	381.71	4100	0	0	0	0	.	.	.	.	1	395.8	4402.7	391.07	4350	-0.457	-3.878	-2.392	-5.747	398.78	4500.95	404.9	4570
390	kastrering-hanhund-15-kg	Castration male dog - < 15 kg bwt	SE	dog	2	300	395.8	4402.7	72.99	811.85	179.8	2000	350.61	3900	391.07	4350	728.19	8100	430.4	4787.5	0.6281	0.6281	1.531	1.531	393.99	4231.94	381.71	4100	0.459	4.035	2.451	6.098	0.459	2.451	4.035	6.098	1	395.8	4402.7	391.07	4350	0	0	0	0	398.78	4500.95	404.9	4570
391	kastrering-hanhund-15-kg	Castration male dog - < 15 kg bwt	SE	dog	3	311	398.78	4500.95	72.75	821.1	177.2	2000	345.54	3900	404.9	4570	717.66	8100	434.14	4900	0.3912	0.3912	1.212	1.212	393.99	4231.94	381.71	4100	1.216	6.356	6.076	11.463	0.753	3.538	2.232	5.057	1	395.8	4402.7	391.07	4350	0.753	2.232	3.538	5.057	398.78	4500.95	404.9	4570
392	kastrering-hanhund-15-kg	Castration male dog - < 15 kg bwt	SE	dog	4	310	381.22	4500.88	69.65	822.33	169.4	2000	330.33	3900	387.08	4570	686.07	8100	415.03	4900	0.4235	0.4235	1.383	1.383	393.99	4231.94	381.71	4100	-3.241	6.355	1.407	11.463	-4.403	-4.402	-0.001	0	1	395.8	4402.7	391.07	4350	-3.683	2.23	-1.019	5.057	398.78	4500.95	404.9	4570
393	kastrering-hanhund-15-kg	Castration male dog - < 15 kg bwt	SE	dog	5	303	392.41	4526.02	74.02	853.73	173.4	2000	338.13	3900	396.22	4570	702.27	8100	433.07	4995	0.4219	0.4219	1.194	1.194	393.99	4231.94	381.71	4100	-0.403	6.949	3.801	11.463	2.933	2.361	0.558	0	1	395.8	4402.7	391.07	4350	-0.858	2.801	1.318	5.057	398.78	4500.95	404.9	4570
394	kastrering-hanhund-15-kg	Castration male dog - < 15 kg bwt	SE	dog	6	312	419.38	4654.56	84.56	938.46	180.2	2000	360.4	4000	411.76	4570	738.82	8200	463.56	5145	0.5757	0.5757	1.021	1.021	393.99	4231.94	381.71	4100	6.442	9.986	7.872	11.463	6.873	3.922	2.84	0	1	395.8	4402.7	391.07	4350	5.956	5.721	5.291	5.057	398.78	4500.95	404.9	4570
395	kastrering-hanhund	Castration male dog - < 30 kg bwt	DK	dog	1	54	400.98	2938.64	78.35	574.18	279.3	2046.87	349.13	2558.59	384.5	2817.86	657.84	4821.07	438.87	3216.32	1	1	1.217	1.217	400.98	2938.64	384.5	2817.86	0	0	0	0	.	.	.	.	1	387.2	2879.85	371.29	2761.49	3.56	2.041	3.56	2.041	417.45	3111.07	398.7	2971.34
396	kastrering-hanhund	Castration male dog - < 30 kg bwt	DK	dog	2	54	387.2	2879.85	75.65	562.69	269.7	2005.93	337.13	2507.41	371.29	2761.49	635.23	4724.62	423.79	3151.98	1	1	1.217	1.217	400.98	2938.64	384.5	2817.86	-3.437	-2.001	-3.437	-2.001	-3.437	-3.437	-2.001	-2.001	1	387.2	2879.85	371.29	2761.49	0	0	0	0	417.45	3111.07	398.7	2971.34
397	kastrering-hanhund	Castration male dog - < 30 kg bwt	DK	dog	3	63	417.45	3111.07	86.8	646.91	265.8	1980.9	352.19	2624.69	398.7	2971.34	697.73	5199.85	462.49	3446.76	1.0677	1.0677	1.47	1.47	400.98	2938.64	384.5	2817.86	4.106	5.868	3.692	5.447	7.812	7.383	8.029	7.599	1	387.2	2879.85	371.29	2761.49	7.812	8.029	7.383	7.599	417.45	3111.07	398.7	2971.34
398	kastrering-hanhund	Castration male dog - < 30 kg bwt	DK	dog	4	79	420.54	3132.17	90.77	676.04	230.38	1715.89	362.52	2700	412.91	3075.35	699.62	5210.75	479.4	3570.56	0.5669	0.5669	0.908	0.908	400.98	2938.64	384.5	2817.86	4.877	6.586	7.389	9.138	0.741	3.565	0.678	3.5	1	387.2	2879.85	371.29	2761.49	8.61	8.761	11.211	11.366	417.45	3111.07	398.7	2971.34
399	kastrering-hanhund	Castration male dog - < 30 kg bwt	DK	dog	5	108	422.74	3219.57	87.39	665.58	234.96	1789.41	368.48	2806.27	409.22	3116.61	704	5361.63	469.91	3578.82	0.4337	0.4337	0.721	0.721	400.98	2938.64	384.5	2817.86	5.426	9.56	6.429	10.602	0.524	-0.893	2.79	1.342	1	387.2	2879.85	371.29	2761.49	9.179	11.796	10.218	12.86	417.45	3111.07	398.7	2971.34
400	kastrering-hanhund	Castration male dog - < 30 kg bwt	DK	dog	6	126	426.77	3181.45	87.79	654.46	224.35	1672.47	377.52	2814.32	425.72	3173.66	707.29	5272.65	471.22	3512.86	0.4463	0.4463	1.093	1.093	400.98	2938.64	384.5	2817.86	6.43	8.262	10.72	12.627	0.952	4.032	-1.184	1.831	1	387.2	2879.85	371.29	2761.49	10.218	10.473	14.661	14.926	417.45	3111.07	398.7	2971.34
401	kastrering-hanhund	Castration male dog - < 30 kg bwt	NO	dog	1	19	467.53	4876.42	126.23	1316.59	297.21	3100	398.36	4155	469.79	4900	843.32	8796	478.61	4992	1.4694	1.4694	3.589	3.589	467.53	4876.42	469.79	4900	0	0	0	0	.	.	.	.	1	507.39	5335.41	474.73	4992	-7.856	-8.603	-1.041	-1.843	502.49	5639	450.36	5054
402	kastrering-hanhund	Castration male dog - < 30 kg bwt	NO	dog	2	17	507.39	5335.41	156.36	1644.15	294.81	3100	427.94	4500	474.73	4992	867.11	9118	618.14	6500	0.6496	0.6496	0.238	0.238	467.53	4876.42	469.79	4900	8.526	9.412	1.052	1.878	8.526	1.052	9.412	1.878	1	507.39	5335.41	474.73	4992	0	0	0	0	502.49	5639	450.36	5054
403	kastrering-hanhund	Castration male dog - < 30 kg bwt	NO	dog	3	22	502.49	5639	168.3	1888.71	276.24	3100	374.26	4200	450.36	5054	866.59	9725	594.81	6675	0.6043	0.6043	-0.501	-0.501	467.53	4876.42	469.79	4900	7.478	15.638	-4.135	3.143	-0.966	-5.134	5.69	1.242	1	507.39	5335.41	474.73	4992	-0.966	5.69	-5.134	1.242	502.49	5639	450.36	5054
404	kastrering-hanhund	Castration male dog - < 30 kg bwt	NO	dog	4	20	463.35	5423.47	160.43	1877.79	262.57	3073.35	342.19	4005.27	421.47	4933.22	823.71	9641.39	554.7	6492.7	0.8539	0.8539	-0.022	-0.022	467.53	4876.42	469.79	4900	-0.893	11.218	-10.286	0.678	-7.789	-6.416	-3.822	-2.39	1	507.39	5335.41	474.73	4992	-8.68	1.65	-11.22	-1.178	502.49	5639	450.36	5054
405	kastrering-hanhund	Castration male dog - < 30 kg bwt	NO	dog	5	20	503.25	5664.08	176.08	1981.8	276.57	3112.83	387.98	4366.74	444.34	5001.01	867.87	9767.84	637.25	7172.19	0.6917	0.6917	-0.519	-0.519	467.53	4876.42	469.79	4900	7.641	16.152	-5.418	2.062	8.611	5.426	4.436	1.374	1	507.39	5335.41	474.73	4992	-0.816	6.16	-6.403	0.181	502.49	5639	450.36	5054
406	kastrering-hanhund	Castration male dog - < 30 kg bwt	NO	dog	6	21	522.79	5877.94	185.97	2090.9	277.51	3120.11	402.75	4528.21	446.9	5024.59	869.47	9775.67	688.36	7739.49	0.4732	0.4732	-1.117	-1.117	467.53	4876.42	469.79	4900	11.821	20.538	-4.873	2.543	3.884	0.576	3.776	0.471	1	507.39	5335.41	474.73	4992	3.036	10.168	-5.864	0.653	502.49	5639	450.36	5054
407	kastrering-hanhund	Castration male dog - < 30 kg bwt	SE	dog	1	304	414.3	4450.08	71.07	763.36	242.06	2600	368.68	3960	381.71	4100	754.11	8100	464.34	4987.5	0.9447	0.9447	1.412	1.412	414.3	4450.08	381.71	4100	0	0	0	0	.	.	.	.	1	413.95	4604.6	391.07	4350	0.084	-3.356	-2.392	-5.747	413.64	4668.59	404.9	4570
408	kastrering-hanhund	Castration male dog - < 30 kg bwt	SE	dog	2	310	413.95	4604.6	72.38	805.09	233.74	2600	359.6	4000	391.07	4350	728.19	8100	449.5	5000	0.8771	0.8771	1.536	1.536	414.3	4450.08	381.71	4100	-0.084	3.472	2.451	6.098	-0.084	2.451	3.472	6.098	1	413.95	4604.6	391.07	4350	0	0	0	0	413.64	4668.59	404.9	4570
409	kastrering-hanhund	Castration male dog - < 30 kg bwt	SE	dog	3	319	413.64	4668.59	70.76	798.7	177.2	2000	363.26	4100	404.9	4570	736.27	8310	451.86	5100	0.7364	0.7364	1.953	1.953	414.3	4450.08	381.71	4100	-0.16	4.91	6.076	11.463	-0.076	3.538	1.39	5.057	1	413.95	4604.6	391.07	4350	-0.076	1.39	3.538	5.057	413.64	4668.59	404.9	4570
410	kastrering-hanhund	Castration male dog - < 30 kg bwt	SE	dog	4	316	395.38	4668.03	67.74	799.74	169.4	2000	349.39	4125	387.08	4570	703.86	8310	426.04	5030	0.7939	0.7939	2.135	2.135	414.3	4450.08	381.71	4100	-4.567	4.898	1.407	11.463	-4.413	-4.402	-0.012	0	1	413.95	4604.6	391.07	4350	-4.486	1.378	-1.019	5.057	413.64	4668.59	404.9	4570
411	kastrering-hanhund	Castration male dog - < 30 kg bwt	SE	dog	5	308	405.59	4678.06	72.18	832.55	40.75	470	361.76	4172.5	396.22	4570	702.27	8100	444.34	5125	0.0927	0.0927	2.69	2.69	414.3	4450.08	381.71	4100	-2.103	5.123	3.801	11.463	2.581	2.361	0.215	0	1	413.95	4604.6	391.07	4350	-2.021	1.596	1.318	5.057	413.64	4668.59	404.9	4570
412	kastrering-hanhund	Castration male dog - < 30 kg bwt	SE	dog	6	316	434.38	4821.09	78.26	868.61	198.22	2200	387.43	4300	411.76	4570	738.82	8200	478.43	5310	0.6358	0.6358	1.035	1.035	414.3	4450.08	381.71	4100	4.846	8.337	7.872	11.463	7.099	3.922	3.057	0	1	413.95	4604.6	391.07	4350	4.935	4.702	5.291	5.057	413.64	4668.59	404.9	4570
413	kastrering-hanhund-5-kg	Castration male dog - < 5 kg bwt	DK	dog	3	36	408.03	3040.86	101.46	756.16	199.35	1485.67	334.29	2491.31	398.7	2971.34	697.73	5199.85	444.55	3313.05	0.9955	0.9955	1.589	1.589	408.03	3040.86	398.7	2971.34	0	0	0	0	.	.	.	.	1	381.86	2844.1	381.15	2838.79	6.852	6.918	4.604	4.67	408.03	3040.86	398.7	2971.34
414	kastrering-hanhund-5-kg	Castration male dog - < 5 kg bwt	DK	dog	4	81	381.86	2844.1	93.21	694.2	197.35	1469.86	332.87	2479.21	381.15	2838.79	699.62	5210.75	418.42	3116.36	0.8523	0.8523	1.943	1.943	408.03	3040.86	398.7	2971.34	-6.412	-6.471	-4.402	-4.461	-6.412	-4.402	-6.471	-4.461	1	381.86	2844.1	381.15	2838.79	0	0	0	0	408.03	3040.86	398.7	2971.34
415	kastrering-hanhund-5-kg	Castration male dog - < 5 kg bwt	DK	dog	5	119	419	3191.07	385.14	2933.19	201.14	1531.89	318.19	2423.3	389.28	2964.74	4465.92	34012	429.17	3268.48	9.9926	9.9926	105.634	105.634	408.03	3040.86	398.7	2971.34	2.689	4.94	-2.362	-0.222	9.726	2.134	12.2	4.437	1	381.86	2844.1	381.15	2838.79	9.726	12.2	2.134	4.437	408.03	3040.86	398.7	2971.34
416	kastrering-hanhund-5-kg	Castration male dog - < 5 kg bwt	DK	dog	6	139	388.37	2895.21	91.24	680.15	202.73	1511.27	323.46	2411.31	390.13	2908.35	707.29	5272.65	437.89	3264.34	0.6939	0.6939	1.525	1.525	408.03	3040.86	398.7	2971.34	-4.818	-4.79	-2.149	-2.12	-7.311	0.218	-9.272	-1.902	1	381.86	2844.1	381.15	2838.79	1.704	1.797	2.357	2.45	408.03	3040.86	398.7	2971.34
417	kastrering-hanhund-5-kg	Castration male dog - < 5 kg bwt	NO	dog	1	26	404.2	4215.85	93.37	973.9	207.09	2160	364.33	3800	398.36	4155	632.59	6598	469.79	4900	0.1412	0.1412	0.524	0.524	404.2	4215.85	398.36	4155	0	0	0	0	.	.	.	.	1	425.75	4476.89	399.56	4201.5	-5.062	-5.831	-0.299	-1.107	440.36	4941.76	434.41	4875
418	kastrering-hanhund-5-kg	Castration male dog - < 5 kg bwt	NO	dog	2	28	425.75	4476.89	119.36	1255.16	214.45	2255	352.06	3702	399.56	4201.5	650.57	6841	513.44	5399	0.366	0.366	-0.689	-0.689	404.2	4215.85	398.36	4155	5.332	6.192	0.3	1.119	5.332	0.3	6.192	1.119	1	425.75	4476.89	399.56	4201.5	0	0	0	0	440.36	4941.76	434.41	4875
419	kastrering-hanhund-5-kg	Castration male dog - < 5 kg bwt	NO	dog	3	38	440.36	4941.76	132.9	1491.38	210.3	2360	338.62	3800	434.41	4875	738.9	8292	521.29	5850	0.3912	0.3912	-0.553	-0.553	404.2	4215.85	398.36	4155	8.947	17.219	9.049	17.329	3.432	8.723	10.384	16.03	1	425.75	4476.89	399.56	4201.5	3.432	10.384	8.723	16.03	440.36	4941.76	434.41	4875
420	kastrering-hanhund-5-kg	Castration male dog - < 5 kg bwt	NO	dog	4	36	416.07	4870.02	128.47	1503.68	199.89	2339.71	321.86	3767.33	412.91	4833.09	702.33	8220.71	490.12	5736.75	0.4259	0.4259	-0.587	-0.587	404.2	4215.85	398.36	4155	2.937	15.517	3.653	16.32	-5.516	-4.949	-1.452	-0.86	1	425.75	4476.89	399.56	4201.5	-2.274	8.781	3.342	15.032	440.36	4941.76	434.41	4875
421	kastrering-hanhund-5-kg	Castration male dog - < 5 kg bwt	NO	dog	5	36	447.16	5032.73	141.93	1597.38	210.68	2371.21	339	3815.41	438.27	4932.71	739.55	8323.64	537.97	6054.89	0.386	0.386	-0.796	-0.796	404.2	4215.85	398.36	4155	10.628	19.376	10.018	18.717	7.472	6.141	3.341	2.061	1	425.75	4476.89	399.56	4201.5	5.028	12.416	9.688	17.404	440.36	4941.76	434.41	4875
422	kastrering-hanhund-5-kg	Castration male dog - < 5 kg bwt	NO	dog	6	38	450.57	5065.91	143.81	1616.94	211.74	2380.6	339.68	3819.09	439.69	4943.55	741.52	8337.17	523.48	5885.66	0.4317	0.4317	-0.771	-0.771	404.2	4215.85	398.36	4155	11.474	20.164	10.374	18.978	0.764	0.324	0.659	0.22	1	425.75	4476.89	399.56	4201.5	5.831	13.157	10.044	17.662	440.36	4941.76	434.41	4875
423	kastrering-hanhund-5-kg	Castration male dog - < 5 kg bwt	SE	dog	1	304	379.72	4078.63	67.97	730.03	186.2	2000	344.47	3700	381.71	4100	607.48	6525	416.16	4470	0.3302	0.3302	0.773	0.773	379.72	4078.63	381.71	4100	0	0	0	0	.	.	.	.	1	382.7	4256.94	391.07	4350	-0.778	-4.189	-2.392	-5.747	386.12	4358.03	394.27	4450
424	kastrering-hanhund-5-kg	Castration male dog - < 5 kg bwt	SE	dog	2	321	382.7	4256.94	74.36	827.11	179.8	2000	341.62	3800	391.07	4350	624.81	6950	418.04	4650	0.4088	0.4088	0.545	0.545	379.72	4078.63	381.71	4100	0.785	4.372	2.451	6.098	0.785	2.451	4.372	6.098	1	382.7	4256.94	391.07	4350	0	0	0	0	386.12	4358.03	394.27	4450
425	kastrering-hanhund-5-kg	Castration male dog - < 5 kg bwt	SE	dog	3	333	386.12	4358.03	73.81	833.11	159.48	1800	345.54	3900	394.27	4450	616.66	6960	416.42	4700	0.1582	0.1582	0.32	0.32	379.72	4078.63	381.71	4100	1.686	6.85	3.29	8.537	0.894	0.82	2.375	2.299	1	382.7	4256.94	391.07	4350	0.894	2.375	0.82	2.299	386.12	4358.03	394.27	4450
426	kastrering-hanhund-5-kg	Castration male dog - < 5 kg bwt	SE	dog	4	328	369.88	4366.96	70.87	836.67	152.46	1800	328.21	3875	377.76	4460	606.45	7160	399.78	4720	0.1615	0.1615	0.442	0.442	379.72	4078.63	381.71	4100	-2.591	7.069	-1.034	8.78	-4.206	-4.187	0.205	0.225	1	382.7	4256.94	391.07	4350	-3.349	2.584	-3.402	2.529	386.12	4358.03	394.27	4450
427	kastrering-hanhund-5-kg	Castration male dog - < 5 kg bwt	SE	dog	5	323	380.56	4389.34	74.91	864.01	156.06	1800	333.8	3850	384.08	4430	639.85	7380	424.83	4900	0.1909	0.1909	0.447	0.447	379.72	4078.63	381.71	4100	0.22	7.618	0.621	8.049	2.886	1.673	0.512	-0.673	1	382.7	4256.94	391.07	4350	-0.56	3.11	-1.786	1.839	386.12	4358.03	394.27	4450
428	kastrering-hanhund-5-kg	Castration male dog - < 5 kg bwt	SE	dog	6	329	405.83	4504.18	86.23	957	180.2	2000	351.39	3900	407.25	4520	738.82	8200	446	4950	0.4958	0.4958	0.734	0.734	379.72	4078.63	381.71	4100	6.875	10.434	6.691	10.244	6.641	6.033	2.616	2.032	1	382.7	4256.94	391.07	4350	6.043	5.808	4.139	3.908	386.12	4358.03	394.27	4450
429	kastration-hingst	Castration stallion	DK	horse	1	4	517.52	3792.69	77.68	569.26	418.95	3070.31	468.76	3435.34	521.13	3819.13	608.87	4462.19	566.28	4150.04	-0.2775	-0.2775	1.521	1.521	517.52	3792.69	521.13	3819.13	0	0	0	0	.	.	.	.	1	499.73	3716.81	503.22	3742.72	3.56	2.041	3.56	2.041	492.51	3670.44	495.94	3696.02
430	kastration-hingst	Castration stallion	DK	horse	2	4	499.73	3716.81	75.01	557.87	404.55	3008.89	452.65	3366.61	503.22	3742.72	587.95	4372.92	546.82	4067.01	-0.2775	-0.2775	1.521	1.521	517.52	3792.69	521.13	3819.13	-3.437	-2.001	-3.437	-2.001	-3.437	-3.437	-2.001	-2.001	1	499.73	3716.81	503.22	3742.72	0	0	0	0	492.51	3670.44	495.94	3696.02
431	kastration-hingst	Castration stallion	DK	horse	3	4	492.51	3670.44	73.92	550.91	398.7	2971.34	446.1	3324.6	495.94	3696.02	579.44	4318.35	538.91	4016.27	-0.2775	-0.2775	1.521	1.521	517.52	3792.69	521.13	3819.13	-4.834	-3.223	-4.834	-3.223	-1.446	-1.446	-1.248	-1.248	1	499.73	3716.81	503.22	3742.72	-1.446	-1.248	-1.446	-1.248	492.51	3670.44	495.94	3696.02
432	kastration-hingst	Castration stallion	DK	horse	4	7	441.59	3288.94	103.81	773.15	294.76	2195.33	346.42	2580.14	471.78	3513.79	566.64	4220.33	553.94	4125.7	-0.1679	-0.1679	-1.516	-1.516	517.52	3792.69	521.13	3819.13	-14.672	-13.282	-9.47	-7.995	-10.338	-4.871	-10.394	-4.931	1	499.73	3716.81	503.22	3742.72	-11.635	-11.512	-6.247	-6.117	492.51	3670.44	495.94	3696.02
433	kastration-hingst	Castration stallion	DK	horse	5	7	387.3	2949.65	107.95	822.11	261.83	1994.1	296.51	2258.22	348.53	2654.4	570.49	4344.77	482.92	3677.86	0.7763	0.7763	-0.142	-0.142	517.52	3792.69	521.13	3819.13	-25.162	-22.228	-33.119	-30.497	-12.294	-26.123	-10.316	-24.458	1	499.73	3716.81	503.22	3742.72	-22.498	-20.64	-30.739	-29.078	492.51	3670.44	495.94	3696.02
434	kastration-hingst	Castration stallion	DK	horse	6	9	383.83	2861.33	109.53	816.55	255.88	1907.56	298.23	2223.24	350.49	2612.81	573.04	4271.85	456.81	3405.39	0.521	0.521	-0.774	-0.774	517.52	3792.69	521.13	3819.13	-25.834	-24.557	-32.744	-31.586	-0.897	0.561	-2.994	-1.567	1	499.73	3716.81	503.22	3742.72	-23.194	-23.016	-30.35	-30.189	492.51	3670.44	495.94	3696.02
435	kastration-hingst	Castration stallion	NO	horse	1	2	404.07	4214.5	38.71	403.76	376.69	3929	376.69	3929	404.07	4214.5	431.44	4500	431.44	4500	.	.	.	.	404.07	4214.5	404.07	4214.5	0	0	0	0	.	.	.	.	1	400.79	4214.5	400.79	4214.5	0.817	0	0.817	0	375.55	4214.5	375.55	4214.5
436	kastration-hingst	Castration stallion	NO	horse	2	2	400.79	4214.5	38.4	403.76	373.64	3929	373.64	3929	400.79	4214.5	427.94	4500	427.94	4500	.	.	.	.	404.07	4214.5	404.07	4214.5	-0.81	0	-0.81	0	-0.81	-0.81	0	0	1	400.79	4214.5	400.79	4214.5	0	0	0	0	375.55	4214.5	375.55	4214.5
437	kastration-hingst	Castration stallion	NO	horse	3	2	375.55	4214.5	35.98	403.76	350.11	3929	350.11	3929	375.55	4214.5	400.99	4500	400.99	4500	.	.	.	.	404.07	4214.5	404.07	4214.5	-7.057	0	-7.057	0	-6.298	-6.298	0	0	1	400.79	4214.5	400.79	4214.5	-6.298	0	-6.298	0	375.55	4214.5	375.55	4214.5
438	kastration-hingst	Castration stallion	NO	horse	4	2	355.7	4163.4	32.4	379.26	332.79	3895.22	332.79	3895.22	355.7	4163.4	378.61	4431.57	378.61	4431.57	.	.	.	.	404.07	4214.5	404.07	4214.5	-11.971	-1.213	-11.971	-1.213	-5.287	-5.287	-1.213	-1.213	1	400.79	4214.5	400.79	4214.5	-11.252	-1.213	-11.252	-1.213	375.55	4214.5	375.55	4214.5
439	kastration-hingst	Castration stallion	NO	horse	5	2	376.28	4235.01	35.56	400.2	351.14	3952.02	351.14	3952.02	376.28	4235.01	401.42	4517.99	401.42	4517.99	.	.	.	.	404.07	4214.5	404.07	4214.5	-6.877	0.487	-6.877	0.487	5.786	5.786	1.72	1.72	1	400.79	4214.5	400.79	4214.5	-6.117	0.487	-6.117	0.487	375.55	4214.5	375.55	4214.5
440	kastration-hingst	Castration stallion	NO	horse	6	2	377.07	4239.5	36.31	408.3	351.39	3950.79	351.39	3950.79	377.07	4239.5	402.75	4528.21	402.75	4528.21	.	.	.	.	404.07	4214.5	404.07	4214.5	-6.682	0.593	-6.682	0.593	0.21	0.21	0.106	0.106	1	400.79	4214.5	400.79	4214.5	-5.92	0.593	-5.92	0.593	375.55	4214.5	375.55	4214.5
441	kastration-hingst	Castration stallion	SE	horse	1	84	342.55	3679.43	95.07	1021.11	232.75	2500	323.06	3470	323.06	3470	877.93	9430	323.06	3470	4.677	4.677	22.043	22.043	342.55	3679.43	323.06	3470	0	0	0	0	.	.	.	.	1	391.86	4358.8	391.07	4350	-12.582	-15.586	-17.39	-20.23	541.08	6107.02	585.65	6610
442	kastration-hingst	Castration stallion	SE	horse	2	86	391.86	4358.8	87.45	972.78	224.75	2500	391.07	4350	391.07	4350	882.37	9815	391.07	4350	3.791	3.791	18.318	18.318	342.55	3679.43	323.06	3470	14.392	18.464	21.051	25.36	14.392	21.051	18.464	25.36	1	391.86	4358.8	391.07	4350	0	0	0	0	541.08	6107.02	585.65	6610
443	kastration-hingst	Castration stallion	SE	horse	3	87	541.08	6107.02	121.11	1366.89	221.5	2500	585.65	6610	585.65	6610	894.86	10100	585.65	6610	-0.9163	-0.9163	1.49	1.49	342.55	3679.43	323.06	3470	57.955	65.977	81.283	90.49	38.082	49.757	40.108	51.954	1	391.86	4358.8	391.07	4350	38.082	40.108	49.757	51.954	541.08	6107.02	585.65	6610
444	kastration-hingst	Castration stallion	SE	horse	4	87	515.98	6091.91	117.49	1387.09	211.75	2500	559.87	6610	559.87	6610	855.47	10100	559.87	6610	-0.9064	-0.9064	1.317	1.317	342.55	3679.43	323.06	3470	50.628	65.567	73.303	90.49	-4.638	-4.402	-0.248	0	1	391.86	4358.8	391.07	4350	31.677	39.761	43.165	51.954	541.08	6107.02	585.65	6610
445	kastration-hingst	Castration stallion	SE	horse	5	84	463.32	5344	107.32	1237.88	216.75	2500	492.46	5680	492.46	5680	875.67	10100	492.46	5680	0.4818	0.4818	3.744	3.744	342.55	3679.43	323.06	3470	35.256	45.24	52.436	63.689	-10.206	-12.041	-12.277	-14.07	1	391.86	4358.8	391.07	4350	18.238	22.602	25.927	30.575	541.08	6107.02	585.65	6610
446	kastration-hingst	Castration stallion	SE	horse	6	85	481.74	5346.72	109.42	1214.38	225.25	2500	511.77	5680	511.77	5680	910.01	10100	511.77	5680	0.5701	0.5701	4.026	4.026	342.55	3679.43	323.06	3470	40.631	45.314	58.414	63.689	3.974	3.922	0.051	0	1	391.86	4358.8	391.07	4350	22.938	22.665	30.865	30.575	541.08	6107.02	585.65	6610
447	kejsarsnitt	Ceasarean section	DK	dog	1	4	1136.54	8329.25	259.05	1898.51	901.3	6605.26	939.43	6884.66	1082.29	7931.64	1480.29	10848.4	1333.66	9773.83	0.9092	0.9092	-0.422	-0.422	1136.54	8329.25	1082.29	7931.64	0	0	0	0	.	.	.	.	1	1646.63	12247	1146.23	8525.18	-30.978	-31.989	-5.578	-6.962	1739.97	12967.3	1461.9	10894.9
448	kejsarsnitt	Ceasarean section	DK	dog	2	5	1646.63	12247	1246.9	9273.96	870.32	6473.12	943.95	7020.74	1146.23	8525.18	3843.23	28584.4	1429.41	10631.4	2.0737	2.0737	4.386	4.386	1136.54	8329.25	1082.29	7931.64	44.88	47.036	5.908	7.483	44.88	5.908	47.036	7.483	1	1646.63	12247	1146.23	8525.18	0	0	0	0	1739.97	12967.3	1461.9	10894.9
449	kejsarsnitt	Ceasarean section	DK	dog	3	6	1739.97	12967.3	1062.05	7915.02	857.74	6392.35	1129.65	8418.81	1461.9	10894.9	3787.65	28227.8	1740.99	12974.9	1.881	1.881	3.881	3.881	1136.54	8329.25	1082.29	7931.64	53.093	55.684	35.075	37.36	5.669	27.54	5.881	27.797	1	1646.63	12247	1146.23	8525.18	5.669	5.881	27.54	27.797	1739.97	12967.3	1461.9	10894.9
450	kejsarsnitt	Ceasarean section	DK	dog	4	6	1418.17	10562.5	513.23	3822.51	819.98	6107.18	1052.82	7841.36	1365.79	10172.3	2159.85	16086.5	1744.82	12995.3	0.3418	0.3418	-1.449	-1.449	1136.54	8329.25	1082.29	7931.64	24.78	26.812	26.195	28.25	-18.494	-6.574	-18.545	-6.633	1	1646.63	12247	1146.23	8525.18	-13.874	-13.754	19.155	19.321	1739.97	12967.3	1461.9	10894.9
451	kejsarsnitt	Ceasarean section	DK	dog	5	6	1469.58	11192.2	545.27	4152.7	839.34	6392.35	1059.47	8068.85	1441.39	10977.5	2279.34	17359.2	1756.54	13377.6	0.4069	0.4069	-1.181	-1.181	1136.54	8329.25	1082.29	7931.64	29.303	34.372	33.18	38.401	3.625	5.535	5.961	7.915	1	1646.63	12247	1146.23	8525.18	-10.752	-8.613	25.751	28.765	1739.97	12967.3	1461.9	10894.9
452	kejsarsnitt	Ceasarean section	DK	dog	6	8	1484.18	11064.2	497.33	3707.45	872.26	6502.48	1069.94	7976.14	1481.24	11042.3	2289.44	17067.2	1804.7	13453.6	0.3167	0.3167	-1.173	-1.173	1136.54	8329.25	1082.29	7931.64	30.588	32.836	36.862	39.219	0.994	2.765	-1.143	0.591	1	1646.63	12247	1146.23	8525.18	-9.865	-9.657	29.228	29.526	1739.97	12967.3	1461.9	10894.9
453	kejsarsnitt	Ceasarean section	NO	dog	1	6	1069.01	11150	307.03	3202.34	767	8000	767	8000	1049.83	10950	1438.13	15000	1342.25	14000	0.1155	0.1155	-2.789	-2.789	1069.01	11150	1049.83	10950	0	0	0	0	.	.	.	.	1	1072.62	11279	1146.23	12053	-0.337	-1.144	-8.409	-9.151	1084.89	12174.7	1173.58	13170
454	kejsarsnitt	Ceasarean section	NO	dog	2	7	1072.62	11279	279.89	2943.18	760.79	8000	760.79	8000	1146.23	12053	1426.48	15000	1331.38	14000	-0.0618	-0.0618	-2.173	-2.173	1069.01	11150	1049.83	10950	0.338	1.157	9.182	10.073	0.338	9.182	1.157	10.073	1	1072.62	11279	1146.23	12053	0	0	0	0	1084.89	12174.7	1173.58	13170
455	kejsarsnitt	Ceasarean section	NO	dog	3	7	1084.89	12174.7	270.18	3032	712.88	8000	712.88	8000	1173.58	13170	1336.65	15000	1336.65	15000	-0.7814	-0.7814	-1.275	-1.275	1069.01	11150	1049.83	10950	1.485	9.19	11.787	20.274	1.144	2.386	7.941	9.267	1	1072.62	11279	1146.23	12053	1.144	7.941	2.386	9.267	1084.89	12174.7	1173.58	13170
456	kejsarsnitt	Ceasarean section	NO	dog	4	6	1002.75	11737	268.98	3148.33	677.6	7931.22	677.6	7931.22	1064.38	12458.5	1270.5	14871	1262.03	14771.9	-0.4772	-0.4772	-1.952	-1.952	1069.01	11150	1049.83	10950	-6.198	5.265	1.386	13.776	-7.571	-9.304	-3.595	-5.403	1	1072.62	11279	1146.23	12053	-6.514	4.061	-7.14	3.364	1084.89	12174.7	1173.58	13170
457	kejsarsnitt	Ceasarean section	NO	dog	5	6	1064.68	11982.9	288.82	3250.68	713.54	8030.9	713.54	8030.9	1142.71	12861.1	1337.78	15056.7	1337.78	15056.7	-0.5324	-0.5324	-2.027	-2.027	1069.01	11150	1049.83	10950	-0.405	7.47	8.846	17.453	6.176	7.359	2.095	3.232	1	1072.62	11279	1146.23	12053	-0.741	6.241	-0.307	6.705	1084.89	12174.7	1173.58	13170
458	kejsarsnitt	Ceasarean section	NO	dog	6	6	1067.08	11997.6	289.28	3252.48	715.39	8043.4	715.39	8043.4	1145.17	12875.5	1340.69	15073.8	1340.69	15073.8	-0.5322	-0.5322	-2.026	-2.026	1069.01	11150	1049.83	10950	-0.18	7.601	9.081	17.585	0.226	0.216	0.122	0.112	1	1072.62	11279	1146.23	12053	-0.516	6.371	-0.092	6.824	1084.89	12174.7	1173.58	13170
459	kejsarsnitt	Ceasarean section	SE	dog	1	10	1441.42	15482.5	132.93	1427.79	1210.3	13000	1396.5	15000	1396.5	15000	1615.56	17353	1580.09	16972	-0.22	-0.22	-0.843	-0.843	1441.42	15482.5	1396.5	15000	0	0	0	0	.	.	.	.	1	2370.37	26366.8	2247.5	25000	-39.19	-41.28	-37.864	-40	2336.19	26367.8	2215	25000
460	kejsarsnitt	Ceasarean section	SE	dog	2	86	2370.37	26366.8	726.47	8080.91	1168.7	13000	1798	20000	2247.5	25000	5394	60000	2697	30000	1.0583	1.0583	2.385	2.385	1441.42	15482.5	1396.5	15000	64.447	70.3	60.938	66.667	64.447	60.938	70.3	66.667	1	2370.37	26366.8	2247.5	25000	0	0	0	0	2336.19	26367.8	2215	25000
461	kejsarsnitt	Ceasarean section	SE	dog	3	91	2336.19	26367.8	701.53	7917.95	1240.4	14000	1772	20000	2215	25000	5316	60000	2744.39	30975	1.1007	1.1007	2.473	2.473	1441.42	15482.5	1396.5	15000	62.075	70.307	58.611	66.667	-1.442	-1.446	0.004	0	1	2370.37	26366.8	2247.5	25000	-1.442	0.004	-1.446	0	2336.19	26367.8	2215	25000
462	kejsarsnitt	Ceasarean section	SE	dog	4	86	2284.41	26970.6	665.9	7861.86	1185.8	14000	1736.35	20500	2117.5	25000	5082	60000	2667.63	31495	1.0879	1.0879	2.449	2.449	1441.42	15482.5	1396.5	15000	58.483	74.2	51.629	66.667	-2.216	-4.402	2.286	0	1	2370.37	26366.8	2247.5	25000	-3.627	2.29	-5.784	0	2336.19	26367.8	2215	25000
463	kejsarsnitt	Ceasarean section	SE	dog	5	114	2390.33	27570.2	704.78	8129	1213.8	14000	2167.5	25000	2195.68	25325	5202	60000	2601	30000	1.5299	1.5299	3.252	3.252	1441.42	15482.5	1396.5	15000	65.832	78.073	57.227	68.833	4.637	3.692	2.223	1.3	1	2370.37	26366.8	2247.5	25000	0.842	4.564	-2.306	1.3	2336.19	26367.8	2215	25000
464	kejsarsnitt	Ceasarean section	SE	dog	6	116	2522.51	27996.8	753.41	8361.92	1261.4	14000	2252.5	25000	2281.78	25325	5406	60000	2791.97	30987.5	1.4465	1.4465	2.683	2.683	1441.42	15482.5	1396.5	15000	75.002	80.829	63.393	68.833	5.53	3.922	1.548	0	1	2370.37	26366.8	2247.5	25000	6.418	6.182	1.525	1.3	2336.19	26367.8	2215	25000
465	kejsarsnitt-2	Ceasarean section	DK	cat	1	3	911.6	6680.77	153.66	1126.08	744.8	5458.33	744.8	5458.33	942.64	6908.2	1047.38	7675.78	1047.38	7675.78	-0.8718	-0.8718	.	.	911.6	6680.77	942.64	6908.2	0	0	0	0	.	.	.	.	1	880.27	6547.12	910.24	6770	3.56	2.041	3.56	2.041	933.84	6959.55	907.71	6764.76
466	kejsarsnitt-2	Ceasarean section	DK	cat	2	3	880.27	6547.12	148.37	1103.55	719.2	5349.13	719.2	5349.13	910.24	6770	1011.38	7522.22	1011.38	7522.22	-0.8718	-0.8718	.	.	911.6	6680.77	942.64	6908.2	-3.437	-2.001	-3.437	-2.001	-3.437	-3.437	-2.001	-2.001	1	880.27	6547.12	910.24	6770	0	0	0	0	933.84	6959.55	907.71	6764.76
467	kejsarsnitt-2	Ceasarean section	DK	cat	3	3	933.84	6959.55	54.74	407.93	897.08	6685.52	897.08	6685.52	907.71	6764.76	996.75	7428.36	996.75	7428.36	1.6588	1.6588	.	.	911.6	6680.77	942.64	6908.2	2.44	4.173	-3.706	-2.076	6.086	-0.278	6.299	-0.077	1	880.27	6547.12	910.24	6770	6.086	6.299	-0.278	-0.077	933.84	6959.55	907.71	6764.76
468	kejsarsnitt-2	Ceasarean section	DK	cat	4	3	889.63	6625.94	68.72	511.81	816.51	6081.31	816.51	6081.31	899.51	6699.54	952.88	7096.97	952.88	7096.97	-0.6337	-0.6337	.	.	911.6	6680.77	942.64	6908.2	-2.41	-0.821	-4.575	-3.021	-4.734	-0.903	-4.794	-0.964	1	880.27	6547.12	910.24	6770	1.063	1.204	-1.178	-1.041	933.84	6959.55	907.71	6764.76
469	kejsarsnitt-2	Ceasarean section	DK	cat	5	3	910.93	6937.54	92.04	700.95	821.92	6259.63	821.92	6259.63	905.15	6893.52	1005.72	7659.47	1005.72	7659.47	0.2815	0.2815	.	.	911.6	6680.77	942.64	6908.2	-0.074	3.843	-3.977	-0.213	2.394	0.626	4.703	2.895	1	880.27	6547.12	910.24	6770	3.483	5.963	-0.559	1.825	933.84	6959.55	907.71	6764.76
470	kejsarsnitt-2	Ceasarean section	DK	cat	6	4	1123.77	8377.46	424.68	3165.9	825.32	6152.54	867.21	6464.87	959.57	7153.34	1750.64	13050.6	1380.33	10290.1	1.8138	1.8138	3.373	3.373	911.6	6680.77	942.64	6908.2	23.274	25.397	1.796	3.548	23.366	6.012	20.756	3.769	1	880.27	6547.12	910.24	6770	27.662	27.956	5.419	5.662	933.84	6959.55	907.71	6764.76
471	kejsarsnitt-2	Ceasarean section	NO	cat	1	2	767	8000	0	0	767	8000	767	8000	767	8000	767	8000	767	8000	.	.	.	.	767	8000	767	8000	0	0	0	0	.	.	.	.	1	760.79	8000	760.79	8000	0.817	0	0.817	0	623.77	7000	712.88	8000
472	kejsarsnitt-2	Ceasarean section	NO	cat	2	2	760.79	8000	0	0	760.79	8000	760.79	8000	760.79	8000	760.79	8000	760.79	8000	.	.	.	.	767	8000	767	8000	-0.81	0	-0.81	0	-0.81	-0.81	0	0	1	760.79	8000	760.79	8000	0	0	0	0	623.77	7000	712.88	8000
473	kejsarsnitt-2	Ceasarean section	NO	cat	3	3	623.77	7000	154.34	1732.05	445.55	5000	445.55	5000	712.88	8000	712.88	8000	712.88	8000	-1.7321	-1.7321	.	.	767	8000	767	8000	-18.674	-12.5	-7.057	0	-18.01	-6.298	-12.5	0	1	760.79	8000	760.79	8000	-18.01	-12.5	-6.298	0	623.77	7000	712.88	8000
474	kejsarsnitt-2	Ceasarean section	NO	cat	4	3	592.9	6939.82	146.7	1717.16	423.5	4957.01	423.5	4957.01	677.6	7931.22	677.6	7931.22	677.6	7931.22	-1.7321	-1.7321	.	.	767	8000	767	8000	-22.699	-13.252	-11.656	-0.86	-4.949	-4.949	-0.86	-0.86	1	760.79	8000	760.79	8000	-22.068	-13.252	-10.935	-0.86	623.77	7000	712.88	8000
475	kejsarsnitt-2	Ceasarean section	NO	cat	5	3	624.53	7029.07	154.17	1735.22	446.51	5025.41	446.51	5025.41	713.54	8030.9	713.54	8030.9	713.54	8030.9	-1.7321	-1.7321	.	.	767	8000	767	8000	-18.575	-12.137	-6.97	0.386	5.335	5.304	1.286	1.257	1	760.79	8000	760.79	8000	-17.911	-12.137	-6.211	0.386	623.77	7000	712.88	8000
476	kejsarsnitt-2	Ceasarean section	NO	cat	6	3	625.89	7037.13	155.02	1742.91	446.9	5024.59	446.9	5024.59	715.39	8043.4	715.39	8043.4	715.39	8043.4	-1.7321	-1.7321	.	.	767	8000	767	8000	-18.397	-12.036	-6.729	0.542	0.219	0.26	0.115	0.156	1	760.79	8000	760.79	8000	-17.731	-12.036	-5.967	0.542	623.77	7000	712.88	8000
477	kejsarsnitt-2	Ceasarean section	SE	cat	1	3	1449.26	15566.7	205.31	2205.3	1275.47	13700	1275.47	13700	1396.5	15000	1675.8	18000	1675.8	18000	1.08	1.08	.	.	1449.26	15566.7	1396.5	15000	0	0	0	0	.	.	.	.	1	1245.68	13856.2	1290.07	14350	16.343	12.344	8.25	4.53	1203	13577.9	1213.82	13700
478	kejsarsnitt-2	Ceasarean section	SE	cat	2	4	1245.68	13856.2	347.53	3865.79	784.38	8725	1008	11212.5	1290.07	14350	1618.2	18000	1483.35	16500	-0.7208	-0.7208	1.273	1.273	1449.26	15566.7	1396.5	15000	-14.047	-10.988	-7.622	-4.333	-14.047	-7.622	-10.988	-4.333	1	1245.68	13856.2	1290.07	14350	0	0	0	0	1203	13577.9	1213.82	13700
479	kejsarsnitt-2	Ceasarean section	SE	cat	3	7	1203	13577.9	431.04	4865.06	542.23	6120	773.04	8725	1213.82	13700	1772	20000	1594.8	18000	-0.3543	-0.3543	-0.622	-0.622	1449.26	15566.7	1396.5	15000	-16.992	-12.776	-13.081	-8.667	-3.426	-5.91	-2.009	-4.53	1	1245.68	13856.2	1290.07	14350	-3.426	-2.009	-5.91	-4.53	1203	13577.9	1213.82	13700
480	kejsarsnitt-2	Ceasarean section	SE	cat	4	6	1129.97	13340.8	447.63	5284.94	518.36	6120	739.01	8725	1151.92	13600	1694	20000	1524.6	18000	-0.1592	-0.1592	-1.216	-1.216	1449.26	15566.7	1396.5	15000	-22.031	-14.299	-17.514	-9.333	-6.071	-5.1	-1.746	-0.73	1	1245.68	13856.2	1290.07	14350	-9.289	-3.72	-10.708	-5.226	1203	13577.9	1213.82	13700
481	kejsarsnitt-2	Ceasarean section	SE	cat	5	40	1733.51	19994.4	535.65	6178.15	530.6	6120	1609.59	18565	1609.59	18565	3528.69	40700	1609.59	18565	1.2412	1.2412	3.319	3.319	1449.26	15566.7	1396.5	15000	19.614	28.444	15.259	23.767	53.412	39.731	49.874	36.507	1	1245.68	13856.2	1290.07	14350	39.162	44.299	24.768	29.373	1203	13577.9	1213.82	13700
482	kejsarsnitt-2	Ceasarean section	SE	cat	6	41	1767.44	19616.5	591.31	6562.83	405.45	4500	1672.71	18565	1672.71	18565	3667.07	40700	1672.71	18565	0.8442	0.8442	2.863	2.863	1449.26	15566.7	1396.5	15000	21.955	26.016	19.778	23.767	1.957	3.922	-1.89	0	1	1245.68	13856.2	1290.07	14350	41.886	41.571	29.661	29.373	1203	13577.9	1213.82	13700
483	kejsarsnitt-jourtid	Ceasarean section - out of hours	DK	dog	1	2	3502.89	25671.2	1464.75	10734.6	2467.15	18080.7	2467.15	18080.7	3502.89	25671.2	4538.63	33261.7	4538.63	33261.7	.	.	.	.	3502.89	25671.2	3502.89	25671.2	0	0	0	0	.	.	.	.	1	3382.49	25157.7	3382.49	25157.7	3.56	2.041	3.56	2.041	3333.58	24843.7	3333.58	24843.7
484	kejsarsnitt-jourtid	Ceasarean section - out of hours	DK	dog	2	2	3382.49	25157.7	1414.41	10519.8	2382.35	17719	2382.35	17719	3382.49	25157.7	4382.63	32596.3	4382.63	32596.3	.	.	.	.	3502.89	25671.2	3502.89	25671.2	-3.437	-2.001	-3.437	-2.001	-3.437	-3.437	-2.001	-2.001	1	3382.49	25157.7	3382.49	25157.7	0	0	0	0	3333.58	24843.7	3333.58	24843.7
485	kejsarsnitt-jourtid	Ceasarean section - out of hours	DK	dog	3	2	3333.58	24843.7	1393.95	10388.6	2347.9	17497.9	2347.9	17497.9	3333.58	24843.7	4319.25	32189.6	4319.25	32189.6	.	.	.	.	3502.89	25671.2	3502.89	25671.2	-4.834	-3.223	-4.834	-3.223	-1.446	-1.446	-1.248	-1.248	1	3382.49	25157.7	3382.49	25157.7	-1.446	-1.248	-1.446	-1.248	3333.58	24843.7	3333.58	24843.7
486	kejsarsnitt-jourtid	Ceasarean section - out of hours	DK	dog	4	2	3186.84	23735.4	1332.6	9925.11	2244.55	16717.3	2244.55	16717.3	3186.84	23735.4	4129.13	30753.5	4129.13	30753.5	.	.	.	.	3502.89	25671.2	3502.89	25671.2	-9.023	-7.541	-9.023	-7.541	-4.402	-4.402	-4.461	-4.461	1	3382.49	25157.7	3382.49	25157.7	-5.784	-5.653	-5.784	-5.653	3333.58	24843.7	3333.58	24843.7
487	kejsarsnitt-jourtid	Ceasarean section - out of hours	DK	dog	5	1	4356.68	33180	.	.	4356.68	33180	4356.68	33180	4356.68	33180	4356.68	33180	4356.68	33180	.	.	.	.	3502.89	25671.2	3502.89	25671.2	24.374	29.25	24.374	29.25	36.708	36.708	39.791	39.791	1	3382.49	25157.7	3382.49	25157.7	28.801	31.888	28.801	31.888	3333.58	24843.7	3333.58	24843.7
488	kejsarsnitt-jourtid	Ceasarean section - out of hours	DK	dog	6	1	4376.16	32623.2	.	.	4376.16	32623.2	4376.16	32623.2	4376.16	32623.2	4376.16	32623.2	4376.16	32623.2	.	.	.	.	3502.89	25671.2	3502.89	25671.2	24.93	27.081	24.93	27.081	0.447	0.447	-1.678	-1.678	1	3382.49	25157.7	3382.49	25157.7	29.377	29.675	29.377	29.675	3333.58	24843.7	3333.58	24843.7
489	kejsarsnitt-jourtid	Ceasarean section - out of hours	SE	dog	1	13	3664.36	39359.4	662.41	7115.08	2513.7	27000	3258.5	35000	3575.04	38400	4655	50000	4225.44	45386	-0.2062	-0.2062	-1.13	-1.13	3664.36	39359.4	3575.04	38400	0	0	0	0	.	.	.	.	1	3624	40311.5	3955.6	44000	1.114	-2.362	-9.621	-12.727	3527.62	39815.1	3650.32	41200
490	kejsarsnitt-jourtid	Ceasarean section - out of hours	SE	dog	2	15	3624	40311.5	634.04	7052.72	2427.3	27000	3146.5	35000	3955.6	44000	4495	50000	4135.4	46000	-0.4739	-0.4739	-1.05	-1.05	3664.36	39359.4	3575.04	38400	-1.101	2.419	10.645	14.583	-1.101	10.645	2.419	14.583	1	3624	40311.5	3955.6	44000	0	0	0	0	3527.62	39815.1	3650.32	41200
491	kejsarsnitt-jourtid	Ceasarean section - out of hours	SE	dog	3	18	3527.62	39815.1	766.16	8647.38	1949.2	22000	3101	35000	3650.32	41200	4873	55000	4075.6	46000	-0.3319	-0.3319	-0.424	-0.424	3664.36	39359.4	3575.04	38400	-3.732	1.158	2.106	7.292	-2.66	-7.718	-1.231	-6.364	1	3624	40311.5	3955.6	44000	-2.66	-1.231	-7.718	-6.364	3527.62	39815.1	3650.32	41200
492	kejsarsnitt-jourtid	Ceasarean section - out of hours	SE	dog	4	18	3329.58	39310.3	672.98	7945.51	1863.4	22000	2964.5	35000	3489.64	41200	4235	50000	3888.83	45913	-0.6451	-0.6451	-0.471	-0.471	3664.36	39359.4	3575.04	38400	-9.136	-0.125	-2.389	7.292	-5.614	-4.402	-1.268	0	1	3624	40311.5	3955.6	44000	-8.124	-2.484	-11.78	-6.364	3527.62	39815.1	3650.32	41200
493	kejsarsnitt-jourtid	Ceasarean section - out of hours	SE	dog	5	28	3724.68	42960.6	741.02	8546.98	2340.9	27000	3034.5	35000	3842.37	44318	6069	70000	3934.97	45386	0.8726	0.8726	2.722	2.722	3664.36	39359.4	3575.04	38400	1.646	9.149	7.478	15.411	11.866	10.108	9.286	7.568	1	3624	40311.5	3955.6	44000	2.778	6.572	-2.863	0.723	3527.62	39815.1	3650.32	41200
494	kejsarsnitt-jourtid	Ceasarean section - out of hours	SE	dog	6	31	4007.03	44473.1	1016.74	11284.6	2432.7	27000	3153.5	35000	3993.05	44318	7766.8	86202	4136.76	45913	1.9177	1.9177	5.915	5.915	3664.36	39359.4	3575.04	38400	9.351	12.992	11.693	15.411	7.58	3.922	3.521	0	1	3624	40311.5	3955.6	44000	10.569	10.324	0.947	0.723	3527.62	39815.1	3650.32	41200
495	kemisk-kastrering	Chemical castration	DK	dog	1	10	187.68	1375.43	15.09	110.61	168.32	1233.58	177.54	1301.13	182.85	1340.02	208.08	1524.92	207.43	1520.15	0.4382	0.4382	-1.409	-1.409	187.68	1375.43	182.85	1340.02	0	0	0	0	.	.	.	.	1	181.23	1347.92	176.56	1313.21	3.56	2.041	3.56	2.041	187.37	1396.39	189.52	1412.38
496	kemisk-kastrering	Chemical castration	DK	dog	2	10	181.23	1347.92	14.57	108.4	162.54	1208.9	171.44	1275.1	176.56	1313.21	200.93	1494.41	200.3	1489.73	0.4382	0.4382	-1.409	-1.409	187.68	1375.43	182.85	1340.02	-3.437	-2.001	-3.437	-2.001	-3.437	-3.437	-2.001	-2.001	1	181.23	1347.92	176.56	1313.21	0	0	0	0	187.37	1396.39	189.52	1412.38
497	kemisk-kastrering	Chemical castration	DK	dog	3	19	187.37	1396.39	14.32	106.72	159.48	1188.54	178.09	1327.2	189.52	1412.38	212.64	1584.72	197.4	1471.15	-0.2206	-0.2206	-0.347	-0.347	187.68	1375.43	182.85	1340.02	-0.165	1.524	3.646	5.4	3.388	7.335	3.596	7.551	1	181.23	1347.92	176.56	1313.21	3.388	3.596	7.335	7.551	187.37	1396.39	189.52	1412.38
498	kemisk-kastrering	Chemical castration	DK	dog	4	27	187.48	1396.36	24.39	181.69	136.54	1016.92	173.64	1293.23	188.71	1405.52	265.96	1980.84	199.89	1488.79	0.9254	0.9254	3.438	3.438	187.68	1375.43	182.85	1340.02	-0.106	1.521	3.207	4.888	0.06	-0.424	-0.003	-0.486	1	181.23	1347.92	176.56	1313.21	3.45	3.594	6.88	7.029	187.37	1396.39	189.52	1412.38
499	kemisk-kastrering	Chemical castration	DK	dog	5	32	185.46	1412.42	25	190.37	144.79	1102.7	164.73	1254.57	186.84	1422.94	267.9	2040.32	196.81	1498.88	1.0946	1.0946	2.514	2.514	187.68	1375.43	182.85	1340.02	-1.185	2.689	2.182	6.188	-1.08	-0.993	1.15	1.24	1	181.23	1347.92	176.56	1313.21	2.333	4.786	5.819	8.356	187.37	1396.39	189.52	1412.38
500	kemisk-kastrering	Chemical castration	DK	dog	6	37	189.96	1416.14	27.01	201.37	145.06	1081.4	168.49	1256.03	190.11	1417.23	268.5	2001.59	203.63	1517.98	0.7208	0.7208	0.926	0.926	187.68	1375.43	182.85	1340.02	1.217	2.96	3.972	5.762	2.431	1.752	0.264	-0.401	1	181.23	1347.92	176.56	1313.21	4.82	5.062	7.673	7.921	187.37	1396.39	189.52	1412.38
501	kemisk-kastrering	Chemical castration	NO	dog	1	42	169.21	1764.86	35.86	374.02	100.48	1048	153.4	1600	169.6	1769	284.27	2965	174.88	1824	1.4853	1.4853	3.165	3.165	169.21	1764.86	169.6	1769	0	0	0	0	.	.	.	.	1	168.57	1772.53	167.37	1760	0.38	-0.433	1.332	0.511	157.78	1770.6	156.83	1760
502	kemisk-kastrering	Chemical castration	NO	dog	2	47	168.57	1772.53	35.06	368.68	99.66	1048	148.35	1560	167.37	1760	281.97	2965	175.08	1841	1.3474	1.3474	2.756	2.756	169.21	1764.86	169.6	1769	-0.379	0.435	-1.315	-0.509	-0.379	-1.315	0.435	-0.509	1	168.57	1772.53	167.37	1760	0	0	0	0	157.78	1770.6	156.83	1760
503	kemisk-kastrering	Chemical castration	NO	dog	3	55	157.78	1770.6	31.38	352.16	93.39	1048	139.64	1567	156.83	1760	264.21	2965	165.21	1854	1.3267	1.3267	2.889	2.889	169.21	1764.86	169.6	1769	-6.754	0.325	-7.529	-0.509	-6.4	-6.298	-0.109	0	1	168.57	1772.53	167.37	1760	-6.4	-0.109	-6.298	0	157.78	1770.6	156.83	1760
504	kemisk-kastrering	Chemical castration	NO	dog	4	53	148.15	1734.04	26.98	315.78	88.77	1038.99	132.72	1553.53	148.48	1737.93	233.69	2735.28	155.93	1825.17	1.0283	1.0283	2.288	2.288	169.21	1764.86	169.6	1769	-12.446	-1.746	-12.455	-1.756	-6.104	-5.327	-2.065	-1.254	1	168.57	1772.53	167.37	1760	-12.113	-2.172	-11.289	-1.254	157.78	1770.6	156.83	1760
505	kemisk-kastrering	Chemical castration	NO	dog	5	32	155.97	1755.45	29.38	330.63	116.18	1307.58	135.12	1520.8	151.29	1702.78	259.23	2917.67	174.27	1961.37	1.4319	1.4319	3.599	3.599	169.21	1764.86	169.6	1769	-7.822	-0.533	-10.797	-3.743	5.281	1.894	1.235	-2.022	1	168.57	1772.53	167.37	1760	-7.472	-0.964	-9.609	-3.251	157.78	1770.6	156.83	1760
506	kemisk-kastrering	Chemical castration	NO	dog	6	33	158.77	1785.07	29.16	327.8	116.23	1306.8	136.05	1529.66	158.58	1782.92	259.49	2917.5	178.4	2005.78	1.2022	1.2022	3.045	3.045	169.21	1764.86	169.6	1769	-6.169	1.145	-6.502	0.787	1.793	4.815	1.687	4.706	1	168.57	1772.53	167.37	1760	-5.813	0.707	-5.256	1.302	157.78	1770.6	156.83	1760
507	kemisk-kastrering	Chemical castration	SE	dog	1	127	206.27	2215.53	36.51	392.16	116.38	1250	176.89	1900	234.61	2520	273.71	2940	234.61	2520	-0.6875	-0.6875	-0.856	-0.856	206.27	2215.53	234.61	2520	0	0	0	0	.	.	.	.	1	202.88	2256.71	230.14	2560	1.67	-1.825	1.941	-1.563	192.66	2174.45	213.53	2410
508	kemisk-kastrering	Chemical castration	SE	dog	2	132	202.88	2256.71	35.84	398.66	112.38	1250	170.81	1900	230.14	2560	270.6	3010	230.14	2560	-0.7495	-0.7495	-0.765	-0.765	206.27	2215.53	234.61	2520	-1.642	1.859	-1.904	1.587	-1.642	-1.904	1.859	1.587	1	202.88	2256.71	230.14	2560	0	0	0	0	192.66	2174.45	213.53	2410
509	kemisk-kastrering	Chemical castration	SE	dog	3	139	192.66	2174.45	30.59	345.31	110.75	1250	168.34	1900	213.53	2410	266.69	3010	213.53	2410	-0.6429	-0.6429	-0.271	-0.271	206.27	2215.53	234.61	2520	-6.598	-1.854	-8.988	-4.365	-5.039	-7.221	-3.645	-5.859	1	202.88	2256.71	230.14	2560	-5.039	-3.645	-7.221	-5.859	192.66	2174.45	213.53	2410
510	kemisk-kastrering	Chemical castration	SE	dog	4	140	184.82	2182.07	29.24	345.21	105.88	1250	163.05	1925	204.13	2410	254.95	3010	204.13	2410	-0.6738	-0.6738	-0.26	-0.26	206.27	2215.53	234.61	2520	-10.396	-1.51	-12.994	-4.365	-4.067	-4.402	0.351	0	1	202.88	2256.71	230.14	2560	-8.9	-3.307	-11.305	-5.859	192.66	2174.45	213.53	2410
511	kemisk-kastrering	Chemical castration	SE	dog	5	143	190.04	2191.93	31.42	362.41	108.38	1250	164.73	1900	208.95	2410	276.57	3190	208.95	2410	-0.3006	-0.3006	-0.021	-0.021	206.27	2215.53	234.61	2520	-7.866	-1.065	-10.939	-4.365	2.824	2.361	0.452	0	1	202.88	2256.71	230.14	2560	-6.328	-2.871	-9.21	-5.859	192.66	2174.45	213.53	2410
512	kemisk-kastrering	Chemical castration	SE	dog	6	147	200.02	2219.96	34.67	384.81	112.63	1250	175.7	1950	217.14	2410	301.84	3350	217.14	2410	-0.0858	-0.0858	0.185	0.185	206.27	2215.53	234.61	2520	-3.029	0.2	-7.447	-4.365	5.25	3.922	1.279	0	1	202.88	2256.71	230.14	2560	-1.41	-1.629	-5.65	-5.859	192.66	2174.45	213.53	2410
513	cherry-eye	Cherry eye, prolapse (or popping out) of the third eyelid gland	DK	dog	1	3	546.59	4005.73	267.14	1957.73	313.1	2294.55	313.1	2294.55	488.78	3582.03	837.9	6140.62	837.9	6140.62	0.9283	0.9283	.	.	546.59	4005.73	488.78	3582.03	0	0	0	0	.	.	.	.	1	527.8	3925.6	471.98	3510.37	3.56	2.041	3.56	2.041	672.54	5012.16	631.28	4704.63
514	cherry-eye	Cherry eye, prolapse (or popping out) of the third eyelid gland	DK	dog	2	3	527.8	3925.6	257.95	1918.57	302.33	2248.64	302.33	2248.64	471.98	3510.37	809.1	6017.78	809.1	6017.78	0.9283	0.9283	.	.	546.59	4005.73	488.78	3582.03	-3.437	-2.001	-3.437	-2.001	-3.437	-3.437	-2.001	-2.001	1	527.8	3925.6	471.98	3510.37	0	0	0	0	672.54	5012.16	631.28	4704.63
515	cherry-eye	Cherry eye, prolapse (or popping out) of the third eyelid gland	DK	dog	3	4	672.54	5012.16	368.72	2747.9	297.96	2220.58	381.56	2843.58	631.28	4704.63	1129.65	8418.81	963.53	7180.75	0.4785	0.4785	-1.698	-1.698	546.59	4005.73	488.78	3582.03	23.043	25.125	29.155	31.34	27.423	33.752	27.679	34.021	1	527.8	3925.6	471.98	3510.37	27.423	27.679	33.752	34.021	672.54	5012.16	631.28	4704.63
516	cherry-eye	Cherry eye, prolapse (or popping out) of the third eyelid gland	DK	dog	4	7	776.86	5785.99	411.59	3065.49	284.85	2121.52	420.11	3128.97	732.66	5456.78	1332.33	9923.14	1143.45	8516.36	0.1581	0.1581	-2.007	-2.007	546.59	4005.73	488.78	3582.03	42.128	44.443	49.896	52.338	15.511	16.06	15.439	15.987	1	527.8	3925.6	471.98	3510.37	47.187	47.391	55.232	55.447	672.54	5012.16	631.28	4704.63
517	cherry-eye	Cherry eye, prolapse (or popping out) of the third eyelid gland	DK	dog	5	10	869.28	6620.35	392.6	2989.97	291.57	2220.58	469.91	3578.82	938.96	7151.04	1340.38	10208.2	1206.86	9191.36	-0.2667	-0.2667	-1.838	-1.838	546.59	4005.73	488.78	3582.03	59.037	65.272	92.105	99.636	11.897	28.159	14.42	31.049	1	527.8	3925.6	471.98	3510.37	64.698	68.646	98.943	103.712	672.54	5012.16	631.28	4704.63
518	cherry-eye	Cherry eye, prolapse (or popping out) of the third eyelid gland	DK	dog	6	11	890.29	6636.94	425.84	3174.55	303.01	2258.84	424.37	3163.59	1145.17	8536.99	1347	10041.5	1211.85	9034.02	-0.328	-0.328	-1.999	-1.999	546.59	4005.73	488.78	3582.03	62.882	65.686	134.294	138.328	2.417	21.962	0.251	19.381	1	527.8	3925.6	471.98	3510.37	68.679	69.068	142.634	143.193	672.54	5012.16	631.28	4704.63
519	cherry-eye	Cherry eye, prolapse (or popping out) of the third eyelid gland	NO	dog	1	1	719.06	7500	.	.	719.06	7500	719.06	7500	719.06	7500	719.06	7500	719.06	7500	.	.	.	.	719.06	7500	719.06	7500	0	0	0	0	.	.	.	.	1	927.21	9750	927.21	9750	-22.449	-23.077	-22.449	-23.077	677.74	7605.67	668.32	7500
520	cherry-eye	Cherry eye, prolapse (or popping out) of the third eyelid gland	NO	dog	2	2	927.21	9750	302.6	3181.98	713.24	7500	713.24	7500	927.21	9750	1141.19	12000	1141.19	12000	.	.	.	.	719.06	7500	719.06	7500	28.947	30	28.947	30	28.947	28.947	30	30	1	927.21	9750	927.21	9750	0	0	0	0	677.74	7605.67	668.32	7500
521	cherry-eye	Cherry eye, prolapse (or popping out) of the third eyelid gland	NO	dog	3	3	677.74	7605.67	386.96	4342.46	295.58	3317	295.58	3317	668.32	7500	1069.32	12000	1069.32	12000	0.1094	0.1094	.	.	719.06	7500	719.06	7500	-5.747	1.409	-7.057	0	-26.906	-27.921	-21.993	-23.077	1	927.21	9750	927.21	9750	-26.906	-21.993	-27.921	-23.077	677.74	7605.67	668.32	7500
522	cherry-eye	Cherry eye, prolapse (or popping out) of the third eyelid gland	NO	dog	4	3	641.46	7508.22	365.1	4273.41	279.51	3271.63	279.51	3271.63	635.25	7435.52	1009.62	11817.5	1009.62	11817.5	0.0765	0.0765	.	.	719.06	7500	719.06	7500	-10.792	0.11	-11.656	-0.86	-5.353	-4.949	-1.281	-0.86	1	927.21	9750	927.21	9750	-30.818	-22.993	-31.488	-23.738	677.74	7605.67	668.32	7500
523	cherry-eye	Cherry eye, prolapse (or popping out) of the third eyelid gland	NO	dog	5	3	678.86	7640.57	387.2	4357.97	296.51	3337.26	296.51	3337.26	669.32	7533.24	1070.75	12051.2	1070.75	12051.2	0.1108	0.1108	.	.	719.06	7500	719.06	7500	-5.591	1.874	-6.917	0.443	5.83	5.364	1.763	1.314	1	927.21	9750	927.21	9750	-26.785	-21.635	-27.813	-22.736	677.74	7605.67	668.32	7500
524	cherry-eye	Cherry eye, prolapse (or popping out) of the third eyelid gland	NO	dog	6	3	680.26	7648.32	387.98	4362.13	297.33	3342.97	297.33	3342.97	670.34	7536.89	1073.09	12065.1	1073.09	12065.1	0.1149	0.1149	.	.	719.06	7500	719.06	7500	-5.397	1.978	-6.776	0.492	0.205	0.152	0.101	0.048	1	927.21	9750	927.21	9750	-26.634	-21.556	-27.703	-22.699	677.74	7605.67	668.32	7500
525	cherry-eye	Cherry eye, prolapse (or popping out) of the third eyelid gland	SE	dog	1	10	625.35	6717	338.54	3636.27	93.1	1000	465.5	5000	579.08	6220	1247.54	13400	788.56	8470	0.4019	0.4019	0.15	0.15	625.35	6717	579.08	6220	0	0	0	0	.	.	.	.	1	673.37	7490.18	602.33	6700	-7.131	-10.323	-3.86	-7.164	669.27	7553.82	593.62	6700
526	cherry-eye	Cherry eye, prolapse (or popping out) of the third eyelid gland	SE	dog	2	11	673.37	7490.18	386.43	4298.39	89.9	1000	449.5	5000	602.33	6700	1368.46	15222	988.9	11000	0.4935	0.4935	-0.316	-0.316	625.35	6717	579.08	6220	7.678	11.511	4.015	7.717	7.678	4.015	11.511	7.717	1	673.37	7490.18	602.33	6700	0	0	0	0	669.27	7553.82	593.62	6700
527	cherry-eye	Cherry eye, prolapse (or popping out) of the third eyelid gland	SE	dog	3	11	669.27	7553.82	374.92	4231.55	88.6	1000	443	5000	593.62	6700	1348.67	15222	974.6	11000	0.5176	0.5176	-0.222	-0.222	625.35	6717	579.08	6220	7.023	12.458	2.511	7.717	-0.609	-1.446	0.85	0	1	673.37	7490.18	602.33	6700	-0.609	0.85	-1.446	0	669.27	7553.82	593.62	6700
528	cherry-eye	Cherry eye, prolapse (or popping out) of the third eyelid gland	SE	dog	4	11	639.81	7553.82	358.41	4231.55	84.7	1000	423.5	5000	567.49	6700	1289.3	15222	931.7	11000	0.5176	0.5176	-0.222	-0.222	625.35	6717	579.08	6220	2.312	12.458	-2.002	7.717	-4.402	-4.402	0	0	1	673.37	7490.18	602.33	6700	-4.984	0.85	-5.784	0	669.27	7553.82	593.62	6700
529	cherry-eye	Cherry eye, prolapse (or popping out) of the third eyelid gland	SE	dog	5	12	779.45	8990.17	555.39	6405.89	86.7	1000	440	5075	620.34	7155	2149.29	24790	1057.74	12200	1.4363	1.4363	2.483	2.483	625.35	6717	579.08	6220	24.641	33.842	7.124	15.032	21.825	9.313	19.015	6.791	1	673.37	7490.18	602.33	6700	15.754	20.026	2.99	6.791	669.27	7553.82	593.62	6700
530	cherry-eye	Cherry eye, prolapse (or popping out) of the third eyelid gland	SE	dog	6	13	837.81	9298.62	561.61	6233.19	90.1	1000	464.02	5150	685.66	7610	2233.58	24790	1171.3	13000	1.258	1.258	2.084	2.084	625.35	6717	579.08	6220	33.973	38.434	18.405	22.347	7.487	10.53	3.431	6.359	1	673.37	7490.18	602.33	6700	24.42	24.144	13.835	13.582	669.27	7553.82	593.62	6700
531	insemination-färsk-kyld	Chilled semen insemination	DK	dog	1	7	339.87	2490.75	144.41	1058.32	139.65	1023.44	181.55	1330.47	391.02	2865.62	488.78	3582.03	459.54	3367.79	-0.4385	-0.4385	-1.98	-1.98	339.87	2490.75	391.02	2865.62	0	0	0	0	.	.	.	.	1	328.19	2440.92	377.58	2808.3	3.56	2.041	3.56	2.041	351.56	2620.07	404.72	3016.24
532	insemination-färsk-kyld	Chilled semen insemination	DK	dog	2	7	328.19	2440.92	139.45	1037.15	134.85	1002.96	175.31	1303.85	377.58	2808.3	471.98	3510.37	443.75	3300.42	-0.4385	-0.4385	-1.98	-1.98	339.87	2490.75	391.02	2865.62	-3.437	-2.001	-3.437	-2.001	-3.437	-3.437	-2.001	-2.001	1	328.19	2440.92	377.58	2808.3	0	0	0	0	351.56	2620.07	404.72	3016.24
533	insemination-färsk-kyld	Chilled semen insemination	DK	dog	3	6	351.56	2620.07	129.17	962.62	132.9	990.45	264.56	1971.65	404.72	3016.24	465.15	3466.57	437.33	3259.23	-1.1663	-1.1663	0.335	0.335	339.87	2490.75	391.02	2865.62	3.442	5.192	3.505	5.256	7.124	7.189	7.339	7.405	1	328.19	2440.92	377.58	2808.3	7.124	7.339	7.189	7.405	351.56	2620.07	404.72	3016.24
534	insemination-färsk-kyld	Chilled semen insemination	DK	dog	4	5	330.19	2459.27	120.9	900.47	127.05	946.26	317.63	2365.66	370.14	2756.78	418.08	3113.83	418.08	3113.83	-1.6419	-1.6419	2.676	2.676	339.87	2490.75	391.02	2865.62	-2.846	-1.264	-5.34	-3.798	-6.079	-8.546	-6.137	-8.602	1	328.19	2440.92	377.58	2808.3	0.612	0.752	-1.971	-1.834	351.56	2620.07	404.72	3016.24
535	insemination-färsk-kyld	Chilled semen insemination	DK	dog	5	3	280.62	2137.17	127.94	974.41	134.39	1023.46	134.39	1023.46	335.53	2555.36	371.94	2832.68	371.94	2832.68	-1.5756	-1.5756	.	.	339.87	2490.75	391.02	2865.62	-17.433	-14.196	-14.191	-10.827	-15.014	-9.351	-13.098	-7.306	1	328.19	2440.92	377.58	2808.3	-14.494	-12.444	-11.137	-9.007	351.56	2620.07	404.72	3016.24
536	insemination-färsk-kyld	Chilled semen insemination	DK	dog	6	3	282.01	2102.34	128.52	958.1	135.15	1007.51	135.15	1007.51	336.97	2512.06	373.92	2787.45	373.92	2787.45	-1.5725	-1.5725	.	.	339.87	2490.75	391.02	2865.62	-17.023	-15.594	-13.822	-12.338	0.497	0.431	-1.63	-1.694	1	328.19	2440.92	377.58	2808.3	-14.069	-13.871	-10.754	-10.548	351.56	2620.07	404.72	3016.24
537	insemination-färsk-kyld	Chilled semen insemination	NO	dog	1	2	299.61	3125	16.95	176.78	287.63	3000	287.63	3000	299.61	3125	311.59	3250	311.59	3250	.	.	.	.	299.61	3125	299.61	3125	0	0	0	0	.	.	.	.	1	297.18	3125	297.18	3125	0.817	0	0.817	0	267.33	3000	267.33	3000
538	insemination-färsk-kyld	Chilled semen insemination	NO	dog	2	2	297.18	3125	16.81	176.78	285.3	3000	285.3	3000	297.18	3125	309.07	3250	309.07	3250	.	.	.	.	299.61	3125	299.61	3125	-0.81	0	-0.81	0	-0.81	-0.81	0	0	1	297.18	3125	297.18	3125	0	0	0	0	267.33	3000	267.33	3000
539	insemination-färsk-kyld	Chilled semen insemination	NO	dog	3	1	267.33	3000	.	.	267.33	3000	267.33	3000	267.33	3000	267.33	3000	267.33	3000	.	.	.	.	299.61	3125	299.61	3125	-10.774	-4	-10.774	-4	-10.046	-10.046	-4	-4	1	297.18	3125	297.18	3125	-10.046	-4	-10.046	-4	267.33	3000	267.33	3000
540	insemination-färsk-kyld	Chilled semen insemination	NO	dog	4	1	254.1	2974.21	.	.	254.1	2974.21	254.1	2974.21	254.1	2974.21	254.1	2974.21	254.1	2974.21	.	.	.	.	299.61	3125	299.61	3125	-15.19	-4.825	-15.19	-4.825	-4.949	-4.949	-0.86	-0.86	1	297.18	3125	297.18	3125	-14.497	-4.825	-14.497	-4.825	267.33	3000	267.33	3000
541	insemination-färsk-kyld	Chilled semen insemination	NO	dog	5	1	267.9	3015.25	.	.	267.9	3015.25	267.9	3015.25	267.9	3015.25	267.9	3015.25	267.9	3015.25	.	.	.	.	299.61	3125	299.61	3125	-10.583	-3.512	-10.583	-3.512	5.432	5.432	1.38	1.38	1	297.18	3125	297.18	3125	-9.853	-3.512	-9.853	-3.512	267.33	3000	267.33	3000
542	insemination-färsk-kyld	Chilled semen insemination	NO	dog	6	1	268.5	3018.81	.	.	268.5	3018.81	268.5	3018.81	268.5	3018.81	268.5	3018.81	268.5	3018.81	.	.	.	.	299.61	3125	299.61	3125	-10.384	-3.398	-10.384	-3.398	0.222	0.222	0.118	0.118	1	297.18	3125	297.18	3125	-9.653	-3.398	-9.653	-3.398	267.33	3000	267.33	3000
543	insemination-färsk-kyld	Chilled semen insemination	SE	dog	1	19	342.4	3677.74	104.56	1123.07	204.82	2200	233.68	2510	335.16	3600	577.22	6200	424.07	4555	0.6704	0.6704	-0.278	-0.278	342.4	3677.74	335.16	3600	0	0	0	0	.	.	.	.	1	336.78	3746.16	323.64	3600	1.668	-1.826	3.56	0	338.44	3819.84	318.96	3600
544	insemination-färsk-kyld	Chilled semen insemination	SE	dog	2	19	336.78	3746.16	110.85	1233.01	197.78	2200	225.65	2510	323.64	3600	576.26	6410	409.49	4555	0.859	0.859	0.075	0.075	342.4	3677.74	335.16	3600	-1.641	1.86	-3.437	0	-1.641	-3.437	1.86	0	1	336.78	3746.16	323.64	3600	0	0	0	0	338.44	3819.84	318.96	3600
545	insemination-färsk-kyld	Chilled semen insemination	SE	dog	3	19	338.44	3819.84	111.08	1253.73	212.64	2400	259.16	2925	318.96	3600	567.93	6410	403.57	4555	0.9427	0.9427	0.007	0.007	342.4	3677.74	335.16	3600	-1.156	3.864	-4.834	0	0.492	-1.446	1.967	0	1	336.78	3746.16	323.64	3600	0.492	1.967	-1.446	0	338.44	3819.84	318.96	3600
546	insemination-färsk-kyld	Chilled semen insemination	SE	dog	4	19	324.03	3825.63	106.06	1252.18	203.28	2400	247.75	2925	304.92	3600	542.93	6410	385.81	4555	0.9317	0.9317	0.002	0.002	342.4	3677.74	335.16	3600	-5.364	4.021	-9.023	0	-4.257	-4.402	0.152	0	1	336.78	3746.16	323.64	3600	-3.785	2.121	-5.784	0	338.44	3819.84	318.96	3600
547	insemination-färsk-kyld	Chilled semen insemination	SE	dog	5	19	350	4036.95	111.7	1288.39	208.08	2400	260.1	3000	320.79	3700	555.75	6410	410.09	4730	0.5621	0.5621	-0.674	-0.674	342.4	3677.74	335.16	3600	2.221	9.767	-4.288	2.778	8.015	5.205	5.524	2.778	1	336.78	3746.16	323.64	3600	3.927	7.762	-0.881	2.778	338.44	3819.84	318.96	3600
548	insemination-färsk-kyld	Chilled semen insemination	SE	dog	6	19	366.24	4064.84	115.76	1284.83	216.24	2400	270.3	3000	353.19	3920	577.54	6410	426.17	4730	0.4977	0.4977	-0.701	-0.701	342.4	3677.74	335.16	3600	6.964	10.526	5.38	8.889	4.64	10.101	0.691	5.946	1	336.78	3746.16	323.64	3600	8.748	8.507	9.131	8.889	338.44	3819.84	318.96	3600
549	semin	Chilled semen insemination	DK	horse	1	1	76.81	562.89	.	.	76.81	562.89	76.81	562.89	76.81	562.89	76.81	562.89	76.81	562.89	.	.	.	.	76.81	562.89	76.81	562.89	0	0	0	0	.	.	.	.	1	74.17	551.63	74.17	551.63	3.56	2.041	3.56	2.041	73.1	544.75	73.1	544.75
550	semin	Chilled semen insemination	DK	horse	2	1	74.17	551.63	.	.	74.17	551.63	74.17	551.63	74.17	551.63	74.17	551.63	74.17	551.63	.	.	.	.	76.81	562.89	76.81	562.89	-3.437	-2.001	-3.437	-2.001	-3.437	-3.437	-2.001	-2.001	1	74.17	551.63	74.17	551.63	0	0	0	0	73.1	544.75	73.1	544.75
551	semin	Chilled semen insemination	DK	horse	3	1	73.1	544.75	.	.	73.1	544.75	73.1	544.75	73.1	544.75	73.1	544.75	73.1	544.75	.	.	.	.	76.81	562.89	76.81	562.89	-4.834	-3.223	-4.834	-3.223	-1.446	-1.446	-1.248	-1.248	1	74.17	551.63	74.17	551.63	-1.446	-1.248	-1.446	-1.248	73.1	544.75	73.1	544.75
552	semin	Chilled semen insemination	DK	horse	4	2	184.86	1376.81	162.61	1211.09	69.88	520.44	69.88	520.44	184.86	1376.81	299.84	2233.18	299.84	2233.18	.	.	.	.	76.81	562.89	76.81	562.89	140.677	144.597	140.677	144.597	152.901	152.901	152.744	152.744	1	74.17	551.63	74.17	551.63	149.244	149.59	149.244	149.59	73.1	544.75	73.1	544.75
553	semin	Chilled semen insemination	DK	horse	5	2	191.17	1455.96	156.33	1190.6	80.63	614.08	80.63	614.08	191.17	1455.96	301.72	2297.84	301.72	2297.84	.	.	.	.	76.81	562.89	76.81	562.89	148.9	158.658	148.9	158.658	3.417	3.417	5.749	5.749	1	74.17	551.63	74.17	551.63	157.759	163.938	157.759	163.938	73.1	544.75	73.1	544.75
554	semin	Chilled semen insemination	DK	horse	6	3	162.18	1209.01	122.94	916.51	81.09	604.51	81.09	604.51	101.81	758.99	303.64	2263.54	303.64	2263.54	1.6769	1.6769	.	.	76.81	562.89	76.81	562.89	111.151	114.787	32.556	34.838	-15.166	-46.743	-16.961	-47.87	1	74.17	551.63	74.17	551.63	118.667	119.171	37.274	37.591	73.1	544.75	73.1	544.75
555	semin	Chilled semen insemination	NO	horse	2	1	713.24	7500	.	.	713.24	7500	713.24	7500	713.24	7500	713.24	7500	713.24	7500	.	.	.	.	713.24	7500	713.24	7500	0	0	0	0	.	.	.	.	1	556.94	6250	556.94	6250	28.065	20	28.065	20	556.94	6250	556.94	6250
556	semin	Chilled semen insemination	NO	horse	3	2	556.94	6250	157.53	1767.77	445.55	5000	445.55	5000	556.94	6250	668.32	7500	668.32	7500	.	.	.	.	713.24	7500	713.24	7500	-21.915	-16.667	-21.915	-16.667	-21.915	-21.915	-16.667	-16.667	1	556.94	6250	556.94	6250	0	0	0	0	556.94	6250	556.94	6250
557	semin	Chilled semen insemination	NO	horse	4	2	527.26	6171.48	146.74	1717.52	423.5	4957.01	423.5	4957.01	527.26	6171.48	631.02	7385.95	631.02	7385.95	.	.	.	.	713.24	7500	713.24	7500	-26.076	-17.714	-26.076	-17.714	-5.329	-5.329	-1.256	-1.256	1	556.94	6250	556.94	6250	-5.329	-1.256	-5.329	-1.256	556.94	6250	556.94	6250
558	semin	Chilled semen insemination	NO	horse	5	2	557.91	6279.32	157.56	1773.3	446.51	5025.41	446.51	5025.41	557.91	6279.32	669.32	7533.24	669.32	7533.24	.	.	.	.	713.24	7500	713.24	7500	-21.778	-16.276	-21.778	-16.276	5.814	5.814	1.747	1.747	1	556.94	6250	556.94	6250	0.176	0.469	0.176	0.469	556.94	6250	556.94	6250
559	semin	Chilled semen insemination	NO	horse	6	2	558.62	6280.74	158	1776.46	446.9	5024.59	446.9	5024.59	558.62	6280.74	670.34	7536.89	670.34	7536.89	.	.	.	.	713.24	7500	713.24	7500	-21.679	-16.257	-21.679	-16.257	0.126	0.126	0.023	0.023	1	556.94	6250	556.94	6250	0.302	0.492	0.302	0.492	556.94	6250	556.94	6250
560	semin	Chilled semen insemination	SE	horse	1	3	482.57	5183.33	51.06	548.48	442.23	4750	442.23	4750	465.5	5000	539.98	5800	539.98	5800	1.3361	1.3361	.	.	482.57	5183.33	465.5	5000	0	0	0	0	.	.	.	.	1	421.97	4693.75	438.26	4875	14.361	10.431	6.215	2.564	415.87	4693.75	431.93	4875
561	semin	Chilled semen insemination	SE	horse	2	4	421.97	4693.75	84.3	937.72	305.66	3400	366.34	4075	438.26	4875	505.69	5625	477.59	5312.5	-1.0745	-1.0745	1.858	1.858	482.57	5183.33	465.5	5000	-12.558	-9.445	-5.851	-2.5	-12.558	-5.851	-9.445	-2.5	1	421.97	4693.75	438.26	4875	0	0	0	0	415.87	4693.75	431.93	4875
562	semin	Chilled semen insemination	SE	horse	3	4	415.87	4693.75	83.08	937.72	301.24	3400	361.05	4075	431.93	4875	498.38	5625	470.69	5312.5	-1.0745	-1.0745	1.858	1.858	482.57	5183.33	465.5	5000	-13.822	-9.445	-7.213	-2.5	-1.446	-1.446	0	0	1	421.97	4693.75	438.26	4875	-1.446	0	-1.446	0	415.87	4693.75	431.93	4875
563	semin	Chilled semen insemination	SE	horse	4	4	397.56	4693.75	79.43	937.72	287.98	3400	345.15	4075	412.91	4875	476.44	5625	449.97	5312.5	-1.0745	-1.0745	1.858	1.858	482.57	5183.33	465.5	5000	-17.616	-9.445	-11.297	-2.5	-4.402	-4.402	0	0	1	421.97	4693.75	438.26	4875	-5.784	0	-5.784	0	415.87	4693.75	431.93	4875
564	semin	Chilled semen insemination	SE	horse	5	4	406.95	4693.75	81.3	937.72	294.78	3400	353.3	4075	422.66	4875	487.69	5625	460.59	5312.5	-1.0745	-1.0745	1.858	1.858	482.57	5183.33	465.5	5000	-15.67	-9.445	-9.202	-2.5	2.361	2.361	0	0	1	421.97	4693.75	438.26	4875	-3.56	0	-3.56	0	415.87	4693.75	431.93	4875
565	semin	Chilled semen insemination	SE	horse	6	3	461.76	5125	40.61	450.69	427.98	4750	427.98	4750	450.5	5000	506.81	5625	506.81	5625	1.1521	1.1521	.	.	482.57	5183.33	465.5	5000	-4.311	-1.125	-3.222	0	13.47	6.586	9.188	2.564	1	421.97	4693.75	438.26	4875	9.431	9.188	2.792	2.564	415.87	4693.75	431.93	4875
566	kiropraktik	Chiropractic treatment	DK	horse	1	1	174.56	1279.3	.	.	174.56	1279.3	174.56	1279.3	174.56	1279.3	174.56	1279.3	174.56	1279.3	.	.	.	.	174.56	1279.3	174.56	1279.3	0	0	0	0	.	.	.	.	1	168.56	1253.7	168.56	1253.7	3.56	2.041	3.56	2.041	166.13	1238.06	166.13	1238.06
567	kiropraktik	Chiropractic treatment	DK	horse	2	1	168.56	1253.7	.	.	168.56	1253.7	168.56	1253.7	168.56	1253.7	168.56	1253.7	168.56	1253.7	.	.	.	.	174.56	1279.3	174.56	1279.3	-3.437	-2.001	-3.437	-2.001	-3.437	-3.437	-2.001	-2.001	1	168.56	1253.7	168.56	1253.7	0	0	0	0	166.13	1238.06	166.13	1238.06
568	kiropraktik	Chiropractic treatment	DK	horse	3	1	166.13	1238.06	.	.	166.13	1238.06	166.13	1238.06	166.13	1238.06	166.13	1238.06	166.13	1238.06	.	.	.	.	174.56	1279.3	174.56	1279.3	-4.834	-3.223	-4.834	-3.223	-1.446	-1.446	-1.248	-1.248	1	168.56	1253.7	168.56	1253.7	-1.446	-1.248	-1.446	-1.248	166.13	1238.06	166.13	1238.06
569	kiropraktik	Chiropractic treatment	DK	horse	4	4	235.04	1750.59	89.71	668.13	158.81	1182.83	173	1288.49	209.84	1562.91	361.67	2693.69	297.09	2212.68	1.3647	1.3647	1.742	1.742	174.56	1279.3	174.56	1279.3	34.647	36.84	20.212	22.169	41.485	26.317	41.397	26.239	1	168.56	1253.7	168.56	1253.7	39.439	39.633	24.49	24.663	166.13	1238.06	166.13	1238.06
570	kiropraktik	Chiropractic treatment	DK	horse	5	10	207.08	1577.12	60.12	457.88	155.19	1181.93	168.2	1280.98	194.64	1482.37	364.14	2773.25	209.81	1597.92	2.2956	2.2956	6.066	6.066	174.56	1279.3	174.56	1279.3	18.63	23.281	11.502	15.874	-11.896	-7.245	-9.909	-5.153	1	168.56	1253.7	168.56	1253.7	22.852	25.797	15.471	18.239	166.13	1238.06	166.13	1238.06
571	kiropraktik	Chiropractic treatment	DK	horse	6	12	204.83	1526.94	55.5	413.7	155.87	1162	168.49	1256.03	195.97	1460.89	365.81	2727	206.78	1541.49	2.5091	2.5091	7.324	7.324	174.56	1279.3	174.56	1279.3	17.338	19.358	12.262	14.195	-1.089	0.681	-3.182	-1.449	1	168.56	1253.7	168.56	1253.7	21.514	21.794	16.258	16.526	166.13	1238.06	166.13	1238.06
572	kiropraktik	Chiropractic treatment	NO	horse	1	2	249.28	2600	27.12	282.84	230.1	2400	230.1	2400	249.28	2600	268.45	2800	268.45	2800	.	.	.	.	249.28	2600	249.28	2600	0	0	0	0	.	.	.	.	1	247.26	2600	247.26	2600	0.817	0	0.817	0	201.39	2260	220.99	2480
573	kiropraktik	Chiropractic treatment	NO	horse	2	2	247.26	2600	26.9	282.84	228.24	2400	228.24	2400	247.26	2600	266.28	2800	266.28	2800	.	.	.	.	249.28	2600	249.28	2600	-0.81	0	-0.81	0	-0.81	-0.81	0	0	1	247.26	2600	247.26	2600	0	0	0	0	201.39	2260	220.99	2480
574	kiropraktik	Chiropractic treatment	NO	horse	3	3	201.39	2260	60.36	677.35	133.66	1500	133.66	1500	220.99	2480	249.51	2800	249.51	2800	-1.3074	-1.3074	.	.	249.28	2600	249.28	2600	-19.211	-13.077	-11.346	-4.615	-18.551	-10.622	-13.077	-4.615	1	247.26	2600	247.26	2600	-18.551	-13.077	-10.622	-4.615	201.39	2260	220.99	2480
575	kiropraktik	Chiropractic treatment	NO	horse	4	3	191.42	2240.57	57.37	671.52	127.05	1487.1	127.05	1487.1	210.06	2458.68	237.16	2775.93	237.16	2775.93	-1.3074	-1.3074	.	.	249.28	2600	249.28	2600	-23.209	-13.824	-15.733	-5.435	-4.949	-4.949	-0.86	-0.86	1	247.26	2600	247.26	2600	-22.582	-13.824	-15.045	-5.435	201.39	2260	220.99	2480
576	kiropraktik	Chiropractic treatment	NO	horse	5	3	212.7	2393.98	74.13	834.32	134.39	1512.5	134.39	1512.5	221.95	2498.07	281.78	3171.38	281.78	3171.38	-0.5527	-0.5527	.	.	249.28	2600	249.28	2600	-14.671	-7.924	-10.961	-3.92	11.118	5.663	6.847	1.602	1	247.26	2600	247.26	2600	-13.975	-7.924	-10.234	-3.92	201.39	2260	220.99	2480
577	kiropraktik	Chiropractic treatment	NO	horse	6	3	213.24	2397.49	74.77	840.65	134.25	1509.4	134.25	1509.4	222.55	2502.17	282.91	3180.89	282.91	3180.89	-0.5517	-0.5517	.	.	249.28	2600	249.28	2600	-14.458	-7.789	-10.723	-3.763	0.25	0.268	0.146	0.164	1	247.26	2600	247.26	2600	-13.759	-7.789	-9.994	-3.763	201.39	2260	220.99	2480
578	kiropraktik	Chiropractic treatment	SE	horse	1	2	139.65	1500	39.5	424.26	111.72	1200	111.72	1200	139.65	1500	167.58	1800	167.58	1800	.	.	.	.	139.65	1500	139.65	1500	0	0	0	0	.	.	.	.	1	134.85	1500	134.85	1500	3.56	0	3.56	0	135.12	1525	135.12	1525
579	kiropraktik	Chiropractic treatment	SE	horse	2	2	134.85	1500	38.14	424.26	107.88	1200	107.88	1200	134.85	1500	161.82	1800	161.82	1800	.	.	.	.	139.65	1500	139.65	1500	-3.437	0	-3.437	0	-3.437	-3.437	0	0	1	134.85	1500	134.85	1500	0	0	0	0	135.12	1525	135.12	1525
580	kiropraktik	Chiropractic treatment	SE	horse	3	2	135.12	1525	34.46	388.91	110.75	1250	110.75	1250	135.12	1525	159.48	1800	159.48	1800	.	.	.	.	139.65	1500	139.65	1500	-3.247	1.667	-3.247	1.667	0.197	0.197	1.667	1.667	1	134.85	1500	134.85	1500	0.197	1.667	0.197	1.667	135.12	1525	135.12	1525
581	kiropraktik	Chiropractic treatment	SE	horse	4	3	128.46	1516.67	23.32	275.38	105.88	1250	105.88	1250	127.05	1500	152.46	1800	152.46	1800	0.2714	0.2714	.	.	139.65	1500	139.65	1500	-8.012	1.111	-9.023	0	-4.924	-5.969	-0.546	-1.639	1	134.85	1500	134.85	1500	-4.737	1.111	-5.784	0	135.12	1525	135.12	1525
582	kiropraktik	Chiropractic treatment	SE	horse	5	4	127.88	1475	20.79	239.79	108.38	1250	112.71	1300	123.55	1425	156.06	1800	143.06	1650	1.0154	1.0154	0.578	0.578	139.65	1500	139.65	1500	-8.426	-1.667	-11.531	-5	-0.451	-2.757	-2.747	-5	1	134.85	1500	134.85	1500	-5.167	-1.667	-8.382	-5	135.12	1525	135.12	1525
583	kiropraktik	Chiropractic treatment	SE	horse	6	4	132.9	1475	21.61	239.79	112.63	1250	117.13	1300	128.39	1425	162.18	1800	148.67	1650	1.0154	1.0154	0.578	0.578	139.65	1500	139.65	1500	-4.835	-1.667	-8.061	-5	3.922	3.922	0	0	1	134.85	1500	134.85	1500	-1.448	-1.667	-4.789	-5	135.12	1525	135.12	1525
584	kiropraktik-2	Chiropractic treatment	DK	dog	1	2	151.89	1113.16	46.94	343.99	118.7	869.92	118.7	869.92	151.89	1113.16	185.08	1356.4	185.08	1356.4	.	.	.	.	151.89	1113.16	151.89	1113.16	0	0	0	0	.	.	.	.	1	146.67	1090.89	146.67	1090.89	3.56	2.041	3.56	2.041	168.22	1253.69	179.64	1338.76
585	kiropraktik-2	Chiropractic treatment	DK	dog	2	2	146.67	1090.89	45.32	337.11	114.62	852.52	114.62	852.52	146.67	1090.89	178.72	1329.26	178.72	1329.26	.	.	.	.	151.89	1113.16	151.89	1113.16	-3.437	-2.001	-3.437	-2.001	-3.437	-3.437	-2.001	-2.001	1	146.67	1090.89	146.67	1090.89	0	0	0	0	168.22	1253.69	179.64	1338.76
586	kiropraktik-2	Chiropractic treatment	DK	dog	3	6	168.22	1253.69	27.76	206.92	112.97	841.88	168.61	1256.55	179.64	1338.76	185.35	1381.34	183.14	1364.84	-2.1944	-2.1944	4.954	4.954	151.89	1113.16	151.89	1113.16	10.75	12.624	18.265	20.266	14.693	22.475	14.923	22.722	1	146.67	1090.89	146.67	1090.89	14.693	14.923	22.475	22.722	168.22	1253.69	179.64	1338.76
587	kiropraktik-2	Chiropractic treatment	DK	dog	4	7	161.39	1202.02	31.85	237.19	112.65	839.02	120.27	895.8	169.4	1261.68	191.42	1425.7	183.8	1368.93	-0.974	-0.974	-0.943	-0.943	151.89	1113.16	151.89	1113.16	6.253	7.983	11.526	13.343	-4.061	-5.698	-4.121	-5.757	1	146.67	1090.89	146.67	1090.89	10.035	10.188	15.496	15.656	168.22	1253.69	179.64	1338.76
588	kiropraktik-2	Chiropractic treatment	DK	dog	5	13	167	1271.84	45.58	347.12	109.24	831.98	116.18	884.8	185.54	1413.04	234.96	1789.41	203.75	1551.7	-0.1493	-0.1493	-1.695	-1.695	151.89	1113.16	151.89	1113.16	9.944	14.255	22.151	26.94	3.475	9.527	5.808	11.996	1	146.67	1090.89	146.67	1090.89	13.858	16.587	26.499	29.531	168.22	1253.69	179.64	1338.76
589	kiropraktik-2	Chiropractic treatment	DK	dog	6	17	153.49	1144.22	47.54	354.4	88.3	658.24	115.33	859.74	124.34	926.91	236.06	1759.79	204.53	1524.7	0.4284	0.4284	-1.393	-1.393	151.89	1113.16	151.89	1113.16	1.05	2.79	-18.141	-16.731	-8.09	-32.985	-10.034	-34.403	1	146.67	1090.89	146.67	1090.89	4.647	4.889	-15.227	-15.032	168.22	1253.69	179.64	1338.76
590	kiropraktik-2	Chiropractic treatment	NO	dog	1	8	145.75	1520.25	49.83	519.74	71.43	745	126.03	1314.5	139.98	1460	248.13	2588	157.24	1640	1.0065	1.0065	2.938	2.938	145.75	1520.25	139.98	1460	0	0	0	0	.	.	.	.	1	145.3	1527.88	138.84	1460	0.313	-0.499	0.817	0	127.94	1435.77	126.54	1420
591	kiropraktik-2	Chiropractic treatment	NO	dog	2	8	145.3	1527.88	49.49	520.44	70.85	745	125.01	1314.5	138.84	1460	246.12	2588	158.86	1670.5	0.9444	0.9444	2.794	2.794	145.75	1520.25	139.98	1460	-0.312	0.502	-0.81	0	-0.312	-0.81	0.502	0	1	145.3	1527.88	138.84	1460	0	0	0	0	127.94	1435.77	126.54	1420
592	kiropraktik-2	Chiropractic treatment	NO	dog	3	13	127.94	1435.77	41.52	465.97	55.96	628	111.39	1250	126.54	1420	220.99	2480	152.2	1708	0.3345	0.3345	1.538	1.538	145.75	1520.25	139.98	1460	-12.221	-5.557	-9.603	-2.74	-11.946	-8.865	-6.028	-2.74	1	145.3	1527.88	138.84	1460	-11.946	-6.028	-8.865	-2.74	127.94	1435.77	126.54	1420
593	kiropraktik-2	Chiropractic treatment	NO	dog	4	13	120.89	1415.04	39.12	457.88	53.19	622.6	105.88	1239.25	120.27	1407.79	210.06	2458.68	138.06	1615.99	0.3818	0.3818	1.771	1.771	145.75	1520.25	139.98	1460	-17.057	-6.921	-14.076	-3.576	-5.509	-4.949	-1.444	-0.86	1	145.3	1527.88	138.84	1460	-16.797	-7.385	-13.375	-3.576	127.94	1435.77	126.54	1420
594	kiropraktik-2	Chiropractic treatment	NO	dog	5	12	130.66	1470.62	45.15	508.13	56.36	634.28	108.38	1219.76	129.83	1461.27	221.95	2498.07	149.99	1688.15	0.2319	0.2319	0.623	0.623	145.75	1520.25	139.98	1460	-10.353	-3.264	-7.247	0.087	8.082	7.948	3.928	3.799	1	145.3	1527.88	138.84	1460	-10.072	-3.747	-6.49	0.087	127.94	1435.77	126.54	1420
595	kiropraktik-2	Chiropractic treatment	NO	dog	6	12	132.67	1491.68	45.49	511.41	56.76	638.2	111.72	1256.15	134.7	1514.47	222.55	2502.17	150.47	1691.75	0.1513	0.1513	0.566	0.566	145.75	1520.25	139.98	1460	-8.976	-1.88	-3.771	3.731	1.537	3.748	1.431	3.64	1	145.3	1527.88	138.84	1460	-8.69	-2.369	-2.985	3.731	127.94	1435.77	126.54	1420
596	kiropraktik-2	Chiropractic treatment	SE	dog	1	2	81.46	875	29.62	318.2	60.52	650	60.52	650	81.46	875	102.41	1100	102.41	1100	.	.	.	.	81.46	875	81.46	875	0	0	0	0	.	.	.	.	1	78.66	875	78.66	875	3.56	0	3.56	0	77.53	875	77.53	875
597	kiropraktik-2	Chiropractic treatment	SE	dog	2	2	78.66	875	28.61	318.2	58.44	650	58.44	650	78.66	875	98.89	1100	98.89	1100	.	.	.	.	81.46	875	81.46	875	-3.437	0	-3.437	0	-3.437	-3.437	0	0	1	78.66	875	78.66	875	0	0	0	0	77.53	875	77.53	875
598	kiropraktik-2	Chiropractic treatment	SE	dog	3	2	77.53	875	28.19	318.2	57.59	650	57.59	650	77.53	875	97.46	1100	97.46	1100	.	.	.	.	81.46	875	81.46	875	-4.834	0	-4.834	0	-1.446	-1.446	0	0	1	78.66	875	78.66	875	-1.446	0	-1.446	0	77.53	875	77.53	875
599	kiropraktik-2	Chiropractic treatment	SE	dog	4	2	74.11	875	26.95	318.2	55.06	650	55.06	650	74.11	875	93.17	1100	93.17	1100	.	.	.	.	81.46	875	81.46	875	-9.023	0	-9.023	0	-4.402	-4.402	0	0	1	78.66	875	78.66	875	-5.784	0	-5.784	0	77.53	875	77.53	875
600	kiropraktik-2	Chiropractic treatment	SE	dog	5	2	75.86	875	27.59	318.2	56.36	650	56.36	650	75.86	875	95.37	1100	95.37	1100	.	.	.	.	81.46	875	81.46	875	-6.874	0	-6.874	0	2.361	2.361	0	0	1	78.66	875	78.66	875	-3.56	0	-3.56	0	77.53	875	77.53	875
601	kiropraktik-2	Chiropractic treatment	SE	dog	6	2	78.84	875	28.67	318.2	58.57	650	58.57	650	78.84	875	99.11	1100	99.11	1100	.	.	.	.	81.46	875	81.46	875	-3.222	0	-3.222	0	3.922	3.922	0	0	1	78.66	875	78.66	875	0.222	0	0.222	0	77.53	875	77.53	875
602	klokapselbrott	Claw capsule rupture / broken nail	DK	dog	2	1	539.4	4011.85	.	.	539.4	4011.85	539.4	4011.85	539.4	4011.85	539.4	4011.85	539.4	4011.85	.	.	.	.	539.4	4011.85	539.4	4011.85	0	0	0	0	.	.	.	.	1	531.6	3961.79	531.6	3961.79	1.467	1.264	1.467	1.264	531.6	3961.79	531.6	3961.79
603	klokapselbrott	Claw capsule rupture / broken nail	DK	dog	3	1	531.6	3961.79	.	.	531.6	3961.79	531.6	3961.79	531.6	3961.79	531.6	3961.79	531.6	3961.79	.	.	.	.	539.4	4011.85	539.4	4011.85	-1.446	-1.248	-1.446	-1.248	-1.446	-1.446	-1.248	-1.248	1	531.6	3961.79	531.6	3961.79	0	0	0	0	531.6	3961.79	531.6	3961.79
604	klokapselbrott	Claw capsule rupture / broken nail	DK	dog	4	1	1099.41	8188.32	.	.	1099.41	8188.32	1099.41	8188.32	1099.41	8188.32	1099.41	8188.32	1099.41	8188.32	.	.	.	.	539.4	4011.85	539.4	4011.85	103.82	104.103	103.82	104.103	106.811	106.811	106.682	106.682	1	531.6	3961.79	531.6	3961.79	106.811	106.682	106.811	106.682	531.6	3961.79	531.6	3961.79
605	klokapselbrott	Claw capsule rupture / broken nail	DK	dog	5	3	558.35	4252.32	474.53	3614	284.38	2165.78	284.38	2165.78	284.38	2165.78	1106.29	8425.41	1106.29	8425.41	1.7321	1.7321	.	.	539.4	4011.85	539.4	4011.85	3.513	5.994	-47.279	-46.015	-49.214	-74.134	-48.068	-73.55	1	531.6	3961.79	531.6	3961.79	5.032	7.333	-46.506	-45.333	531.6	3961.79	531.6	3961.79
606	klokapselbrott	Claw capsule rupture / broken nail	DK	dog	6	3	560.72	4180.06	476.5	3552.17	285.62	2129.21	285.62	2129.21	285.62	2129.21	1110.93	8281.75	1110.93	8281.75	1.7321	1.7321	.	.	539.4	4011.85	539.4	4011.85	3.953	4.193	-47.049	-46.927	0.425	0.436	-1.7	-1.689	1	531.6	3961.79	531.6	3961.79	5.478	5.509	-46.272	-46.256	531.6	3961.79	531.6	3961.79
607	klokapselbrott	Claw capsule rupture / broken nail	SE	dog	1	20	187.55	2014.5	30.67	329.46	116.38	1250	169.91	1825	186.2	2000	232.75	2500	204.82	2200	-0.655	-0.655	0.245	0.245	187.55	2014.5	186.2	2000	0	0	0	0	.	.	.	.	1	366.79	4080	283.63	3155	-48.867	-50.625	-34.352	-36.609	358.68	4048.35	289.46	3267
608	klokapselbrott	Claw capsule rupture / broken nail	SE	dog	2	70	366.79	4080	420.42	4676.56	112.38	1250	216.66	2410	283.63	3155	3596	40000	369.94	4115	6.7932	6.7932	51.978	51.978	187.55	2014.5	186.2	2000	95.57	102.532	52.328	57.75	95.57	52.328	102.532	57.75	1	366.79	4080	283.63	3155	0	0	0	0	358.68	4048.35	289.46	3267
609	klokapselbrott	Claw capsule rupture / broken nail	SE	dog	3	79	358.68	4048.35	392.04	4424.82	110.75	1250	213.53	2410	289.46	3267	3544	40000	364.59	4115	7.0918	7.0918	57.322	57.322	187.55	2014.5	186.2	2000	91.247	100.961	55.454	63.35	-2.21	2.053	-0.776	3.55	1	366.79	4080	283.63	3155	-2.21	-0.776	2.053	3.55	358.68	4048.35	289.46	3267
610	klokapselbrott	Claw capsule rupture / broken nail	SE	dog	4	76	350.3	4135.79	380.59	4493.37	105.88	1250	211.75	2500	290.52	3430	3388	40000	352.14	4157.5	6.9938	6.9938	55.59	55.59	187.55	2014.5	186.2	2000	86.778	105.301	56.026	71.5	-2.337	0.368	2.16	4.989	1	366.79	4080	283.63	3155	-4.496	1.367	2.428	8.716	358.68	4048.35	289.46	3267
611	klokapselbrott	Claw capsule rupture / broken nail	SE	dog	5	130	334.93	3863.04	300.63	3467.51	102.31	1180	260.1	3000	298.68	3445	3468	40000	307.79	3550	8.9829	8.9829	92.898	92.898	187.55	2014.5	186.2	2000	78.579	91.762	60.409	72.25	-4.389	2.809	-6.595	0.437	1	366.79	4080	283.63	3155	-8.688	-5.318	5.305	9.192	358.68	4048.35	289.46	3267
612	klokapselbrott	Claw capsule rupture / broken nail	SE	dog	6	133	328.94	3650.84	121.56	1349.12	112.63	1250	280.21	3110	310.39	3445	901	10000	338.87	3761	1.8175	1.8175	5.344	5.344	187.55	2014.5	186.2	2000	75.388	81.228	66.7	72.25	-1.787	3.922	-5.493	0	1	366.79	4080	283.63	3155	-10.32	-10.519	9.435	9.192	358.68	4048.35	289.46	3267
613	klokapselbrott-2	Claw capsule rupture / broken nail	SE	cat	1	8	286.05	3072.5	124.89	1341.44	186.2	2000	215.06	2310	234.15	2515	561.39	6030	321.2	3450	1.9048	1.9048	3.521	3.521	286.05	3072.5	234.15	2515	0	0	0	0	.	.	.	.	1	283.47	3153.13	242.73	2700	0.912	-2.557	-3.536	-6.852	274.91	3102.78	256.94	2900
614	klokapselbrott-2	Claw capsule rupture / broken nail	SE	cat	2	8	283.47	3153.13	118.98	1323.43	179.8	2000	207.67	2310	242.73	2700	542.1	6030	322.52	3587.5	1.7527	1.7527	3.156	3.156	286.05	3072.5	234.15	2515	-0.903	2.624	3.666	7.356	-0.903	3.666	2.624	7.356	1	283.47	3153.13	242.73	2700	0	0	0	0	274.91	3102.78	256.94	2900
615	klokapselbrott-2	Claw capsule rupture / broken nail	SE	cat	3	9	274.91	3102.78	122.54	1383.06	124.04	1400	194.92	2200	256.94	2900	534.26	6030	336.68	3800	1.1423	1.1423	1.656	1.656	286.05	3072.5	234.15	2515	-3.896	0.985	9.735	15.308	-3.02	5.854	-1.597	7.407	1	283.47	3153.13	242.73	2700	-3.02	-1.597	5.854	7.407	274.91	3102.78	256.94	2900
616	klokapselbrott-2	Claw capsule rupture / broken nail	SE	cat	4	8	272.36	3215.63	121.42	1433.58	118.58	1400	187.19	2210	257.28	3037.5	510.74	6030	330.33	3900	0.9476	0.9476	1.326	1.326	286.05	3072.5	234.15	2515	-4.785	4.658	9.878	20.775	-0.925	0.131	3.637	4.741	1	283.47	3153.13	242.73	2700	-3.917	1.982	5.993	12.5	274.91	3102.78	256.94	2900
617	klokapselbrott-2	Claw capsule rupture / broken nail	SE	cat	5	51	305.62	3525	73.33	845.76	121.38	1400	298.68	3445	298.68	3445	649.82	7495	298.68	3445	2.4036	2.4036	11.544	11.544	286.05	3072.5	234.15	2515	6.841	14.727	27.562	36.978	12.209	16.094	9.621	13.416	1	283.47	3153.13	242.73	2700	7.815	11.794	23.051	27.593	274.91	3102.78	256.94	2900
618	klokapselbrott-2	Claw capsule rupture / broken nail	SE	cat	6	51	320.52	3557.35	76.9	853.48	162.18	1800	310.39	3445	310.39	3445	675.3	7495	310.39	3445	2.4879	2.4879	10.338	10.338	286.05	3072.5	234.15	2515	12.05	15.78	32.564	36.978	4.875	3.922	0.918	0	1	283.47	3153.13	242.73	2700	13.071	12.82	27.876	27.593	274.91	3102.78	256.94	2900
619	kloklippning	Claw trim / clip	DK	dog	1	23	22.35	163.78	8.3	60.84	6.98	51.17	16.01	117.35	23.09	169.21	36.59	268.14	26.25	192.41	0.3124	0.3124	-0.452	-0.452	22.35	163.78	23.09	169.21	0	0	0	0	.	.	.	.	1	21.22	157.83	20.23	150.44	5.313	3.769	14.146	12.472	18.07	134.65	18.61	138.66
620	kloklippning	Claw trim / clip	DK	dog	2	21	21.22	157.83	8.31	61.84	6.74	50.15	15.46	115.01	20.23	150.44	35.33	262.78	23.91	177.86	0.4438	0.4438	-0.5	-0.5	22.35	163.78	23.09	169.21	-5.045	-3.632	-12.393	-11.089	-5.045	-12.393	-3.632	-11.089	1	21.22	157.83	20.23	150.44	0	0	0	0	18.07	134.65	18.61	138.66
621	kloklippning	Claw trim / clip	DK	dog	3	12	18.07	134.65	5.47	40.77	6.65	49.52	14.26	106.31	18.61	138.66	26.4	196.77	22.28	166.07	-0.5485	-0.5485	0.287	0.287	22.35	163.78	23.09	169.21	-19.156	-17.788	-19.415	-18.052	-14.861	-8.016	-14.69	-7.831	1	21.22	157.83	20.23	150.44	-14.861	-14.69	-8.016	-7.831	18.07	134.65	18.61	138.66
622	kloklippning	Claw trim / clip	DK	dog	4	2	23.42	174.43	2.58	19.18	21.6	160.86	21.6	160.86	23.42	174.43	25.24	187.99	25.24	187.99	.	.	.	.	22.35	163.78	23.09	169.21	4.795	6.501	1.433	3.085	29.626	25.871	29.545	25.793	1	21.22	157.83	20.23	150.44	10.362	10.515	15.781	15.942	18.07	134.65	18.61	138.66
623	kloklippning	Claw trim / clip	NO	dog	1	100	30.72	320.45	8.51	88.74	9.59	100	24.83	259	32.17	335.5	56.37	588	36.34	379	-0.0152	-0.0152	-0.042	-0.042	30.72	320.45	32.17	335.5	0	0	0	0	.	.	.	.	1	30.23	317.86	30	315.5	1.638	0.815	7.207	6.339	28.71	322.13	30.16	338.5
624	kloklippning	Claw trim / clip	NO	dog	2	106	30.23	317.86	8.16	85.8	9.51	100	23.77	250	30	315.5	55.92	588	35.66	375	0.1084	0.1084	0.048	0.048	30.72	320.45	32.17	335.5	-1.612	-0.809	-6.723	-5.961	-1.612	-6.723	-0.809	-5.961	1	30.23	317.86	30	315.5	0	0	0	0	28.71	322.13	30.16	338.5
625	kloklippning	Claw trim / clip	NO	dog	3	82	28.71	322.13	7.73	86.73	8.91	100	22.28	250	30.16	338.5	52.4	588	33.42	375	0.1162	0.1162	0.197	0.197	30.72	320.45	32.17	335.5	-6.568	0.526	-6.225	0.894	-5.037	0.533	1.345	7.29	1	30.23	317.86	30	315.5	-5.037	1.345	0.533	7.29	28.71	322.13	30.16	338.5
626	kloklippning	Claw trim / clip	NO	dog	4	73	26.23	306.98	6.57	76.91	8.47	99.14	21.18	247.85	27.1	317.25	40.99	479.84	31.34	366.82	-0.2375	-0.2375	-0.381	-0.381	30.72	320.45	32.17	335.5	-14.635	-4.203	-15.738	-5.44	-8.634	-10.144	-4.704	-6.278	1	30.23	317.86	30	315.5	-13.237	-3.422	-9.664	0.554	28.71	322.13	30.16	338.5
627	kloklippning	Claw trim / clip	NO	dog	5	28	27.2	306.16	7.39	83.19	13.87	156.13	20.81	234.19	28.18	317.14	41.62	468.39	33.38	375.69	0.0035	0.0035	-1.017	-1.017	30.72	320.45	32.17	335.5	-11.461	-4.459	-12.4	-5.473	3.719	3.961	-0.268	-0.035	1	30.23	317.86	30	315.5	-10.01	-3.681	-6.087	0.519	28.71	322.13	30.16	338.5
628	kloklippning	Claw trim / clip	NO	dog	6	24	27.01	303.7	7.19	80.88	16.22	182.34	20.72	233	27.48	308.97	42.35	476.12	31.99	359.62	0.2673	0.2673	-0.843	-0.843	30.72	320.45	32.17	335.5	-12.082	-5.228	-14.567	-7.907	-0.702	-2.474	-0.805	-2.575	1	30.23	317.86	30	315.5	-10.642	-4.456	-8.41	-2.069	28.71	322.13	30.16	338.5
629	kloklippning	Claw trim / clip	SE	dog	1	202	21.66	232.62	8.27	88.86	6.52	70	18.62	200	18.62	200	79.14	850	23.74	255	2.9294	2.9294	14.097	14.097	21.66	232.62	18.62	200	0	0	0	0	.	.	.	.	1	21.81	242.6	18.88	210	-0.697	-4.11	-1.372	-4.762	20.1	226.85	17.72	200
630	kloklippning	Claw trim / clip	SE	dog	2	168	21.81	242.6	7.76	86.31	6.29	70	18.88	210	18.88	210	58.44	650	23.46	261	1.8685	1.8685	4.724	4.724	21.66	232.62	18.62	200	0.702	4.287	1.391	5	0.702	1.391	4.287	5	1	21.81	242.6	18.88	210	0	0	0	0	20.1	226.85	17.72	200
631	kloklippning	Claw trim / clip	SE	dog	3	27	20.1	226.85	10.92	123.2	6.2	70	13.29	150	17.72	200	57.59	650	22.15	250	1.8894	1.8894	4.434	4.434	21.66	232.62	18.62	200	-7.195	-2.481	-4.834	0	-7.842	-6.139	-6.49	-4.762	1	21.81	242.6	18.88	210	-7.842	-6.49	-6.139	-4.762	20.1	226.85	17.72	200
632	kloklippning	Claw trim / clip	SE	dog	4	21	19.18	226.43	11.54	136.3	5.93	70	11.43	135	16.94	200	55.06	650	21.18	250	1.8365	1.8365	3.737	3.737	21.66	232.62	18.62	200	-11.445	-2.663	-9.023	0	-4.58	-4.402	-0.187	0	1	21.81	242.6	18.88	210	-12.063	-6.664	-10.271	-4.762	20.1	226.85	17.72	200
633	kloklippning	Claw trim / clip	SE	dog	5	17	19.99	230.59	12.7	146.44	6.07	70	11.7	135	17.34	200	56.36	650	21.68	250	1.7788	1.7788	3.351	3.351	21.66	232.62	18.62	200	-7.689	-0.875	-6.874	0	4.242	2.361	1.837	0	1	21.81	242.6	18.88	210	-8.333	-4.949	-8.152	-4.762	20.1	226.85	17.72	200
634	kloklippning	Claw trim / clip	SE	dog	6	13	22.59	250.77	14.61	162.18	6.31	70	12.16	135	19.82	220	58.57	650	23.43	260	1.4255	1.4255	1.935	1.935	21.66	232.62	18.62	200	4.327	7.8	6.455	10	13.017	14.314	8.752	10	1	21.81	242.6	18.88	210	3.599	3.369	4.995	4.762	20.1	226.85	17.72	200
635	kloklippning-2	Claw trim / clip	DK	cat	1	21	23.21	170.12	10.04	73.61	6.98	51.17	16.76	122.81	20.95	153.52	46.74	342.51	26.25	192.41	0.7174	0.7174	0.027	0.027	23.21	170.12	20.95	153.52	0	0	0	0	.	.	.	.	1	22.11	164.42	20.23	150.44	5.008	3.468	3.56	2.041	19.15	142.73	17.81	132.72
636	kloklippning-2	Claw trim / clip	DK	cat	2	19	22.11	164.42	10.17	75.65	6.74	50.15	15.73	117.01	20.23	150.44	45.13	335.66	33.71	250.74	0.7978	0.7978	-0.102	-0.102	23.21	170.12	20.95	153.52	-4.769	-3.352	-3.437	-2.001	-4.769	-3.437	-3.352	-2.001	1	22.11	164.42	20.23	150.44	0	0	0	0	19.15	142.73	17.81	132.72
637	kloklippning-2	Claw trim / clip	DK	cat	3	13	19.15	142.73	8.79	65.52	6.65	49.52	15.51	115.55	17.81	132.72	44.48	331.47	19.94	148.57	2.0143	2.0143	6.207	6.207	23.21	170.12	20.95	153.52	-17.498	-16.102	-14.985	-13.546	-13.366	-11.958	-13.192	-11.781	1	22.11	164.42	20.23	150.44	-13.366	-13.192	-11.958	-11.781	19.15	142.73	17.81	132.72
638	kloklippning-2	Claw trim / clip	DK	cat	4	1	17.02	126.8	.	.	17.02	126.8	17.02	126.8	17.02	126.8	17.02	126.8	17.02	126.8	.	.	.	.	23.21	170.12	20.95	153.52	-26.659	-25.464	-18.727	-17.403	-11.104	-4.402	-11.159	-4.461	1	22.11	164.42	20.23	150.44	-22.986	-22.879	-15.834	-15.717	19.15	142.73	17.81	132.72
639	kloklippning-2	Claw trim / clip	DK	cat	5	1	17.43	132.72	.	.	17.43	132.72	17.43	132.72	17.43	132.72	17.43	132.72	17.43	132.72	.	.	.	.	23.21	170.12	20.95	153.52	-24.927	-21.984	-16.808	-13.546	2.361	2.361	4.67	4.67	1	22.11	164.42	20.23	150.44	-21.167	-19.278	-13.846	-11.781	19.15	142.73	17.81	132.72
640	kloklippning-2	Claw trim / clip	DK	cat	6	1	18.11	135.01	.	.	18.11	135.01	18.11	135.01	18.11	135.01	18.11	135.01	18.11	135.01	.	.	.	.	23.21	170.12	20.95	153.52	-21.983	-20.639	-13.545	-12.057	3.922	3.922	1.723	1.723	1	22.11	164.42	20.23	150.44	-18.076	-17.887	-10.468	-10.261	19.15	142.73	17.81	132.72
641	kloklippning-2	Claw trim / clip	NO	cat	1	102	29.49	307.56	8.66	90.32	9.59	100	22.82	238	28.76	300	56.37	588	35.76	373	0.2906	0.2906	-0.117	-0.117	29.49	307.56	28.76	300	0	0	0	0	.	.	.	.	1	29.31	308.21	28.53	300	0.604	-0.21	0.817	0	27.77	311.58	26.73	300
642	kloklippning-2	Claw trim / clip	NO	cat	2	106	29.31	308.21	8.21	86.29	9.51	100	23.77	250	28.53	300	55.92	588	35.47	373	0.3765	0.3765	0.118	0.118	29.49	307.56	28.76	300	-0.601	0.211	-0.81	0	-0.601	-0.81	0.211	0	1	29.31	308.21	28.53	300	0	0	0	0	27.77	311.58	26.73	300
643	kloklippning-2	Claw trim / clip	NO	cat	3	84	27.77	311.58	7.7	86.4	8.91	100	22.28	250	26.73	300	52.4	588	33.24	373	0.4286	0.4286	0.328	0.328	29.49	307.56	28.76	300	-5.84	1.309	-7.057	0	-5.271	-6.298	1.095	0	1	29.31	308.21	28.53	300	-5.271	1.095	-6.298	0	27.77	311.58	26.73	300
644	kloklippning-2	Claw trim / clip	NO	cat	4	75	25.25	295.6	6.39	74.8	8.47	99.14	21.18	247.85	25.41	297.42	40.99	479.84	29.65	346.99	0.1256	0.1256	-0.204	-0.204	29.49	307.56	28.76	300	-14.356	-3.889	-11.656	-0.86	-9.044	-4.949	-5.131	-0.86	1	29.31	308.21	28.53	300	-13.838	-4.092	-10.935	-0.86	27.77	311.58	26.73	300
645	kloklippning-2	Claw trim / clip	NO	cat	5	30	27.06	304.61	7.17	80.65	13.87	156.13	21.68	243.95	27.31	307.38	41.62	468.39	32.95	370.81	0.0596	0.0596	-0.895	-0.895	29.49	307.56	28.76	300	-8.215	-0.957	-5.049	2.46	7.17	7.479	3.051	3.348	1	29.31	308.21	28.53	300	-7.661	-1.166	-4.273	2.46	27.77	311.58	26.73	300
646	kloklippning-2	Claw trim / clip	NO	cat	6	26	26.87	302.15	6.94	77.98	16.22	182.34	21.62	243.13	27.03	303.91	42.35	476.12	31.54	354.56	0.3307	0.3307	-0.663	-0.663	29.49	307.56	28.76	300	-8.862	-1.758	-6.024	1.302	-0.705	-1.027	-0.808	-1.13	1	29.31	308.21	28.53	300	-8.312	-1.964	-5.256	1.302	27.77	311.58	26.73	300
647	kloklippning-2	Claw trim / clip	SE	cat	1	196	21.16	227.25	7.55	81.12	9.31	100	18.62	200	18.62	200	60.52	650	23.28	250	2.129	2.129	6.393	6.393	21.16	227.25	18.62	200	0	0	0	0	.	.	.	.	1	21.63	240.61	18.88	210	-2.192	-5.553	-1.372	-4.762	19.75	222.88	17.72	200
648	kloklippning-2	Claw trim / clip	SE	cat	2	165	21.63	240.61	7.9	87.85	8.99	100	17.98	200	18.88	210	58.44	650	23.46	261	1.9665	1.9665	4.711	4.711	21.16	227.25	18.62	200	2.241	5.88	1.391	5	2.241	1.391	5.88	5	1	21.63	240.61	18.88	210	0	0	0	0	19.75	222.88	17.72	200
649	kloklippning-2	Claw trim / clip	SE	cat	3	26	19.75	222.88	10.58	119.45	8.86	100	13.29	150	17.72	200	57.59	650	20.82	235	2.199	2.199	5.92	5.92	21.16	227.25	18.62	200	-6.662	-1.921	-4.834	0	-8.707	-6.139	-7.368	-4.762	1	21.63	240.61	18.88	210	-8.707	-7.368	-6.139	-4.762	19.75	222.88	17.72	200
650	kloklippning-2	Claw trim / clip	SE	cat	4	20	19.02	224.5	11.21	132.33	8.47	100	12.07	142.5	16.94	200	55.06	650	20.96	247.5	2.1021	2.1021	5.049	5.049	21.16	227.25	18.62	200	-10.123	-1.21	-9.023	0	-3.709	-4.402	0.725	0	1	21.63	240.61	18.88	210	-12.093	-6.696	-10.271	-4.762	19.75	222.88	17.72	200
651	kloklippning-2	Claw trim / clip	SE	cat	5	14	21.43	247.14	12.74	146.94	10.84	125	13.01	150	17.34	200	56.36	650	22.54	260	1.9237	1.9237	3.74	3.74	21.16	227.25	18.62	200	1.278	8.754	-6.874	0	12.685	2.361	10.086	0	1	21.63	240.61	18.88	210	-0.942	2.714	-8.152	-4.762	19.75	222.88	17.72	200
652	kloklippning-2	Claw trim / clip	SE	cat	6	10	25.23	280	14.65	162.6	12.16	135	13.52	150	20.5	227.5	58.57	650	31.54	350	1.5391	1.5391	2.115	2.115	21.16	227.25	18.62	200	19.242	23.212	10.085	13.75	17.738	18.211	13.295	13.75	1	21.63	240.61	18.88	210	16.629	16.37	8.574	8.333	19.75	222.88	17.72	200
653	bockhov	Club-foot	DK	horse	4	1	1482.25	11039.7	.	.	1482.25	11039.7	1482.25	11039.7	1482.25	11039.7	1482.25	11039.7	1482.25	11039.7	.	.	.	.	1482.25	11039.7	1482.25	11039.7	0	0	0	0	.	.	.	.	1	1349.05	10274.2	1349.05	10274.2	9.873	7.45	9.873	7.45	1482.25	11039.7	1482.25	11039.7
654	bockhov	Club-foot	DK	horse	5	2	1349.05	10274.2	201.08	1531.44	1206.86	9191.36	1206.86	9191.36	1349.05	10274.2	1491.24	11357.1	1491.24	11357.1	.	.	.	.	1482.25	11039.7	1482.25	11039.7	-8.986	-6.934	-8.986	-6.934	-8.986	-8.986	-6.934	-6.934	1	1349.05	10274.2	1349.05	10274.2	0	0	0	0	1482.25	11039.7	1482.25	11039.7
655	bockhov	Club-foot	DK	horse	6	2	1355.1	10102	202.6	1510.33	1211.85	9034.02	1211.85	9034.02	1355.1	10102	1498.36	11170	1498.36	11170	.	.	.	.	1482.25	11039.7	1482.25	11039.7	-8.578	-8.494	-8.578	-8.494	0.449	0.449	-1.677	-1.677	1	1349.05	10274.2	1349.05	10274.2	0.449	-1.677	0.449	-1.677	1482.25	11039.7	1482.25	11039.7
656	bockhov	Club-foot	SE	horse	1	4	1967.83	21136.8	806.49	8662.64	962.93	10343	1365.92	14671.5	2020.46	21702	2867.48	30800	2569.75	27602	-0.3385	-0.3385	-0.224	-0.224	1967.83	21136.8	2020.46	21702	0	0	0	0	.	.	.	.	1	1900.19	21136.8	1951.01	21702	3.56	0	3.56	0	1872.72	21136.8	1922.8	21702
657	bockhov	Club-foot	SE	horse	2	4	1900.19	21136.8	778.77	8662.64	929.84	10343	1318.97	14671.5	1951.01	21702	2768.92	30800	2481.42	27602	-0.3385	-0.3385	-0.224	-0.224	1967.83	21136.8	2020.46	21702	-3.437	0	-3.437	0	-3.437	-3.437	0	0	1	1900.19	21136.8	1951.01	21702	0	0	0	0	1872.72	21136.8	1922.8	21702
658	bockhov	Club-foot	SE	horse	3	4	1872.72	21136.8	767.51	8662.64	916.39	10343	1299.89	14671.5	1922.8	21702	2728.88	30800	2445.54	27602	-0.3385	-0.3385	-0.224	-0.224	1967.83	21136.8	2020.46	21702	-4.834	0	-4.834	0	-1.446	-1.446	0	0	1	1900.19	21136.8	1951.01	21702	-1.446	0	-1.446	0	1872.72	21136.8	1922.8	21702
659	bockhov	Club-foot	SE	horse	4	4	1790.28	21136.8	733.73	8662.64	876.05	10343	1242.68	14671.5	1838.16	21702	2608.76	30800	2337.89	27602	-0.3385	-0.3385	-0.224	-0.224	1967.83	21136.8	2020.46	21702	-9.023	0	-9.023	0	-4.402	-4.402	0	0	1	1900.19	21136.8	1951.01	21702	-5.784	0	-5.784	0	1872.72	21136.8	1922.8	21702
660	bockhov	Club-foot	SE	horse	5	4	1832.56	21136.8	751.05	8662.64	896.74	10343	1272.02	14671.5	1881.56	21702	2670.36	30800	2393.09	27602	-0.3385	-0.3385	-0.224	-0.224	1967.83	21136.8	2020.46	21702	-6.874	0	-6.874	0	2.361	2.361	0	0	1	1900.19	21136.8	1951.01	21702	-3.56	0	-3.56	0	1872.72	21136.8	1922.8	21702
661	bockhov	Club-foot	SE	horse	6	4	1904.42	21136.8	780.5	8662.64	931.9	10343	1321.9	14671.5	1955.35	21702	2775.08	30800	2486.94	27602	-0.3385	-0.3385	-0.224	-0.224	1967.83	21136.8	2020.46	21702	-3.222	0	-3.222	0	3.922	3.922	0	0	1	1900.19	21136.8	1951.01	21702	0.222	0	0.222	0	1872.72	21136.8	1922.8	21702
662	fraktur-hovben	Coffin bone fracture	SE	horse	1	1	3351.6	36000	.	.	3351.6	36000	3351.6	36000	3351.6	36000	3351.6	36000	3351.6	36000	.	.	.	.	3351.6	36000	3351.6	36000	0	0	0	0	.	.	.	.	.	.	.	.	.	.	.	.	.	.	.	.	.
663	kolik-jour	Colic surgery out-of-hours	SE	horse	5	2	2677.86	30886.5	2227.07	25687.1	1103.08	12723	1103.08	12723	2677.86	30886.5	4252.64	49050	4252.64	49050	.	.	.	.	2677.86	30886.5	2677.86	30886.5	0	0	0	0	.	.	.	.	1	2782.87	30886.5	2782.87	30886.5	-3.774	0	-3.774	0	2677.86	30886.5	2677.86	30886.5
664	kolik-jour	Colic surgery out-of-hours	SE	horse	6	2	2782.87	30886.5	2314.4	25687.1	1146.34	12723	1146.34	12723	2782.87	30886.5	4419.41	49050	4419.41	49050	.	.	.	.	2677.86	30886.5	2677.86	30886.5	3.922	0	3.922	0	3.922	3.922	0	0	1	2782.87	30886.5	2782.87	30886.5	0	0	0	0	2677.86	30886.5	2677.86	30886.5
665	kolik	Colic treatment	DK	horse	5	1	178.6	1360.22	.	.	178.6	1360.22	178.6	1360.22	178.6	1360.22	178.6	1360.22	178.6	1360.22	.	.	.	.	178.6	1360.22	178.6	1360.22	0	0	0	0	.	.	.	.	1	206.93	1542.61	185.61	1383.65	-13.69	-11.824	-3.774	-1.694	178.6	1360.22	178.6	1360.22
666	kolik	Colic treatment	DK	horse	6	3	206.93	1542.61	41.7	310.89	180.2	1343.35	180.2	1343.35	185.61	1383.65	254.98	1900.84	254.98	1900.84	1.6994	1.6994	.	.	178.6	1360.22	178.6	1360.22	15.861	13.409	3.922	1.723	15.861	3.922	13.409	1.723	1	206.93	1542.61	185.61	1383.65	0	0	0	0	178.6	1360.22	178.6	1360.22
667	kolik	Colic treatment	NO	horse	3	1	208.52	2340	.	.	208.52	2340	208.52	2340	208.52	2340	208.52	2340	208.52	2340	.	.	.	.	208.52	2340	208.52	2340	0	0	0	0	.	.	.	.	1	198.2	2319.88	198.2	2319.88	5.206	0.867	5.206	0.867	208.52	2340	208.52	2340
668	kolik	Colic treatment	NO	horse	4	1	198.2	2319.88	.	.	198.2	2319.88	198.2	2319.88	198.2	2319.88	198.2	2319.88	198.2	2319.88	.	.	.	.	208.52	2340	208.52	2340	-4.949	-0.86	-4.949	-0.86	-4.949	-4.949	-0.86	-0.86	1	198.2	2319.88	198.2	2319.88	0	0	0	0	208.52	2340	208.52	2340
669	kolik	Colic treatment	NO	horse	5	1	223.69	2517.58	.	.	223.69	2517.58	223.69	2517.58	223.69	2517.58	223.69	2517.58	223.69	2517.58	.	.	.	.	208.52	2340	208.52	2340	7.275	7.589	7.275	7.589	12.86	12.86	8.522	8.522	1	198.2	2319.88	198.2	2319.88	12.86	8.522	12.86	8.522	208.52	2340	208.52	2340
670	kolik	Colic treatment	NO	horse	6	1	223.45	2512.3	.	.	223.45	2512.3	223.45	2512.3	223.45	2512.3	223.45	2512.3	223.45	2512.3	.	.	.	.	208.52	2340	208.52	2340	7.161	7.363	7.161	7.363	-0.106	-0.106	-0.21	-0.21	1	198.2	2319.88	198.2	2319.88	12.74	8.294	12.74	8.294	208.52	2340	208.52	2340
671	kolik	Colic treatment	SE	horse	1	14	752.99	8088	541.6	5817.41	279.3	3000	381.71	4100	569.59	6118	1862	20000	744.8	8000	1.39	1.39	0.392	0.392	752.99	8088	569.59	6118	0	0	0	0	.	.	.	.	1	629.51	7002.29	484.43	5388.5	19.617	15.505	17.579	13.538	495.65	5594.19	474.9	5360
672	kolik	Colic treatment	SE	horse	2	14	629.51	7002.29	433.28	4819.52	269.7	3000	368.59	4100	484.43	5388.5	1798	20000	629.3	7000	2.0857	2.0857	3.899	3.899	752.99	8088	569.59	6118	-16.4	-13.424	-14.951	-11.924	-16.4	-14.951	-13.424	-11.924	1	629.51	7002.29	484.43	5388.5	0	0	0	0	495.65	5594.19	474.9	5360
673	kolik	Colic treatment	SE	horse	3	75	495.65	5594.19	188.94	2132.54	177.2	2000	474.9	5360	474.9	5360	1772	20000	474.9	5360	5.5252	5.5252	34.105	34.105	752.99	8088	569.59	6118	-34.177	-30.833	-16.624	-12.39	-21.264	-1.967	-20.109	-0.529	1	629.51	7002.29	484.43	5388.5	-21.264	-20.109	-1.967	-0.529	495.65	5594.19	474.9	5360
674	kolik	Colic treatment	SE	horse	4	76	471.26	5563.91	178.75	2110.39	169.4	2000	453.99	5360	453.99	5360	1694	20000	453.99	5360	5.6668	5.6668	35.475	35.475	752.99	8088	569.59	6118	-37.415	-31.208	-20.294	-12.39	-4.919	-4.402	-0.541	0	1	629.51	7002.29	484.43	5388.5	-25.138	-20.542	-6.283	-0.529	495.65	5594.19	474.9	5360
675	kolik	Colic treatment	SE	horse	5	72	501.48	5784.14	188.78	2177.4	173.4	2000	490.29	5655	490.29	5655	1734	20000	490.29	5655	5.1126	5.1126	30.804	30.804	752.99	8088	569.59	6118	-33.401	-28.485	-13.922	-7.568	6.413	7.995	3.958	5.504	1	629.51	7002.29	484.43	5388.5	-20.337	-17.396	1.21	4.946	495.65	5594.19	474.9	5360
676	kolik	Colic treatment	SE	horse	6	71	522.4	5798	197.29	2189.69	180.2	2000	509.52	5655	509.52	5655	1802	20000	509.52	5655	5.0826	5.0826	30.424	30.424	752.99	8088	569.59	6118	-30.624	-28.314	-10.546	-7.568	4.171	3.922	0.24	0	1	629.51	7002.29	484.43	5388.5	-17.014	-17.198	5.179	4.946	495.65	5594.19	474.9	5360
677	kolik-2	Colic treatment	SE	horse	1	1	7541.1	81000	.	.	7541.1	81000	7541.1	81000	7541.1	81000	7541.1	81000	7541.1	81000	.	.	.	.	7541.1	81000	7541.1	81000	0	0	0	0	.	.	.	.	.	.	.	.	.	.	.	.	.	.	.	.	.
678	kolik-jour-2	Colic treatment - out of hours	SE	horse	1	7	927.02	9957.29	492.17	5286.49	558.6	6000	560.56	6021	715.01	7680	1862	20000	1303.4	14000	1.4074	1.4074	1.262	1.262	927.02	9957.29	715.01	7680	0	0	0	0	.	.	.	.	1	1047.92	11656.5	785.73	8740	-11.537	-14.577	-9	-12.128	1032.77	11656.5	774.36	8740
679	kolik-jour-2	Colic treatment - out of hours	SE	horse	2	10	1047.92	11656.5	597.43	6645.51	539.4	6000	541.29	6021	785.73	8740	2145.37	23864	1528.3	17000	0.8484	0.8484	-0.747	-0.747	927.02	9957.29	715.01	7680	13.041	17.065	9.891	13.802	13.041	9.891	17.065	13.802	1	1047.92	11656.5	785.73	8740	0	0	0	0	1032.77	11656.5	774.36	8740
680	kolik-jour-2	Colic treatment - out of hours	SE	horse	3	10	1032.77	11656.5	588.79	6645.51	531.6	6000	533.46	6021	774.36	8740	2114.35	23864	1506.2	17000	0.8484	0.8484	-0.747	-0.747	927.02	9957.29	715.01	7680	11.407	17.065	8.301	13.802	-1.446	-1.446	0	0	1	1047.92	11656.5	785.73	8740	-1.446	0	-1.446	0	1032.77	11656.5	774.36	8740
681	kolik-jour-2	Colic treatment - out of hours	SE	horse	4	11	1350.05	15939.2	1249.59	14753.1	508.2	6000	509.98	6021	1047.74	12370	4759.8	56196	1694	20000	2.3343	2.3343	6.18	6.18	927.02	9957.29	715.01	7680	45.633	60.076	46.535	61.068	30.722	35.303	36.741	41.533	1	1047.92	11656.5	785.73	8740	28.831	36.741	33.347	41.533	1032.77	11656.5	774.36	8740
682	kolik-jour-2	Colic treatment - out of hours	SE	horse	5	68	1146.75	13226.7	505.03	5825.08	520.2	6000	1103.08	12723	1103.08	12723	4872.19	56196	1103.08	12723	6.1643	6.1643	45.575	45.575	927.02	9957.29	715.01	7680	23.703	32.834	54.276	65.664	-15.058	5.282	-17.018	2.854	1	1047.92	11656.5	785.73	8740	9.431	13.47	40.39	45.572	1032.77	11656.5	774.36	8740
683	kolik-jour-2	Colic treatment - out of hours	SE	horse	6	67	1201.44	13334.5	522.6	5800.22	540.6	6000	1146.34	12723	1146.34	12723	5063.26	56196	1146.34	12723	6.314	6.314	46.691	46.691	927.02	9957.29	715.01	7680	29.602	33.917	60.326	65.664	4.769	3.922	0.815	0	1	1047.92	11656.5	785.73	8740	14.65	14.396	45.896	45.572	1032.77	11656.5	774.36	8740
684	ct-dt	Computer data tomography dog	DK	dog	1	2	1139.36	8349.88	31.34	229.65	1117.2	8187.5	1117.2	8187.5	1139.36	8349.88	1161.52	8512.27	1161.52	8512.27	.	.	.	.	1139.36	8349.88	1139.36	8349.88	0	0	0	0	.	.	.	.	1	1100.2	8182.84	1100.2	8182.84	3.56	2.041	3.56	2.041	1277.88	9523.49	1277.88	9523.49
685	ct-dt	Computer data tomography dog	DK	dog	2	2	1100.2	8182.84	30.26	225.05	1078.8	8023.7	1078.8	8023.7	1100.2	8182.84	1121.59	8341.98	1121.59	8341.98	.	.	.	.	1139.36	8349.88	1139.36	8349.88	-3.437	-2.001	-3.437	-2.001	-3.437	-3.437	-2.001	-2.001	1	1100.2	8182.84	1100.2	8182.84	0	0	0	0	1277.88	9523.49	1277.88	9523.49
686	ct-dt	Computer data tomography dog	DK	dog	3	2	1277.88	9523.49	303.6	2262.61	1063.2	7923.58	1063.2	7923.58	1277.88	9523.49	1492.56	11123.4	1492.56	11123.4	.	.	.	.	1139.36	8349.88	1139.36	8349.88	12.158	14.055	12.158	14.055	16.15	16.15	16.384	16.384	1	1100.2	8182.84	1100.2	8182.84	16.15	16.384	16.15	16.384	1277.88	9523.49	1277.88	9523.49
687	ct-dt	Computer data tomography dog	DK	dog	4	3	1414.77	10537.2	258.83	1927.76	1118.04	8327.11	1118.04	8327.11	1532.22	11411.9	1594.05	11872.4	1594.05	11872.4	-1.6215	-1.6215	.	.	1139.36	8349.88	1139.36	8349.88	24.173	26.195	34.481	36.672	10.713	19.904	10.644	19.829	1	1100.2	8182.84	1100.2	8182.84	28.593	28.771	39.268	39.462	1277.88	9523.49	1277.88	9523.49
688	ct-dt	Computer data tomography dog	DK	dog	5	3	1464.65	11154.6	246.54	1877.6	1179.99	8986.67	1179.99	8986.67	1604.82	12222.1	1609.15	12255.1	1609.15	12255.1	-1.7314	-1.7314	.	.	1139.36	8349.88	1139.36	8349.88	28.551	33.59	40.853	46.375	3.526	4.738	5.86	7.1	1	1100.2	8182.84	1100.2	8182.84	33.126	36.318	45.866	49.363	1277.88	9523.49	1277.88	9523.49
689	ct-dt	Computer data tomography dog	DK	dog	6	3	1471.03	10966.2	247.88	1847.9	1184.82	8832.52	1184.82	8832.52	1611.89	12016.3	1616.39	12049.8	1616.39	12049.8	-1.7314	-1.7314	.	.	1139.36	8349.88	1139.36	8349.88	29.111	31.334	41.473	43.909	0.436	0.441	-1.689	-1.684	1	1100.2	8182.84	1100.2	8182.84	33.706	34.015	46.509	46.847	1277.88	9523.49	1277.88	9523.49
690	ct-dt	Computer data tomography dog	NO	dog	1	2	958.13	9993.5	69.49	724.78	908.99	9481	908.99	9481	958.13	9993.5	1007.27	10506	1007.27	10506	.	.	.	.	958.13	9993.5	958.13	9993.5	0	0	0	0	.	.	.	.	1	950.37	9993.5	950.37	9993.5	0.817	0	0.817	0	890.52	9993.5	890.52	9993.5
691	ct-dt	Computer data tomography dog	NO	dog	2	2	950.37	9993.5	68.93	724.78	901.63	9481	901.63	9481	950.37	9993.5	999.11	10506	999.11	10506	.	.	.	.	958.13	9993.5	958.13	9993.5	-0.81	0	-0.81	0	-0.81	-0.81	0	0	1	950.37	9993.5	950.37	9993.5	0	0	0	0	890.52	9993.5	890.52	9993.5
692	ct-dt	Computer data tomography dog	NO	dog	3	2	890.52	9993.5	64.59	724.78	844.85	9481	844.85	9481	890.52	9993.5	936.19	10506	936.19	10506	.	.	.	.	958.13	9993.5	958.13	9993.5	-7.057	0	-7.057	0	-6.298	-6.298	0	0	1	950.37	9993.5	950.37	9993.5	-6.298	0	-6.298	0	890.52	9993.5	890.52	9993.5
693	ct-dt	Computer data tomography dog	NO	dog	4	2	846.45	9907.58	61.39	718.55	803.04	9399.49	803.04	9399.49	846.45	9907.58	889.86	10415.7	889.86	10415.7	.	.	.	.	958.13	9993.5	958.13	9993.5	-11.656	-0.86	-11.656	-0.86	-4.949	-4.949	-0.86	-0.86	1	950.37	9993.5	950.37	9993.5	-10.935	-0.86	-10.935	-0.86	890.52	9993.5	890.52	9993.5
694	ct-dt	Computer data tomography dog	NO	dog	5	2	1088.52	12251.3	213.96	2408.1	937.23	10548.5	937.23	10548.5	1088.52	12251.3	1239.81	13954	1239.81	13954	.	.	.	.	958.13	9993.5	958.13	9993.5	13.609	22.592	13.609	22.592	28.598	28.598	23.655	23.655	1	950.37	9993.5	950.37	9993.5	14.536	22.592	14.536	22.592	890.52	9993.5	890.52	9993.5
695	ct-dt	Computer data tomography dog	NO	dog	6	1	1242.48	13969.6	.	.	1242.48	13969.6	1242.48	13969.6	1242.48	13969.6	1242.48	13969.6	1242.48	13969.6	.	.	.	.	958.13	9993.5	958.13	9993.5	29.678	39.787	29.678	39.787	14.144	14.144	14.026	14.026	1	950.37	9993.5	950.37	9993.5	30.736	39.787	30.736	39.787	890.52	9993.5	890.52	9993.5
696	ct-dt	Computer data tomography dog	SE	dog	1	14	1065.74	11447.3	332.76	3574.27	499.95	5370	956.79	10277	1033.41	11100	1862	20000	1134.89	12190	0.7306	0.7306	1.717	1.717	1065.74	11447.3	1033.41	11100	0	0	0	0	.	.	.	.	1	1065.67	11854	1006.88	11200	0.006	-3.431	2.635	-0.893	1070.97	12087.6	1039.9	11737
697	ct-dt	Computer data tomography dog	SE	dog	2	15	1065.67	11854	318.62	3544.21	482.76	5370	923.9	10277	1006.88	11200	1798	20000	1327.37	14765	0.54	0.54	1.11	1.11	1065.74	11447.3	1033.41	11100	-0.006	3.553	-2.567	0.901	-0.006	-2.567	3.553	0.901	1	1065.67	11854	1006.88	11200	0	0	0	0	1070.97	12087.6	1039.9	11737
698	ct-dt	Computer data tomography dog	SE	dog	3	17	1070.97	12087.6	303.09	3420.84	475.78	5370	951.65	10741	1039.9	11737	1772	20000	1308.18	14765	0.3801	0.3801	0.924	0.924	1065.74	11447.3	1033.41	11100	0.49	5.594	0.628	5.739	0.496	3.279	1.971	4.795	1	1065.67	11854	1006.88	11200	0.496	1.971	3.279	4.795	1070.97	12087.6	1039.9	11737
699	ct-dt	Computer data tomography dog	SE	dog	4	17	1017.84	12017.1	296.99	3506.43	454.84	5370	909.76	10741	994.12	11737	1694	20000	1250.6	14765	0.3267	0.3267	0.711	0.711	1065.74	11447.3	1033.41	11100	-4.494	4.977	-3.802	5.739	-4.96	-4.402	-0.584	0	1	1065.67	11854	1006.88	11200	-4.488	1.376	-1.267	4.795	1070.97	12087.6	1039.9	11737
700	ct-dt	Computer data tomography dog	SE	dog	5	18	1047.86	12086.1	293.64	3386.89	465.58	5370	953.7	11000	1040.4	12000	1734	20000	1280.13	14765	0.2734	0.2734	0.973	0.973	1065.74	11447.3	1033.41	11100	-1.678	5.58	0.676	8.108	2.949	4.655	0.574	2.241	1	1065.67	11854	1006.88	11200	-1.672	1.958	3.329	7.143	1070.97	12087.6	1039.9	11737
701	ct-dt	Computer data tomography dog	SE	dog	6	18	1099.82	12206.7	308.33	3422.11	483.84	5370	991.1	11000	1081.2	12000	1802	20000	1330.33	14765	0.161	0.161	0.759	0.759	1065.74	11447.3	1033.41	11100	3.198	6.634	4.624	8.108	4.959	3.922	0.998	0	1	1065.67	11854	1006.88	11200	3.204	2.975	7.381	7.143	1070.97	12087.6	1039.9	11737
702	ct-dt-2	Computer data tomography cat	SE	horse	1	2	1610.86	17302.5	91.84	986.41	1545.93	16605	1545.93	16605	1610.86	17302.5	1675.8	18000	1675.8	18000	.	.	.	.	1610.86	17302.5	1610.86	17302.5	0	0	0	0	.	.	.	.	1	1477.51	16435	1477.51	16435	9.026	5.278	9.026	5.278	1481.61	16722.5	1481.61	16722.5
703	ct-dt-2	Computer data tomography cat	SE	horse	2	2	1477.51	16435	182.44	2029.4	1348.5	15000	1348.5	15000	1477.51	16435	1606.51	17870	1606.51	17870	.	.	.	.	1610.86	17302.5	1610.86	17302.5	-8.279	-5.014	-8.279	-5.014	-8.279	-8.279	-5.014	-5.014	1	1477.51	16435	1477.51	16435	0	0	0	0	1481.61	16722.5	1481.61	16722.5
704	ct-dt-2	Computer data tomography cat	SE	horse	3	2	1481.61	16722.5	215.83	2435.98	1329	15000	1329	15000	1481.61	16722.5	1634.23	18445	1634.23	18445	.	.	.	.	1610.86	17302.5	1610.86	17302.5	-8.024	-3.352	-8.024	-3.352	0.278	0.278	1.749	1.749	1	1477.51	16435	1477.51	16435	0.278	1.749	0.278	1.749	1481.61	16722.5	1481.61	16722.5
705	ct-dt-2	Computer data tomography cat	SE	horse	4	2	1416.4	16722.5	206.33	2435.98	1270.5	15000	1270.5	15000	1416.4	16722.5	1562.29	18445	1562.29	18445	.	.	.	.	1610.86	17302.5	1610.86	17302.5	-12.072	-3.352	-12.072	-3.352	-4.402	-4.402	0	0	1	1477.51	16435	1477.51	16435	-4.136	1.749	-4.136	1.749	1481.61	16722.5	1481.61	16722.5
706	ct-dt-2	Computer data tomography cat	SE	horse	5	2	1484.3	17120	259.94	2998.13	1300.5	15000	1300.5	15000	1484.3	17120	1668.11	19240	1668.11	19240	.	.	.	.	1610.86	17302.5	1610.86	17302.5	-7.857	-1.055	-7.857	-1.055	4.794	4.794	2.377	2.377	1	1477.51	16435	1477.51	16435	0.46	4.168	0.46	4.168	1481.61	16722.5	1481.61	16722.5
707	ct-dt-2	Computer data tomography cat	SE	horse	6	2	1542.51	17120	270.13	2998.13	1351.5	15000	1351.5	15000	1542.51	17120	1733.52	19240	1733.52	19240	.	.	.	.	1610.86	17302.5	1610.86	17302.5	-4.243	-1.055	-4.243	-1.055	3.922	3.922	0	0	1	1477.51	16435	1477.51	16435	4.4	4.168	4.4	4.168	1481.61	16722.5	1481.61	16722.5
708	ct	Computer data tomography horse	DK	cat	3	1	1492.56	11123.4	.	.	1492.56	11123.4	1492.56	11123.4	1492.56	11123.4	1492.56	11123.4	1492.56	11123.4	.	.	.	.	1492.56	11123.4	1492.56	11123.4	0	0	0	0	.	.	.	.	1	1414.77	10537.2	1532.22	11411.9	5.498	5.564	-2.589	-2.528	1492.56	11123.4	1492.56	11123.4
709	ct	Computer data tomography horse	DK	cat	4	3	1414.77	10537.2	258.83	1927.76	1118.04	8327.11	1118.04	8327.11	1532.22	11411.9	1594.05	11872.4	1594.05	11872.4	-1.6215	-1.6215	.	.	1492.56	11123.4	1492.56	11123.4	-5.211	-5.27	2.658	2.594	-5.211	2.658	-5.27	2.594	1	1414.77	10537.2	1532.22	11411.9	0	0	0	0	1492.56	11123.4	1492.56	11123.4
710	ct	Computer data tomography horse	DK	cat	5	3	1464.65	11154.6	246.54	1877.6	1179.99	8986.67	1179.99	8986.67	1604.82	12222.1	1609.15	12255.1	1609.15	12255.1	-1.7314	-1.7314	.	.	1492.56	11123.4	1492.56	11123.4	-1.87	0.281	7.521	9.878	3.526	4.738	5.86	7.1	1	1414.77	10537.2	1532.22	11411.9	3.526	5.86	4.738	7.1	1492.56	11123.4	1492.56	11123.4
711	ct	Computer data tomography horse	DK	cat	6	3	1471.03	10966.2	247.88	1847.9	1184.82	8832.52	1184.82	8832.52	1611.89	12016.3	1616.39	12049.8	1616.39	12049.8	-1.7314	-1.7314	.	.	1492.56	11123.4	1492.56	11123.4	-1.442	-1.413	7.995	8.027	0.436	0.441	-1.689	-1.684	1	1414.77	10537.2	1532.22	11411.9	3.977	4.072	5.199	5.296	1492.56	11123.4	1492.56	11123.4
712	ct	Computer data tomography horse	NO	cat	1	2	958.13	9993.5	69.49	724.78	908.99	9481	908.99	9481	958.13	9993.5	1007.27	10506	1007.27	10506	.	.	.	.	958.13	9993.5	958.13	9993.5	0	0	0	0	.	.	.	.	1	950.37	9993.5	950.37	9993.5	0.817	0	0.817	0	890.52	9993.5	890.52	9993.5
713	ct	Computer data tomography horse	NO	cat	2	2	950.37	9993.5	68.93	724.78	901.63	9481	901.63	9481	950.37	9993.5	999.11	10506	999.11	10506	.	.	.	.	958.13	9993.5	958.13	9993.5	-0.81	0	-0.81	0	-0.81	-0.81	0	0	1	950.37	9993.5	950.37	9993.5	0	0	0	0	890.52	9993.5	890.52	9993.5
714	ct	Computer data tomography horse	NO	cat	3	2	890.52	9993.5	64.59	724.78	844.85	9481	844.85	9481	890.52	9993.5	936.19	10506	936.19	10506	.	.	.	.	958.13	9993.5	958.13	9993.5	-7.057	0	-7.057	0	-6.298	-6.298	0	0	1	950.37	9993.5	950.37	9993.5	-6.298	0	-6.298	0	890.52	9993.5	890.52	9993.5
715	ct	Computer data tomography horse	NO	cat	4	2	846.45	9907.58	61.39	718.55	803.04	9399.49	803.04	9399.49	846.45	9907.58	889.86	10415.7	889.86	10415.7	.	.	.	.	958.13	9993.5	958.13	9993.5	-11.656	-0.86	-11.656	-0.86	-4.949	-4.949	-0.86	-0.86	1	950.37	9993.5	950.37	9993.5	-10.935	-0.86	-10.935	-0.86	890.52	9993.5	890.52	9993.5
716	ct	Computer data tomography horse	NO	cat	5	2	1088.52	12251.3	213.96	2408.1	937.23	10548.5	937.23	10548.5	1088.52	12251.3	1239.81	13954	1239.81	13954	.	.	.	.	958.13	9993.5	958.13	9993.5	13.609	22.592	13.609	22.592	28.598	28.598	23.655	23.655	1	950.37	9993.5	950.37	9993.5	14.536	22.592	14.536	22.592	890.52	9993.5	890.52	9993.5
717	ct	Computer data tomography horse	NO	cat	6	2	1108.68	12465.2	189.22	2127.46	974.88	10960.9	974.88	10960.9	1108.68	12465.2	1242.48	13969.6	1242.48	13969.6	.	.	.	.	958.13	9993.5	958.13	9993.5	15.713	24.733	15.713	24.733	1.852	1.852	1.747	1.747	1	950.37	9993.5	950.37	9993.5	16.658	24.733	16.658	24.733	890.52	9993.5	890.52	9993.5
718	ct	Computer data tomography horse	SE	cat	1	7	896.33	9627.57	178.12	1913.22	698.25	7500	698.81	7506	931	10000	1117.2	12000	1079.96	11600	-0.0117	-0.0117	-2.138	-2.138	896.33	9627.57	931	10000	0	0	0	0	.	.	.	.	1	880.93	9799	899	10000	1.748	-1.749	3.56	0	931.33	10511.6	914.88	10326
719	ct	Computer data tomography horse	SE	cat	2	7	880.93	9799	156.1	1736.4	674.79	7506	731.34	8135	899	10000	1078.8	12000	1042.84	11600	-0.0382	-0.0382	-1.74	-1.74	896.33	9627.57	931	10000	-1.718	1.781	-3.437	0	-1.718	-3.437	1.781	0	1	880.93	9799	899	10000	0	0	0	0	931.33	10511.6	914.88	10326
720	ct	Computer data tomography horse	SE	cat	3	8	931.33	10511.6	228.43	2578.19	665.03	7506	745.79	8417.5	914.88	10326	1373.3	15500	1045.48	11800	0.9121	0.9121	0.919	0.919	896.33	9627.57	931	10000	3.905	9.183	-1.731	3.26	5.721	1.767	7.272	3.26	1	880.93	9799	899	10000	5.721	7.272	1.767	3.26	931.33	10511.6	914.88	10326
721	ct	Computer data tomography horse	SE	cat	4	8	877.63	10361.6	231.16	2729.13	635.25	7500	662.4	7820.5	874.61	10326	1312.85	15500	999.46	11800	0.7888	0.7888	0.445	0.445	896.33	9627.57	931	10000	-2.086	7.624	-6.057	3.26	-5.766	-4.402	-1.427	0	1	880.93	9799	899	10000	-0.375	5.742	-2.713	3.26	931.33	10511.6	914.88	10326
722	ct	Computer data tomography horse	SE	cat	5	9	914.14	10543.7	226.34	2610.63	650.25	7500	705.3	8135	923.53	10652	1343.85	15500	1040.4	12000	0.5307	0.5307	0.148	0.148	896.33	9627.57	931	10000	1.987	9.515	-0.803	6.52	4.16	5.593	1.757	3.157	1	880.93	9799	899	10000	3.769	7.599	2.728	6.52	931.33	10511.6	914.88	10326
723	ct	Computer data tomography horse	SE	cat	6	9	949.98	10543.7	235.22	2610.63	675.75	7500	732.96	8135	959.75	10652	1396.55	15500	1081.2	12000	0.5307	0.5307	0.148	0.148	896.33	9627.57	931	10000	5.986	9.515	3.088	6.52	3.922	3.922	0	0	1	880.93	9799	899	10000	7.839	7.599	6.757	6.52	931.33	10511.6	914.88	10326
724	bindvävsmassage	Connective tissue massage	SE	dog	1	4	45.97	493.75	15.94	171.24	27.93	300	32.59	350	47.71	512.5	60.52	650	59.35	637.5	-0.2684	-0.2684	-4.276	-4.276	45.97	493.75	47.71	512.5	0	0	0	0	.	.	.	.	1	44.39	493.75	46.07	512.5	3.56	0	3.56	0	43.75	493.75	45.41	512.5
725	bindvävsmassage	Connective tissue massage	SE	dog	2	4	44.39	493.75	15.39	171.24	26.97	300	31.47	350	46.07	512.5	58.44	650	57.31	637.5	-0.2684	-0.2684	-4.276	-4.276	45.97	493.75	47.71	512.5	-3.437	0	-3.437	0	-3.437	-3.437	0	0	1	44.39	493.75	46.07	512.5	0	0	0	0	43.75	493.75	45.41	512.5
726	bindvävsmassage	Connective tissue massage	SE	dog	3	4	43.75	493.75	15.17	171.24	26.58	300	31.01	350	45.41	512.5	57.59	650	56.48	637.5	-0.2684	-0.2684	-4.276	-4.276	45.97	493.75	47.71	512.5	-4.834	0	-4.834	0	-1.446	-1.446	0	0	1	44.39	493.75	46.07	512.5	-1.446	0	-1.446	0	43.75	493.75	45.41	512.5
727	bindvävsmassage	Connective tissue massage	SE	dog	4	4	41.82	493.75	14.5	171.24	25.41	300	29.65	350	43.41	512.5	55.06	650	54	637.5	-0.2684	-0.2684	-4.276	-4.276	45.97	493.75	47.71	512.5	-9.023	0	-9.023	0	-4.402	-4.402	0	0	1	44.39	493.75	46.07	512.5	-5.784	0	-5.784	0	43.75	493.75	45.41	512.5
728	bindvävsmassage	Connective tissue massage	SE	dog	5	4	42.81	493.75	14.85	171.24	26.01	300	30.35	350	44.43	512.5	56.36	650	55.27	637.5	-0.2684	-0.2684	-4.276	-4.276	45.97	493.75	47.71	512.5	-6.874	0	-6.874	0	2.361	2.361	0	0	1	44.39	493.75	46.07	512.5	-3.56	0	-3.56	0	43.75	493.75	45.41	512.5
729	bindvävsmassage	Connective tissue massage	SE	dog	6	4	51.24	568.75	10.3	114.34	36.04	400	45.05	500	55.19	612.5	58.57	650	57.44	637.5	-1.8111	-1.8111	3.38	3.38	45.97	493.75	47.71	512.5	11.478	15.19	15.661	19.512	19.707	24.199	15.19	19.512	1	44.39	493.75	46.07	512.5	15.446	15.19	19.778	19.512	43.75	493.75	45.41	512.5
730	konsultation-med-sjukgymnast	Consultation with physioterapist	DK	dog	1	2	34.35	251.77	1.97	14.47	32.96	241.53	32.96	241.53	34.35	251.77	35.75	262	35.75	262	.	.	.	.	34.35	251.77	34.35	251.77	0	0	0	0	.	.	.	.	1	33.17	246.73	33.17	246.73	3.56	2.041	3.56	2.041	72.74	542.11	50.15	373.73
731	konsultation-med-sjukgymnast	Consultation with physioterapist	DK	dog	2	2	33.17	246.73	1.91	14.18	31.82	236.7	31.82	236.7	33.17	246.73	34.52	256.76	34.52	256.76	.	.	.	.	34.35	251.77	34.35	251.77	-3.437	-2.001	-3.437	-2.001	-3.437	-3.437	-2.001	-2.001	1	33.17	246.73	33.17	246.73	0	0	0	0	72.74	542.11	50.15	373.73
732	konsultation-med-sjukgymnast	Consultation with physioterapist	DK	dog	3	4	72.74	542.11	59.85	446.03	31.36	233.75	32.69	243.65	50.15	373.73	159.3	1187.22	112.79	840.56	1.6154	1.6154	2.432	2.432	34.35	251.77	34.35	251.77	111.739	115.321	45.974	48.443	119.276	51.169	119.717	51.474	1	33.17	246.73	33.17	246.73	119.276	119.717	51.169	51.474	72.74	542.11	50.15	373.73
733	konsultation-med-sjukgymnast	Consultation with physioterapist	DK	dog	4	4	114.77	854.79	72.03	536.51	39.81	296.5	53.36	397.43	117.73	876.87	183.8	1368.93	176.18	1312.15	-0.0825	-0.0825	-5.095	-5.095	34.35	251.77	34.35	251.77	234.077	239.518	242.706	248.288	57.778	134.773	57.68	134.627	1	33.17	246.73	33.17	246.73	245.969	246.449	254.905	255.398	72.74	542.11	50.15	373.73
734	konsultation-med-sjukgymnast	Consultation with physioterapist	DK	dog	5	8	122.03	929.37	50.81	386.98	39.88	303.74	83.67	637.19	127.02	967.34	184.67	1406.44	165.16	1257.87	-0.4666	-0.4666	-0.901	-0.901	34.35	251.77	34.35	251.77	255.215	269.141	269.727	284.222	6.327	7.884	8.725	10.317	1	33.17	246.73	33.17	246.73	267.859	276.677	282.887	292.065	72.74	542.11	50.15	373.73
735	konsultation-med-sjukgymnast	Consultation with physioterapist	DK	dog	6	11	119.75	892.72	54.58	406.9	40.55	302.25	70.28	523.91	121.64	906.76	202.73	1511.27	170.29	1269.47	0.2087	0.2087	-0.885	-0.885	34.35	251.77	34.35	251.77	248.581	254.582	254.065	260.161	-1.868	-4.236	-3.944	-6.262	1	33.17	246.73	33.17	246.73	260.989	261.821	266.668	267.513	72.74	542.11	50.15	373.73
736	konsultation-med-sjukgymnast	Consultation with physioterapist	NO	dog	1	1	65.29	681	.	.	65.29	681	65.29	681	65.29	681	65.29	681	65.29	681	.	.	.	.	65.29	681	65.29	681	0	0	0	0	.	.	.	.	1	64.76	681	64.76	681	0.817	0	0.817	0	132.3	1484.7	134.11	1505
737	konsultation-med-sjukgymnast	Consultation with physioterapist	NO	dog	2	1	64.76	681	.	.	64.76	681	64.76	681	64.76	681	64.76	681	64.76	681	.	.	.	.	65.29	681	65.29	681	-0.81	0	-0.81	0	-0.81	-0.81	0	0	1	64.76	681	64.76	681	0	0	0	0	132.3	1484.7	134.11	1505
738	konsultation-med-sjukgymnast	Consultation with physioterapist	NO	dog	3	10	132.3	1484.7	36.96	414.71	60.68	681	118.87	1334	134.11	1505	196.04	2200	151.49	1700	-0.3765	-0.3765	1.032	1.032	65.29	681	65.29	681	102.633	118.018	105.404	120.999	104.288	107.081	118.018	120.999	1	64.76	681	64.76	681	104.288	118.018	107.081	120.999	132.3	1484.7	134.11	1505
739	konsultation-med-sjukgymnast	Consultation with physioterapist	NO	dog	4	11	126.72	1483.23	33.48	391.84	57.68	675.15	112.99	1322.53	131.2	1535.68	186.34	2181.09	143.99	1685.38	-0.4845	-0.4845	1.378	1.378	65.29	681	65.29	681	94.083	117.802	100.947	125.504	-4.219	-2.17	-0.099	2.039	1	64.76	681	64.76	681	95.668	117.802	102.587	125.504	132.3	1484.7	134.11	1505
740	konsultation-med-sjukgymnast	Consultation with physioterapist	NO	dog	5	8	137.53	1547.88	24.69	277.86	98.84	1112.42	123.55	1390.53	134.82	1517.38	178.6	2010.16	153.03	1722.3	0.2292	0.2292	0.196	0.196	65.29	681	65.29	681	110.638	127.294	106.488	122.817	8.53	2.758	4.359	-1.192	1	64.76	681	64.76	681	112.358	127.294	108.174	122.817	132.3	1484.7	134.11	1505
741	konsultation-med-sjukgymnast	Consultation with physioterapist	NO	dog	6	8	143.26	1610.71	37.17	417.89	99.11	1114.32	123.89	1392.91	134.7	1514.47	223.45	2512.3	153.17	1722.14	1.5465	1.5465	3.299	3.299	65.29	681	65.29	681	119.416	136.521	106.306	122.389	4.167	-0.088	4.059	-0.192	1	64.76	681	64.76	681	121.207	136.521	107.991	122.389	132.3	1484.7	134.11	1505
742	konsultation-med-sjukgymnast	Consultation with physioterapist	SE	dog	1	17	57.23	614.71	8.4	90.22	40.96	440	51.21	550	55.86	600	69.83	750	65.17	700	-0.2833	-0.2833	-0.877	-0.877	57.23	614.71	55.86	600	0	0	0	0	.	.	.	.	1	56.32	626.47	58.44	650	1.615	-1.878	-4.407	-7.692	85.37	963.5	76.06	858.5
743	konsultation-med-sjukgymnast	Consultation with physioterapist	SE	dog	2	17	56.32	626.47	8.17	90.83	39.56	440	49.45	550	58.44	650	67.43	750	62.93	700	-0.6319	-0.6319	-0.627	-0.627	57.23	614.71	55.86	600	-1.589	1.914	4.61	8.333	-1.589	4.61	1.914	8.333	1	56.32	626.47	58.44	650	0	0	0	0	85.37	963.5	76.06	858.5
744	konsultation-med-sjukgymnast	Consultation with physioterapist	SE	dog	3	52	85.37	963.5	34.11	384.99	38.98	440	62.02	700	76.06	858.5	239.22	2700	104.99	1185	1.9508	1.9508	6.731	6.731	57.23	614.71	55.86	600	49.166	56.742	36.167	43.083	51.574	30.167	53.798	32.077	1	56.32	626.47	58.44	650	51.574	53.798	30.167	32.077	85.37	963.5	76.06	858.5
745	konsultation-med-sjukgymnast	Consultation with physioterapist	SE	dog	4	52	81.54	962.73	32.78	387.01	37.27	440	59.29	700	74.11	875	228.69	2700	100.37	1185	1.9348	1.9348	6.564	6.564	57.23	614.71	55.86	600	42.486	56.616	32.675	45.833	-4.478	-2.564	-0.08	1.922	1	56.32	626.47	58.44	650	44.786	53.675	26.829	34.615	85.37	963.5	76.06	858.5
746	konsultation-med-sjukgymnast	Consultation with physioterapist	SE	dog	5	50	83.07	958.14	33.8	389.83	38.15	440	60.69	700	74.43	858.5	234.09	2700	101.44	1170	1.9966	1.9966	6.792	6.792	57.23	614.71	55.86	600	45.155	55.87	33.247	43.083	1.873	0.431	-0.477	-1.886	1	56.32	626.47	58.44	650	47.499	52.943	27.376	32.077	85.37	963.5	76.06	858.5
747	konsultation-med-sjukgymnast	Consultation with physioterapist	SE	dog	6	51	88.35	980.63	36.58	405.97	39.64	440	63.07	700	77.49	860	243.27	2700	117.13	1300	1.7323	1.7323	4.995	4.995	57.23	614.71	55.86	600	54.387	59.528	38.715	43.333	6.361	4.103	2.347	0.175	1	56.32	626.47	58.44	650	56.88	56.532	32.602	32.308	85.37	963.5	76.06	858.5
748	hornhinnesår	Corneal wound	SE	cat	1	4	122.89	1320	46.01	494.23	63.31	680	87.51	940	130.34	1400	167.58	1800	158.27	1700	-0.7252	-0.7252	-0.807	-0.807	122.89	1320	130.34	1400	0	0	0	0	.	.	.	.	1	118.67	1320	125.86	1400	3.56	0	3.56	0	114.83	1296	106.32	1200
749	hornhinnesår	Corneal wound	SE	cat	2	4	118.67	1320	44.43	494.23	61.13	680	84.51	940	125.86	1400	161.82	1800	152.83	1700	-0.7252	-0.7252	-0.807	-0.807	122.89	1320	130.34	1400	-3.437	0	-3.437	0	-3.437	-3.437	0	0	1	118.67	1320	125.86	1400	0	0	0	0	114.83	1296	106.32	1200
750	hornhinnesår	Corneal wound	SE	cat	3	5	114.83	1296	38.22	431.37	60.25	680	106.32	1200	106.32	1200	159.48	1800	141.76	1600	-0.4121	-0.4121	-0.158	-0.158	122.89	1320	130.34	1400	-6.564	-1.818	-18.429	-14.286	-3.238	-15.525	-1.818	-14.286	1	118.67	1320	125.86	1400	-3.238	-1.818	-15.525	-14.286	114.83	1296	106.32	1200
751	hornhinnesår	Corneal wound	SE	cat	4	5	109.77	1296	36.54	431.37	57.6	680	101.64	1200	101.64	1200	152.46	1800	135.52	1600	-0.4121	-0.4121	-0.158	-0.158	122.89	1320	130.34	1400	-10.677	-1.818	-22.019	-14.286	-4.402	-4.402	0	0	1	118.67	1320	125.86	1400	-7.497	-1.818	-19.244	-14.286	114.83	1296	106.32	1200
752	hornhinnesår	Corneal wound	SE	cat	5	62	212.42	2450	32.48	374.64	58.96	680	222.39	2565	222.39	2565	222.39	2565	222.39	2565	-3.3923	-3.3923	11.158	11.158	122.89	1320	130.34	1400	72.847	85.606	70.62	83.214	93.507	118.797	89.043	113.75	1	118.67	1320	125.86	1400	78.999	85.606	76.693	83.214	114.83	1296	106.32	1200
753	hornhinnesår	Corneal wound	SE	cat	6	62	220.75	2450	33.76	374.64	61.27	680	231.11	2565	231.11	2565	231.11	2565	231.11	2565	-3.3923	-3.3923	11.158	11.158	122.89	1320	130.34	1400	79.625	85.606	77.31	83.214	3.922	3.922	0	0	1	118.67	1320	125.86	1400	86.019	85.606	83.622	83.214	114.83	1296	106.32	1200
754	tplo	Cruciate rupture surgery TPLO	DK	dog	5	1	3217.44	24503.7	.	.	3217.44	24503.7	3217.44	24503.7	3217.44	24503.7	3217.44	24503.7	3217.44	24503.7	.	.	.	.	3217.44	24503.7	3217.44	24503.7	0	0	0	0	.	.	.	.	1	3231.89	24093	3231.89	24093	-0.447	1.705	-0.447	1.705	3217.44	24503.7	3217.44	24503.7
755	tplo	Cruciate rupture surgery TPLO	DK	dog	6	1	3231.89	24093	.	.	3231.89	24093	3231.89	24093	3231.89	24093	3231.89	24093	3231.89	24093	.	.	.	.	3217.44	24503.7	3217.44	24503.7	0.449	-1.676	0.449	-1.676	0.449	0.449	-1.676	-1.676	1	3231.89	24093	3231.89	24093	0	0	0	0	3217.44	24503.7	3217.44	24503.7
756	tplo	Cruciate rupture surgery TPLO	SE	dog	1	20	4240.76	45550.6	691.44	7426.84	3258.5	35000	3710.55	39855.5	4189.5	45000	5586	60000	4655	50000	0.4137	0.4137	-0.232	-0.232	4240.76	45550.6	4189.5	45000	0	0	0	0	.	.	.	.	1	4325.21	48111.4	4072.47	45300	-1.953	-5.323	2.874	-0.662	4159.38	46945.6	3987	45000
757	tplo	Cruciate rupture surgery TPLO	SE	dog	2	23	4325.21	48111.4	839.98	9343.44	3146.5	35000	3596	40000	4072.47	45300	6293	70000	4944.5	55000	0.5181	0.5181	-0.163	-0.163	4240.76	45550.6	4189.5	45000	1.992	5.622	-2.793	0.667	1.992	-2.793	5.622	0.667	1	4325.21	48111.4	4072.47	45300	0	0	0	0	4159.38	46945.6	3987	45000
758	tplo	Cruciate rupture surgery TPLO	SE	dog	3	26	4159.38	46945.6	860.48	9711.96	2835.2	32000	3544	40000	3987	45000	6202	70000	4695.8	53000	0.4951	0.4951	-0.278	-0.278	4240.76	45550.6	4189.5	45000	-1.919	3.063	-4.834	0	-3.834	-2.099	-2.423	-0.662	1	4325.21	48111.4	4072.47	45300	-3.834	-2.423	-2.099	-0.662	4159.38	46945.6	3987	45000
759	tplo	Cruciate rupture surgery TPLO	SE	dog	4	27	3938.82	46503.2	829.8	9796.91	2710.4	32000	3218.6	38000	3811.5	45000	5929	70000	4489.1	53000	0.5335	0.5335	-0.306	-0.306	4240.76	45550.6	4189.5	45000	-7.12	2.091	-9.023	0	-5.303	-4.402	-0.942	0	1	4325.21	48111.4	4072.47	45300	-8.934	-3.343	-6.408	-0.662	4159.38	46945.6	3987	45000
760	tplo	Cruciate rupture surgery TPLO	SE	dog	5	30	4246.7	48981.5	777.29	8965.33	2774.4	32000	3764.51	43420	4224.59	48726.5	6069	70000	4776.56	55093	0.1537	0.1537	-0.325	-0.325	4240.76	45550.6	4189.5	45000	0.14	7.532	0.838	8.281	7.817	10.838	5.329	8.281	1	4325.21	48111.4	4072.47	45300	-1.815	1.809	3.735	7.564	4159.38	46945.6	3987	45000
761	tplo	Cruciate rupture surgery TPLO	SE	dog	6	30	4571.47	50737.8	808.58	8974.28	2883.2	32000	4054.5	45000	4505	50000	6307	70000	5139.03	57037	0.1238	0.1238	-0.056	-0.056	4240.76	45550.6	4189.5	45000	7.799	11.388	7.531	11.111	7.648	6.638	3.586	2.614	1	4325.21	48111.4	4072.47	45300	5.694	5.459	10.621	10.375	4159.38	46945.6	3987	45000
762	tta	Cruciate rupture surgery TTA	DK	dog	1	5	2482.98	18196.7	672.53	4928.68	1396.5	10234.4	2499.74	18319.5	2513.7	18421.9	3211.95	23539.1	2793	20468.8	-1.1853	-1.1853	2.296	2.296	2482.98	18196.7	2513.7	18421.9	0	0	0	0	.	.	.	.	1	2397.63	17832.7	2427.3	18053.3	3.56	2.041	3.56	2.041	2583.5	19253.8	2681.39	19983.3
763	tta	Cruciate rupture surgery TTA	DK	dog	2	5	2397.63	17832.7	649.41	4830.08	1348.5	10029.6	2413.82	17953	2427.3	18053.3	3101.55	23068.1	2697	20059.3	-1.1853	-1.1853	2.296	2.296	2482.98	18196.7	2513.7	18421.9	-3.437	-2.001	-3.437	-2.001	-3.437	-3.437	-2.001	-2.001	1	2397.63	17832.7	2427.3	18053.3	0	0	0	0	2583.5	19253.8	2681.39	19983.3
764	tta	Cruciate rupture surgery TTA	DK	dog	3	7	2583.5	19253.8	601.34	4481.55	1329	9904.48	2392.2	17828.1	2681.39	19983.3	3056.7	22780.3	2990.25	22285.1	-1.8733	-1.8733	3.806	3.806	2482.98	18196.7	2513.7	18421.9	4.048	5.809	6.671	8.476	7.752	10.468	7.969	10.69	1	2397.63	17832.7	2427.3	18053.3	7.752	7.969	10.468	10.69	2583.5	19253.8	2681.39	19983.3
765	tta	Cruciate rupture surgery TTA	DK	dog	4	7	2643.61	19689.5	458.29	3413.29	1778.7	13247.7	2286.9	17032.7	2845.92	21196.3	3063.6	22817.5	2996.69	22319.2	-1.3519	-1.3519	1.221	1.221	2482.98	18196.7	2513.7	18421.9	6.469	8.203	13.216	15.06	2.327	6.136	2.263	6.07	1	2397.63	17832.7	2427.3	18053.3	10.259	10.412	17.246	17.409	2583.5	19253.8	2681.39	19983.3
766	tta	Cruciate rupture surgery TTA	DK	dog	5	8	2672.31	20352.1	440.81	3357.2	1877.06	14295.5	2346.1	17867.7	2853.73	21733.7	3083.05	23480.2	3009.36	22919	-0.8875	-0.8875	-0.409	-0.409	2482.98	18196.7	2513.7	18421.9	7.625	11.845	13.527	17.978	1.086	0.274	3.365	2.536	1	2397.63	17832.7	2427.3	18053.3	11.456	14.128	17.568	20.386	2583.5	19253.8	2681.39	19983.3
767	tta	Cruciate rupture surgery TTA	DK	dog	6	8	2684.19	20010	443	3302.45	1884.89	14051.4	2356.57	17567.7	2866.53	21369.3	3096.74	23085.5	3022.86	22534.7	-0.8876	-0.8876	-0.408	-0.408	2482.98	18196.7	2513.7	18421.9	8.104	9.965	14.036	16	0.445	0.449	-1.681	-1.677	1	2397.63	17832.7	2427.3	18053.3	11.952	12.21	18.095	18.368	2583.5	19253.8	2681.39	19983.3
768	tta	Cruciate rupture surgery TTA	NO	dog	1	1	2683.36	27988	.	.	2683.36	27988	2683.36	27988	2683.36	27988	2683.36	27988	2683.36	27988	.	.	.	.	2683.36	27988	2683.36	27988	0	0	0	0	.	.	.	.	1	2661.63	27988	2661.63	27988	0.817	0	0.817	0	3022.16	33915	3022.16	33915
769	tta	Cruciate rupture surgery TTA	NO	dog	2	1	2661.63	27988	.	.	2661.63	27988	2661.63	27988	2661.63	27988	2661.63	27988	2661.63	27988	.	.	.	.	2683.36	27988	2683.36	27988	-0.81	0	-0.81	0	-0.81	-0.81	0	0	1	2661.63	27988	2661.63	27988	0	0	0	0	3022.16	33915	3022.16	33915
770	tta	Cruciate rupture surgery TTA	NO	dog	3	1	3022.16	33915	.	.	3022.16	33915	3022.16	33915	3022.16	33915	3022.16	33915	3022.16	33915	.	.	.	.	2683.36	27988	2683.36	27988	12.626	21.177	12.626	21.177	13.546	13.546	21.177	21.177	1	2661.63	27988	2661.63	27988	13.546	21.177	13.546	21.177	3022.16	33915	3022.16	33915
771	tta	Cruciate rupture surgery TTA	NO	dog	4	1	2853.54	33400.3	.	.	2853.54	33400.3	2853.54	33400.3	2853.54	33400.3	2853.54	33400.3	2853.54	33400.3	.	.	.	.	2683.36	27988	2683.36	27988	6.342	19.338	6.342	19.338	-5.579	-5.579	-1.517	-1.517	1	2661.63	27988	2661.63	27988	7.211	19.338	7.211	19.338	3022.16	33915	3022.16	33915
772	tta	Cruciate rupture surgery TTA	NO	dog	5	1	3114.26	35051	.	.	3114.26	35051	3114.26	35051	3114.26	35051	3114.26	35051	3114.26	35051	.	.	.	.	2683.36	27988	2683.36	27988	16.058	25.236	16.058	25.236	9.137	9.137	4.942	4.942	1	2661.63	27988	2661.63	27988	17.006	25.236	17.006	25.236	3022.16	33915	3022.16	33915
773	tta	Cruciate rupture surgery TTA	NO	dog	6	1	3121.97	35101.2	.	.	3121.97	35101.2	3121.97	35101.2	3121.97	35101.2	3121.97	35101.2	3121.97	35101.2	.	.	.	.	2683.36	27988	2683.36	27988	16.345	25.415	16.345	25.415	0.247	0.247	0.143	0.143	1	2661.63	27988	2661.63	27988	17.295	25.415	17.295	25.415	3022.16	33915	3022.16	33915
774	tta	Cruciate rupture surgery TTA	SE	dog	1	11	3080.76	33090.8	479.74	5152.95	2606.8	28000	2699.9	29000	3258.5	35000	4185.68	44959	3258.5	35000	1.1237	1.1237	1.587	1.587	3080.76	33090.8	3258.5	35000	0	0	0	0	.	.	.	.	1	3028.93	33692.2	3146.5	35000	1.711	-1.785	3.56	0	3081.61	34781.2	2990.25	33750
775	tta	Cruciate rupture surgery TTA	SE	dog	2	13	3028.93	33692.2	512.11	5696.42	2517.2	28000	2607.1	29000	3146.5	35000	4041.81	44959	3146.5	35000	0.9704	0.9704	0.152	0.152	3080.76	33090.8	3258.5	35000	-1.682	1.817	-3.437	0	-1.682	-3.437	1.817	0	1	3028.93	33692.2	3146.5	35000	0	0	0	0	3081.61	34781.2	2990.25	33750
776	tta	Cruciate rupture surgery TTA	SE	dog	3	16	3081.61	34781.2	562.74	6351.42	2484.34	28040	2658	30000	2990.25	33750	4430	50000	3145.3	35500	1.3067	1.3067	1.003	1.003	3080.76	33090.8	3258.5	35000	0.028	5.108	-8.232	-3.571	1.739	-4.966	3.232	-3.571	1	3028.93	33692.2	3146.5	35000	1.739	3.232	-4.966	-3.571	3081.61	34781.2	2990.25	33750
777	tta	Cruciate rupture surgery TTA	SE	dog	4	13	3045.94	35961.5	551.01	6505.48	2374.99	28040	2710.4	32000	2964.5	35000	4235	50000	3049.2	36000	1.0683	1.0683	0.416	0.416	3080.76	33090.8	3258.5	35000	-1.13	8.675	-9.023	0	-1.158	-0.861	3.393	3.704	1	3028.93	33692.2	3146.5	35000	0.561	6.735	-5.784	0	3081.61	34781.2	2990.25	33750
778	tta	Cruciate rupture surgery TTA	SE	dog	5	15	3175.14	36622.1	572.23	6600.06	2431.07	28040	2774.4	32000	3034.5	35000	4335	50000	3814.8	44000	0.8314	0.8314	-0.359	-0.359	3080.76	33090.8	3258.5	35000	3.064	10.672	-6.874	0	4.242	2.361	1.837	0	1	3028.93	33692.2	3146.5	35000	4.827	8.696	-3.56	0	3081.61	34781.2	2990.25	33750
779	tta	Cruciate rupture surgery TTA	SE	dog	6	15	3299.65	36622.1	594.67	6600.06	2526.4	28040	2883.2	32000	3153.5	35000	4505	50000	3964.4	44000	0.8314	0.8314	-0.359	-0.359	3080.76	33090.8	3258.5	35000	7.105	10.672	-3.222	0	3.922	3.922	0	0	1	3028.93	33692.2	3146.5	35000	8.938	8.696	0.222	0	3081.61	34781.2	2990.25	33750
780	korsband	Cruciate surgery - TTA	DK	cat	1	2	1955.1	14328.1	789.98	5789.44	1396.5	10234.4	1396.5	10234.4	1955.1	14328.1	2513.7	18421.9	2513.7	18421.9	.	.	.	.	1955.1	14328.1	1955.1	14328.1	0	0	0	0	.	.	.	.	1	1887.9	14041.5	1887.9	14041.5	3.56	2.041	3.56	2.041	1860.6	13866.3	1860.6	13866.3
781	korsband	Cruciate surgery - TTA	DK	cat	2	2	1887.9	14041.5	762.83	5673.61	1348.5	10029.6	1348.5	10029.6	1887.9	14041.5	2427.3	18053.3	2427.3	18053.3	.	.	.	.	1955.1	14328.1	1955.1	14328.1	-3.437	-2.001	-3.437	-2.001	-3.437	-3.437	-2.001	-2.001	1	1887.9	14041.5	1887.9	14041.5	0	0	0	0	1860.6	13866.3	1860.6	13866.3
782	korsband	Cruciate surgery - TTA	DK	cat	3	2	1860.6	13866.3	751.8	5602.82	1329	9904.48	1329	9904.48	1860.6	13866.3	2392.2	17828.1	2392.2	17828.1	.	.	.	.	1955.1	14328.1	1955.1	14328.1	-4.834	-3.223	-4.834	-3.223	-1.446	-1.446	-1.248	-1.248	1	1887.9	14041.5	1887.9	14041.5	-1.446	-1.248	-1.446	-1.248	1860.6	13866.3	1860.6	13866.3
783	korsband	Cruciate surgery - TTA	DK	cat	4	2	2032.8	15140.2	359.35	2676.43	1778.7	13247.7	1778.7	13247.7	2032.8	15140.2	2286.9	17032.7	2286.9	17032.7	.	.	.	.	1955.1	14328.1	1955.1	14328.1	3.974	5.668	3.974	5.668	9.255	9.255	9.187	9.187	1	1887.9	14041.5	1887.9	14041.5	7.675	7.825	7.675	7.825	1860.6	13866.3	1860.6	13866.3
784	korsband	Cruciate surgery - TTA	DK	cat	5	3	1810.01	13784.8	506.2	3855.18	1273.62	9699.79	1273.62	9699.79	1877.06	14295.5	2279.34	17359.2	2279.34	17359.2	-0.5856	-0.5856	.	.	1955.1	14328.1	1955.1	14328.1	-7.421	-3.792	-3.992	-0.228	-10.96	-7.662	-8.952	-5.579	1	1887.9	14041.5	1887.9	14041.5	-4.126	-1.828	-0.574	1.809	1860.6	13866.3	1860.6	13866.3
785	korsband	Cruciate surgery - TTA	DK	cat	6	4	2117.58	15786	729	5434.55	1279.42	9537.78	1582.16	11794.6	2087.17	15559.3	3016.55	22487.7	2652.99	19777.5	0.224	0.224	0.078	0.078	1955.1	14328.1	1955.1	14328.1	8.31	10.175	6.755	8.593	16.993	11.194	14.517	8.841	1	1887.9	14041.5	1887.9	14041.5	12.166	12.424	10.555	10.81	1860.6	13866.3	1860.6	13866.3
786	korsband	Cruciate surgery - TTA	SE	cat	1	4	2467.15	26500	465.5	5000	1768.9	19000	2234.4	24000	2699.9	29000	2699.9	29000	2699.9	29000	-2	-2	4	4	2467.15	26500	2699.9	29000	0	0	0	0	.	.	.	.	1	2382.35	26500	2607.1	29000	3.56	0	3.56	0	2274.07	25666.7	2569.4	29000
787	korsband	Cruciate surgery - TTA	SE	cat	2	4	2382.35	26500	449.5	5000	1708.1	19000	2157.6	24000	2607.1	29000	2607.1	29000	2607.1	29000	-2	-2	4	4	2467.15	26500	2699.9	29000	-3.437	0	-3.437	0	-3.437	-3.437	0	0	1	2382.35	26500	2607.1	29000	0	0	0	0	2274.07	25666.7	2569.4	29000
788	korsband	Cruciate surgery - TTA	SE	cat	3	3	2274.07	25666.7	511.53	5773.5	1683.4	19000	1683.4	19000	2569.4	29000	2569.4	29000	2569.4	29000	-1.7321	-1.7321	.	.	2467.15	26500	2699.9	29000	-7.826	-3.145	-4.834	0	-4.545	-1.446	-3.145	0	1	2382.35	26500	2607.1	29000	-4.545	-3.145	-1.446	0	2274.07	25666.7	2569.4	29000
789	dhp	DHP- vacc?	DK	dog	4	1	11.86	88.32	.	.	11.86	88.32	11.86	88.32	11.86	88.32	11.86	88.32	11.86	88.32	.	.	.	.	11.86	88.32	11.86	88.32	0	0	0	0	.	.	.	.	1	12.14	92.44	12.14	92.44	-2.307	-4.461	-2.307	-4.461	11.86	88.32	11.86	88.32
790	dhp	DHP- vacc?	DK	dog	5	1	12.14	92.44	.	.	12.14	92.44	12.14	92.44	12.14	92.44	12.14	92.44	12.14	92.44	.	.	.	.	11.86	88.32	11.86	88.32	2.361	4.67	2.361	4.67	2.361	2.361	4.67	4.67	1	12.14	92.44	12.14	92.44	0	0	0	0	11.86	88.32	11.86	88.32
791	dhp	DHP- vacc?	DK	dog	6	1	11.71	87.32	.	.	11.71	87.32	11.71	87.32	11.71	87.32	11.71	87.32	11.71	87.32	.	.	.	.	11.86	88.32	11.86	88.32	-1.223	-1.132	-1.223	-1.132	-3.501	-3.501	-5.543	-5.543	1	12.14	92.44	12.14	92.44	-3.501	-5.543	-3.501	-5.543	11.86	88.32	11.86	88.32
792	dhp	DHP- vacc?	NO	dog	1	6	73.2	763.5	13.95	145.45	57.53	600	58.96	615	72.82	759.5	91.27	952	85.81	895	0.1244	0.1244	-1.916	-1.916	73.2	763.5	72.82	759.5	0	0	0	0	.	.	.	.	1	75.72	796.2	76.55	805	-3.324	-4.107	-4.882	-5.652	84.83	952	84.83	952
793	dhp	DHP- vacc?	NO	dog	2	5	75.72	796.2	12.91	135.74	58.49	615	67.9	714	76.55	805	90.53	952	85.11	895	-0.2928	-0.2928	-1.343	-1.343	73.2	763.5	72.82	759.5	3.438	4.283	5.132	5.991	3.438	5.132	4.283	5.991	1	75.72	796.2	76.55	805	0	0	0	0	84.83	952	84.83	952
794	dhp	DHP- vacc?	NO	dog	3	1	84.83	952	.	.	84.83	952	84.83	952	84.83	952	84.83	952	84.83	952	.	.	.	.	73.2	763.5	72.82	759.5	15.89	24.689	16.501	25.346	12.038	10.813	19.568	18.261	1	75.72	796.2	76.55	805	12.038	19.568	10.813	18.261	84.83	952	84.83	952
795	dhp	DHP- vacc?	NO	dog	4	3	72	842.69	7.53	88.12	66.07	773.29	66.07	773.29	69.45	812.95	80.47	941.83	80.47	941.83	1.3458	1.3458	.	.	73.2	763.5	72.82	759.5	-1.647	10.372	-4.619	7.038	-15.133	-18.128	-11.482	-14.606	1	75.72	796.2	76.55	805	-4.917	5.839	-9.275	0.988	84.83	952	84.83	952
796	dhp	DHP- vacc?	NO	dog	5	29	85.92	967.06	8.09	91.03	58.09	653.79	86.7	975.81	86.7	975.81	106.64	1200.24	86.7	975.81	-0.9289	-0.9289	6.133	6.133	73.2	763.5	72.82	759.5	17.379	26.661	19.065	28.48	19.345	24.831	14.758	20.033	1	75.72	796.2	76.55	805	13.478	21.459	13.253	21.218	84.83	952	84.83	952
797	dhp	DHP- vacc?	NO	dog	6	20	88.48	994.79	19.51	219.41	26.13	293.78	86.5	972.5	98.21	1104.19	120.73	1357.45	98.21	1104.19	-1.8352	-1.8352	5.022	5.022	73.2	763.5	72.82	759.5	20.871	30.293	34.87	45.384	2.974	13.275	2.867	13.157	1	75.72	796.2	76.55	805	16.853	24.942	28.286	37.167	84.83	952	84.83	952
798	dhp	DHP- vacc?	SE	dog	1	186	49.05	526.81	40	429.62	31.65	340	42.83	460	42.83	460	424.54	4560	46.55	500	9.0684	9.0684	83.746	83.746	49.05	526.81	42.83	460	0	0	0	0	.	.	.	.	1	45.06	501.23	44.05	490	8.846	5.104	-2.781	-6.122	45.34	511.69	45.19	510
799	dhp	DHP- vacc?	SE	dog	2	176	45.06	501.23	8.08	89.91	30.57	340	42.25	470	44.05	490	116.87	1300	46.3	515	4.4701	4.4701	35.705	35.705	49.05	526.81	42.83	460	-8.127	-4.856	2.86	6.522	-8.127	2.86	-4.856	6.522	1	45.06	501.23	44.05	490	0	0	0	0	45.34	511.69	45.19	510
800	dhp	DHP- vacc?	SE	dog	3	167	45.34	511.69	7.96	89.82	30.12	340	41.64	470	45.19	510	115.18	1300	45.63	515	4.4458	4.4458	35.776	35.776	49.05	526.81	42.83	460	-7.564	-2.87	5.511	10.87	0.612	2.577	2.088	4.082	1	45.06	501.23	44.05	490	0.612	2.088	2.577	4.082	45.34	511.69	45.19	510
801	dhp	DHP- vacc?	SE	dog	4	164	43.44	512.91	7.64	90.19	28.8	340	39.81	470	43.2	510	110.11	1300	43.83	517.5	4.4576	4.4576	35.608	35.608	49.05	526.81	42.83	460	-11.423	-2.638	0.866	10.87	-4.174	-4.402	0.238	0	1	45.06	501.23	44.05	490	-3.587	2.332	-1.939	4.082	45.34	511.69	45.19	510
802	dhp	DHP- vacc?	SE	dog	5	156	44.87	517.52	8.04	92.68	30.35	350	41.62	480	44.22	510	112.71	1300	45.95	530	4.2842	4.2842	32.795	32.795	49.05	526.81	42.83	460	-8.517	-1.764	3.248	10.87	3.28	2.361	0.898	0	1	45.06	501.23	44.05	490	-0.425	3.25	0.377	4.082	45.34	511.69	45.19	510
803	dhp	DHP- vacc?	SE	dog	6	152	47.34	525.45	8.73	96.85	31.54	350	44.6	495	45.95	510	117.13	1300	49.1	545	3.9266	3.9266	27.384	27.384	49.05	526.81	42.83	460	-3.473	-0.259	7.297	10.87	5.514	3.922	1.532	0	1	45.06	501.23	44.05	490	5.065	4.832	4.313	4.082	45.34	511.69	45.19	510
804	mjölktänder-utdragning	Deciduous teeth extraction (milk teeth)	DK	cat	1	1	159.2	1166.72	.	.	159.2	1166.72	159.2	1166.72	159.2	1166.72	159.2	1166.72	159.2	1166.72	.	.	.	.	159.2	1166.72	159.2	1166.72	0	0	0	0	.	.	.	.	1	211.71	1574.65	211.71	1574.65	-24.804	-25.906	-24.804	-25.906	208.65	1555	208.65	1555
805	mjölktänder-utdragning	Deciduous teeth extraction (milk teeth)	DK	cat	2	2	211.71	1574.65	82	609.91	153.73	1143.38	153.73	1143.38	211.71	1574.65	269.7	2005.93	269.7	2005.93	.	.	.	.	159.2	1166.72	159.2	1166.72	32.986	34.964	32.986	34.964	32.986	32.986	34.964	34.964	1	211.71	1574.65	211.71	1574.65	0	0	0	0	208.65	1555	208.65	1555
806	mjölktänder-utdragning	Deciduous teeth extraction (milk teeth)	DK	cat	3	2	208.65	1555	80.82	602.3	151.51	1129.11	151.51	1129.11	208.65	1555	265.8	1980.9	265.8	1980.9	.	.	.	.	159.2	1166.72	159.2	1166.72	31.063	33.28	31.063	33.28	-1.446	-1.446	-1.248	-1.248	1	211.71	1574.65	211.71	1574.65	-1.446	-1.248	-1.446	-1.248	208.65	1555	208.65	1555
807	mjölktänder-utdragning	Deciduous teeth extraction (milk teeth)	DK	cat	4	3	260.03	1936.68	129.72	966.18	127.05	946.26	127.05	946.26	266.81	1987.15	386.23	2876.64	386.23	2876.64	-0.2344	-0.2344	.	.	159.2	1166.72	159.2	1166.72	63.334	65.994	67.59	70.32	24.623	27.87	24.545	27.791	1	211.71	1574.65	211.71	1574.65	22.821	22.991	26.021	26.196	208.65	1555	208.65	1555
808	mjölktänder-utdragning	Deciduous teeth extraction (milk teeth)	DK	cat	5	6	298.39	2272.53	115.03	876.08	131.78	1003.65	261.83	1994.1	271.8	2070.04	463.85	3532.6	389.28	2964.74	0.1118	0.1118	0.11	0.11	159.2	1166.72	159.2	1166.72	87.431	94.779	70.73	77.424	14.754	1.874	17.341	4.171	1	211.71	1574.65	211.71	1574.65	40.941	44.319	28.383	31.46	208.65	1555	208.65	1555
809	mjölktänder-utdragning	Deciduous teeth extraction (milk teeth)	DK	cat	6	7	333.88	2489.03	138.86	1035.16	132.45	987.36	263.09	1961.29	276.61	2062.04	538.8	4016.61	465.82	3472.56	0.1832	0.1832	-0.66	-0.66	159.2	1166.72	159.2	1166.72	109.725	113.336	73.747	76.739	11.895	1.767	9.527	-0.386	1	211.71	1574.65	211.71	1574.65	57.705	58.069	30.651	30.952	208.65	1555	208.65	1555
810	mjölktänder-utdragning	Deciduous teeth extraction (milk teeth)	NO	cat	1	11	171.57	1789.55	46.99	490.07	86.29	900	143.81	1500	189.83	1980	206.13	2150	206.13	2150	-1.2311	-1.2311	0.113	0.113	171.57	1789.55	189.83	1980	0	0	0	0	.	.	.	.	1	223.26	2347.71	204.46	2150	-23.153	-23.775	-7.155	-7.907	229.55	2576	191.59	2150
811	mjölktänder-utdragning	Deciduous teeth extraction (milk teeth)	NO	cat	2	7	223.26	2347.71	189.53	1992.95	85.59	900	85.59	900	204.46	2150	635.64	6684	204.46	2150	2.206	2.206	5.334	5.334	171.57	1789.55	189.83	1980	30.128	31.191	7.706	8.586	30.128	7.706	31.191	8.586	1	223.26	2347.71	204.46	2150	0	0	0	0	229.55	2576	191.59	2150
812	mjölktänder-utdragning	Deciduous teeth extraction (milk teeth)	NO	cat	3	9	229.55	2576	167.24	1876.79	80.2	900	133.66	1500	191.59	2150	595.61	6684	222.77	2500	1.588	1.588	2.248	2.248	171.57	1789.55	189.83	1980	33.789	43.947	0.923	8.586	2.814	-6.298	9.724	0	1	223.26	2347.71	204.46	2150	2.814	9.724	-6.298	0	229.55	2576	191.59	2150
813	mjölktänder-utdragning	Deciduous teeth extraction (milk teeth)	NO	cat	4	9	225.4	2638.23	178.15	2085.23	76.23	892.26	127.05	1487.1	181.26	2121.6	635.25	7435.52	211.75	2478.51	1.8307	1.8307	3.374	3.374	171.57	1789.55	189.83	1980	31.37	47.425	-4.517	7.152	-1.808	-5.391	2.416	-1.321	1	223.26	2347.71	204.46	2150	0.955	12.375	-11.349	-1.321	229.55	2576	191.59	2150
814	mjölktänder-utdragning	Deciduous teeth extraction (milk teeth)	NO	cat	5	8	245.14	2759.1	202.51	2279.24	80.63	907.5	107.51	1210	181.2	2039.44	677.99	7630.82	312.55	3517.79	1.6988	1.6988	2.715	2.715	171.57	1789.55	189.83	1980	42.88	54.179	-4.546	3.002	8.762	-0.03	4.581	-3.873	1	223.26	2347.71	204.46	2150	9.8	17.523	-11.376	-5.142	229.55	2576	191.59	2150
815	mjölktänder-utdragning	Deciduous teeth extraction (milk teeth)	NO	cat	6	7	254.08	2856.72	217.17	2441.76	81.09	911.72	87.4	982.63	170.29	1914.61	679.35	7638.19	402.75	4528.21	1.5502	1.5502	1.968	1.968	171.57	1789.55	189.83	1980	48.09	59.634	-10.295	-3.302	3.646	-6.023	3.538	-6.121	1	223.26	2347.71	204.46	2150	13.803	21.681	-16.714	-10.948	229.55	2576	191.59	2150
816	mjölktänder-utdragning	Deciduous teeth extraction (milk teeth)	SE	cat	1	8	186.2	2000	51.9	557.42	125.69	1350	135	1450	190.86	2050	256.03	2750	228.1	2450	0.0751	0.0751	-1.937	-1.937	186.2	2000	190.86	2050	0	0	0	0	.	.	.	.	1	326.4	3630.68	333.53	3710	-42.953	-44.914	-42.777	-44.744	339.69	3834	345.54	3900
817	mjölktänder-utdragning	Deciduous teeth extraction (milk teeth)	SE	cat	2	88	326.4	3630.68	79.12	880.1	121.37	1350	333.53	3710	333.53	3710	714.71	7950	333.53	3710	1.189	1.189	8.186	8.186	186.2	2000	190.86	2050	75.294	81.534	74.755	80.976	75.294	74.755	81.534	80.976	1	326.4	3630.68	333.53	3710	0	0	0	0	339.69	3834	345.54	3900
818	mjölktänder-utdragning	Deciduous teeth extraction (milk teeth)	SE	cat	3	85	339.69	3834	77.81	878.27	119.61	1350	345.54	3900	345.54	3900	704.37	7950	345.54	3900	0.9958	0.9958	7.53	7.53	186.2	2000	190.86	2050	82.434	91.7	81.048	90.244	4.073	3.601	5.6	5.121	1	326.4	3630.68	333.53	3710	4.073	5.6	3.601	5.121	339.69	3834	345.54	3900
819	mjölktänder-utdragning	Deciduous teeth extraction (milk teeth)	SE	cat	4	84	329.02	3884.52	74.6	880.73	118.58	1400	330.33	3900	330.33	3900	673.37	7950	330.33	3900	1.2259	1.2259	6.973	6.973	186.2	2000	190.86	2050	76.702	94.226	73.079	90.244	-3.142	-4.402	1.318	0	1	326.4	3630.68	333.53	3710	0.803	6.992	-0.959	5.121	339.69	3834	345.54	3900
820	mjölktänder-utdragning	Deciduous teeth extraction (milk teeth)	SE	cat	5	76	338.83	3908.03	84.07	969.69	121.38	1400	338.13	3900	338.13	3900	689.27	7950	338.13	3900	1.3409	1.3409	5.75	5.75	186.2	2000	190.86	2050	81.969	95.401	77.166	90.244	2.981	2.361	0.605	0	1	326.4	3630.68	333.53	3710	3.807	7.639	1.379	5.121	339.69	3834	345.54	3900
821	mjölktänder-utdragning	Deciduous teeth extraction (milk teeth)	SE	cat	6	76	353.76	3926.25	92.52	1026.9	126.14	1400	351.39	3900	351.39	3900	716.3	7950	351.39	3900	1.4333	1.4333	5.216	5.216	186.2	2000	190.86	2050	89.987	96.313	84.114	90.244	4.406	3.922	0.466	0	1	326.4	3630.68	333.53	3710	8.381	8.141	5.355	5.121	339.69	3834	345.54	3900
822	tänder-mjölktand-utdragning	Deciduous teeth extraction (milk teeth)	DK	dog	1	1	160.04	1172.86	.	.	160.04	1172.86	160.04	1172.86	160.04	1172.86	160.04	1172.86	160.04	1172.86	.	.	.	.	160.04	1172.86	160.04	1172.86	0	0	0	0	.	.	.	.	1	221.56	1647.87	221.56	1647.87	-27.767	-28.826	-27.767	-28.826	325.09	2422.75	343.81	2562.29
823	tänder-mjölktand-utdragning	Deciduous teeth extraction (milk teeth)	DK	dog	2	2	221.56	1647.87	94.78	704.95	154.54	1149.4	154.54	1149.4	221.56	1647.87	288.58	2146.34	288.58	2146.34	.	.	.	.	160.04	1172.86	160.04	1172.86	38.44	40.5	38.44	40.5	38.44	38.44	40.5	40.5	1	221.56	1647.87	221.56	1647.87	0	0	0	0	325.09	2422.75	343.81	2562.29
824	tänder-mjölktand-utdragning	Deciduous teeth extraction (milk teeth)	DK	dog	3	6	325.09	2422.75	135.38	1008.93	152.3	1135.05	201.57	1502.18	343.81	2562.29	505.82	3769.65	403.22	3005.02	-0.0306	-0.0306	-1.523	-1.523	160.04	1172.86	160.04	1172.86	103.131	106.568	114.83	118.465	46.728	55.179	47.023	55.491	1	221.56	1647.87	221.56	1647.87	46.728	47.023	55.179	55.491	325.09	2422.75	343.81	2562.29
825	tänder-mjölktand-utdragning	Deciduous teeth extraction (milk teeth)	DK	dog	4	9	324.31	2415.42	163.35	1216.59	120.27	895.8	140.6	1047.2	386.23	2876.64	532.76	3967.99	404.02	3009.11	-0.1774	-0.1774	-1.64	-1.64	160.04	1172.86	160.04	1172.86	102.643	105.943	141.336	145.267	-0.24	12.338	-0.302	12.268	1	221.56	1647.87	221.56	1647.87	46.375	46.579	74.325	74.567	325.09	2422.75	343.81	2562.29
826	tänder-mjölktand-utdragning	Deciduous teeth extraction (milk teeth)	DK	dog	5	13	325.39	2478.15	143.36	1091.83	121.38	924.42	261.83	1994.1	286.98	2185.59	536.67	4087.25	415.29	3162.83	-0.0378	-0.0378	-1.218	-1.218	160.04	1172.86	160.04	1172.86	103.32	111.292	79.317	86.347	0.335	-25.698	2.597	-24.023	1	221.56	1647.87	221.56	1647.87	46.865	50.385	29.526	32.631	325.09	2422.75	343.81	2562.29
827	tänder-mjölktand-utdragning	Deciduous teeth extraction (milk teeth)	DK	dog	6	15	346.95	2586.4	147.7	1101.04	121.64	906.76	263.09	1961.29	383.83	2861.33	557.72	4157.67	465.82	3472.56	-0.1402	-0.1402	-1.112	-1.112	160.04	1172.86	160.04	1172.86	116.788	120.521	139.833	143.962	6.624	33.748	4.368	30.918	1	221.56	1647.87	221.56	1647.87	56.593	56.954	73.239	73.639	325.09	2422.75	343.81	2562.29
828	tänder-mjölktand-utdragning	Deciduous teeth extraction (milk teeth)	NO	dog	1	7	147.65	1540	46.69	486.99	86.29	900	86.29	900	160.59	1675	206.13	2150	189.83	1980	-0.4187	-0.4187	-1.151	-1.151	147.65	1540	160.59	1675	0	0	0	0	.	.	.	.	1	223.26	2347.71	204.46	2150	-33.869	-34.404	-21.457	-22.093	229.55	2576	191.59	2150
829	tänder-mjölktand-utdragning	Deciduous teeth extraction (milk teeth)	NO	dog	2	7	223.26	2347.71	189.53	1992.95	85.59	900	85.59	900	204.46	2150	635.64	6684	204.46	2150	2.206	2.206	5.334	5.334	147.65	1540	160.59	1675	51.214	52.449	27.319	28.358	51.214	27.319	52.449	28.358	1	223.26	2347.71	204.46	2150	0	0	0	0	229.55	2576	191.59	2150
830	tänder-mjölktand-utdragning	Deciduous teeth extraction (milk teeth)	NO	dog	3	9	229.55	2576	167.24	1876.79	80.2	900	133.66	1500	191.59	2150	595.61	6684	222.77	2500	1.588	1.588	2.248	2.248	147.65	1540	160.59	1675	55.469	67.273	19.301	28.358	2.814	-6.298	9.724	0	1	223.26	2347.71	204.46	2150	2.814	9.724	-6.298	0	229.55	2576	191.59	2150
831	tänder-mjölktand-utdragning	Deciduous teeth extraction (milk teeth)	NO	dog	4	9	225.4	2638.23	178.15	2085.23	76.23	892.26	127.05	1487.1	181.26	2121.6	635.25	7435.52	211.75	2478.51	1.8307	1.8307	3.374	3.374	147.65	1540	160.59	1675	52.658	71.314	12.869	26.663	-1.808	-5.391	2.416	-1.321	1	223.26	2347.71	204.46	2150	0.955	12.375	-11.349	-1.321	229.55	2576	191.59	2150
832	tänder-mjölktand-utdragning	Deciduous teeth extraction (milk teeth)	NO	dog	5	8	245.14	2759.1	202.51	2279.24	80.63	907.5	107.51	1210	181.2	2039.44	677.99	7630.82	312.55	3517.79	1.6988	1.6988	2.715	2.715	147.65	1540	160.59	1675	66.033	79.162	12.835	21.758	8.762	-0.03	4.581	-3.873	1	223.26	2347.71	204.46	2150	9.8	17.523	-11.376	-5.142	229.55	2576	191.59	2150
833	tänder-mjölktand-utdragning	Deciduous teeth extraction (milk teeth)	NO	dog	6	8	264.78	2977.02	203.33	2286.09	81.09	911.72	110.82	1246.02	196.87	2213.45	679.35	7638.19	371.21	4173.65	1.3455	1.3455	1.606	1.606	147.65	1540	160.59	1675	79.333	93.313	22.59	32.147	8.01	8.645	7.898	8.533	1	223.26	2347.71	204.46	2150	18.595	26.805	-3.714	2.951	229.55	2576	191.59	2150
834	tänder-mjölktand-utdragning	Deciduous teeth extraction (milk teeth)	SE	dog	1	11	143.84	1545	34.97	375.67	55.86	600	139.65	1500	139.65	1500	186.2	2000	167.58	1800	-1.4786	-1.4786	4.008	4.008	143.84	1545	139.65	1500	0	0	0	0	.	.	.	.	1	341.73	3801.25	333.53	3710	-57.909	-59.356	-58.13	-59.569	350.2	3952.55	345.54	3900
835	tänder-mjölktand-utdragning	Deciduous teeth extraction (milk teeth)	SE	dog	2	110	341.73	3801.25	136.22	1515.22	53.94	600	320.94	3570	333.53	3710	1078.8	12000	333.53	3710	2.2679	2.2679	9.146	9.146	143.84	1545	139.65	1500	137.579	146.036	138.832	147.333	137.579	138.832	146.036	147.333	1	341.73	3801.25	333.53	3710	0	0	0	0	350.2	3952.55	345.54	3900
836	tänder-mjölktand-utdragning	Deciduous teeth extraction (milk teeth)	SE	dog	3	109	350.2	3952.55	133.82	1510.42	53.16	600	345.54	3900	345.54	3900	1063.2	12000	345.54	3900	2.0694	2.0694	8.483	8.483	143.84	1545	139.65	1500	143.463	155.829	147.433	160	2.477	3.601	3.98	5.121	1	341.73	3801.25	333.53	3710	2.477	3.98	3.601	5.121	350.2	3952.55	345.54	3900
837	tänder-mjölktand-utdragning	Deciduous teeth extraction (milk teeth)	SE	dog	4	107	332.76	3928.67	125.21	1478.27	50.82	600	330.33	3900	330.33	3900	1016.4	12000	330.33	3900	2.0776	2.0776	9.179	9.179	143.84	1545	139.65	1500	131.34	154.283	136.541	160	-4.979	-4.402	-0.604	0	1	341.73	3801.25	333.53	3710	-2.626	3.352	-0.959	5.121	350.2	3952.55	345.54	3900
838	tänder-mjölktand-utdragning	Deciduous teeth extraction (milk teeth)	SE	dog	5	100	344.88	3977.9	137.01	1580.27	52.02	600	303.45	3500	338.13	3900	1040.4	12000	338.13	3900	1.8736	1.8736	7.052	7.052	143.84	1545	139.65	1500	139.77	157.469	142.127	160	3.644	2.361	1.253	0	1	341.73	3801.25	333.53	3710	0.922	4.647	1.379	5.121	350.2	3952.55	345.54	3900
839	tänder-mjölktand-utdragning	Deciduous teeth extraction (milk teeth)	SE	dog	6	101	359.9	3994.5	143.82	1596.25	54.06	600	315.35	3500	351.39	3900	1081.2	12000	351.39	3900	1.8382	1.8382	6.628	6.628	143.84	1545	139.65	1500	150.213	158.544	151.622	160	4.355	3.922	0.417	0	1	341.73	3801.25	333.53	3710	5.318	5.084	5.355	5.121	350.2	3952.55	345.54	3900
840	diskbråck-op	Disc hernia surgery	DK	dog	1	1	6982.5	51171.9	.	.	6982.5	51171.9	6982.5	51171.9	6982.5	51171.9	6982.5	51171.9	6982.5	51171.9	.	.	.	.	6982.5	51171.9	6982.5	51171.9	0	0	0	0	.	.	.	.	1	6742.5	50148.1	6742.5	50148.1	3.56	2.041	3.56	2.041	6645	49522.4	6645	49522.4
841	diskbråck-op	Disc hernia surgery	DK	dog	2	1	6742.5	50148.1	.	.	6742.5	50148.1	6742.5	50148.1	6742.5	50148.1	6742.5	50148.1	6742.5	50148.1	.	.	.	.	6982.5	51171.9	6982.5	51171.9	-3.437	-2.001	-3.437	-2.001	-3.437	-3.437	-2.001	-2.001	1	6742.5	50148.1	6742.5	50148.1	0	0	0	0	6645	49522.4	6645	49522.4
842	diskbråck-op	Disc hernia surgery	DK	dog	3	1	6645	49522.4	.	.	6645	49522.4	6645	49522.4	6645	49522.4	6645	49522.4	6645	49522.4	.	.	.	.	6982.5	51171.9	6982.5	51171.9	-4.834	-3.223	-4.834	-3.223	-1.446	-1.446	-1.248	-1.248	1	6742.5	50148.1	6742.5	50148.1	-1.446	-1.248	-1.446	-1.248	6645	49522.4	6645	49522.4
843	diskbråck-op	Disc hernia surgery	DK	dog	4	1	6352.5	47313.1	.	.	6352.5	47313.1	6352.5	47313.1	6352.5	47313.1	6352.5	47313.1	6352.5	47313.1	.	.	.	.	6982.5	51171.9	6982.5	51171.9	-9.023	-7.541	-9.023	-7.541	-4.402	-4.402	-4.461	-4.461	1	6742.5	50148.1	6742.5	50148.1	-5.784	-5.653	-5.784	-5.653	6645	49522.4	6645	49522.4
844	diskbråck-op	Disc hernia surgery	DK	dog	5	1	5361.53	40832.9	.	.	5361.53	40832.9	5361.53	40832.9	5361.53	40832.9	5361.53	40832.9	5361.53	40832.9	.	.	.	.	6982.5	51171.9	6982.5	51171.9	-23.215	-20.204	-23.215	-20.204	-15.6	-15.6	-13.697	-13.697	1	6742.5	50148.1	6742.5	50148.1	-20.482	-18.575	-20.482	-18.575	6645	49522.4	6645	49522.4
845	diskbråck-op	Disc hernia surgery	DK	dog	6	1	5385.28	40146	.	.	5385.28	40146	5385.28	40146	5385.28	40146	5385.28	40146	5385.28	40146	.	.	.	.	6982.5	51171.9	6982.5	51171.9	-22.875	-21.547	-22.875	-21.547	0.443	0.443	-1.682	-1.682	1	6742.5	50148.1	6742.5	50148.1	-20.129	-19.945	-20.129	-19.945	6645	49522.4	6645	49522.4
846	diskbråck-op	Disc hernia surgery	SE	dog	1	4	5762.89	61900	751.21	8068.87	4934.3	53000	5306.7	57000	5679.1	61000	6759.06	72600	6219.08	66800	0.6581	0.6581	1.743	1.743	5762.89	61900	5679.1	61000	0	0	0	0	.	.	.	.	1	5153.07	57320	5483.9	61000	11.834	7.99	3.56	0	5078.55	57320	5404.6	61000
847	diskbråck-op	Disc hernia surgery	SE	dog	2	5	5153.07	57320	1114.59	12398.1	3506.1	39000	4764.7	53000	5483.9	61000	6526.74	72600	5483.9	61000	-0.5602	-0.5602	0.881	0.881	5762.89	61900	5679.1	61000	-10.582	-7.399	-3.437	0	-10.582	-3.437	-7.399	0	1	5153.07	57320	5483.9	61000	0	0	0	0	5078.55	57320	5404.6	61000
848	diskbråck-op	Disc hernia surgery	SE	dog	3	5	5078.55	57320	1098.47	12398.1	3455.4	39000	4695.8	53000	5404.6	61000	6432.36	72600	5404.6	61000	-0.5602	-0.5602	0.881	0.881	5762.89	61900	5679.1	61000	-11.875	-7.399	-4.834	0	-1.446	-1.446	0	0	1	5153.07	57320	5483.9	61000	-1.446	0	-1.446	0	5078.55	57320	5404.6	61000
849	diskbråck-op	Disc hernia surgery	SE	dog	4	5	4855	57320	1050.12	12398.1	3303.3	39000	4489.1	53000	5166.7	61000	6149.22	72600	5166.7	61000	-0.5602	-0.5602	0.881	0.881	5762.89	61900	5679.1	61000	-15.754	-7.399	-9.023	0	-4.402	-4.402	0	0	1	5153.07	57320	5483.9	61000	-5.784	0	-5.784	0	5078.55	57320	5404.6	61000
850	diskbråck-op	Disc hernia surgery	SE	dog	5	6	4734.99	54613.5	917.07	10577.5	2986.82	34450	4595.1	53000	5044.42	58182.5	5450.48	62866	5288.7	61000	-1.8046	-1.8046	3.439	3.439	5762.89	61900	5679.1	61000	-17.837	-11.771	-11.176	-4.619	-2.472	-2.367	-4.722	-4.619	1	5153.07	57320	5483.9	61000	-8.113	-4.722	-8.014	-4.619	5078.55	57320	5404.6	61000
851	diskbråck-op	Disc hernia surgery	SE	dog	6	6	4920.68	54613.5	953.03	10577.5	3103.95	34450	4775.3	53000	5242.24	58182.5	5664.23	62866	5496.1	61000	-1.8046	-1.8046	3.439	3.439	5762.89	61900	5679.1	61000	-14.614	-11.771	-7.692	-4.619	3.922	3.922	0	0	1	5153.07	57320	5483.9	61000	-4.51	-4.722	-4.407	-4.619	5078.55	57320	5404.6	61000
852	ekg	ECG	DK	dog	4	1	87.24	649.77	.	.	87.24	649.77	87.24	649.77	87.24	649.77	87.24	649.77	87.24	649.77	.	.	.	.	87.24	649.77	87.24	649.77	0	0	0	0	.	.	.	.	1	103.17	785.76	103.17	785.76	-15.442	-17.307	-15.442	-17.307	87.24	649.77	87.24	649.77
853	ekg	ECG	DK	dog	5	2	103.17	785.76	22.07	168.08	87.57	666.9	87.57	666.9	103.17	785.76	118.78	904.61	118.78	904.61	.	.	.	.	87.24	649.77	87.24	649.77	18.262	20.929	18.262	20.929	18.262	18.262	20.929	20.929	1	103.17	785.76	103.17	785.76	0	0	0	0	87.24	649.77	87.24	649.77
854	ekg	ECG	DK	dog	6	2	104.07	775.78	22.3	166.23	88.3	658.24	88.3	658.24	104.07	775.78	119.83	893.33	119.83	893.33	.	.	.	.	87.24	649.77	87.24	649.77	19.285	19.394	19.285	19.394	0.865	0.865	-1.269	-1.269	1	103.17	785.76	103.17	785.76	0.865	-1.269	0.865	-1.269	87.24	649.77	87.24	649.77
855	ekg	ECG	NO	dog	1	1	98.37	1026	.	.	98.37	1026	98.37	1026	98.37	1026	98.37	1026	98.37	1026	.	.	.	.	98.37	1026	98.37	1026	0	0	0	0	.	.	.	.	1	97.57	1026	97.57	1026	0.817	0	0.817	0	110.01	1234.5	110.01	1234.5
856	ekg	ECG	NO	dog	2	1	97.57	1026	.	.	97.57	1026	97.57	1026	97.57	1026	97.57	1026	97.57	1026	.	.	.	.	98.37	1026	98.37	1026	-0.81	0	-0.81	0	-0.81	-0.81	0	0	1	97.57	1026	97.57	1026	0	0	0	0	110.01	1234.5	110.01	1234.5
857	ekg	ECG	NO	dog	3	2	110.01	1234.5	15.19	170.41	99.27	1114	99.27	1114	110.01	1234.5	120.74	1355	120.74	1355	.	.	.	.	98.37	1026	98.37	1026	11.831	20.322	11.831	20.322	12.744	12.744	20.322	20.322	1	97.57	1026	97.57	1026	12.744	20.322	12.744	20.322	110.01	1234.5	110.01	1234.5
858	ekg	ECG	NO	dog	4	2	104.56	1223.89	14.43	168.95	94.36	1104.42	94.36	1104.42	104.56	1223.89	114.77	1343.35	114.77	1343.35	.	.	.	.	98.37	1026	98.37	1026	6.297	19.287	6.297	19.287	-4.949	-4.949	-0.86	-0.86	1	97.57	1026	97.57	1026	7.165	19.287	7.165	19.287	110.01	1234.5	110.01	1234.5
859	ekg	ECG	NO	dog	5	2	110.54	1244.15	15.33	172.5	99.71	1122.18	99.71	1122.18	110.54	1244.15	121.38	1366.13	121.38	1366.13	.	.	.	.	98.37	1026	98.37	1026	12.376	21.263	12.376	21.263	5.719	5.719	1.656	1.656	1	97.57	1026	97.57	1026	13.294	21.263	13.294	21.263	110.01	1234.5	110.01	1234.5
860	ekg	ECG	NO	dog	6	3	101.51	1141.34	19.42	218.29	82.89	931.98	82.89	931.98	100.01	1124.45	121.64	1367.58	121.64	1367.58	0.346	0.346	.	.	98.37	1026	98.37	1026	3.197	11.242	1.67	9.596	-8.169	-9.527	-8.264	-9.621	1	97.57	1026	97.57	1026	4.039	11.242	2.5	9.596	110.01	1234.5	110.01	1234.5
861	ekg	ECG	SE	dog	1	5	98.54	1058.4	49.97	536.76	50.27	540	79.14	850	79.14	850	181.55	1950	102.6	1102	1.4858	1.4858	2.661	2.661	98.54	1058.4	79.14	850	0	0	0	0	.	.	.	.	1	95.15	1058.4	76.42	850	3.56	0	3.56	0	95.01	1072.4	81.51	920
862	ekg	ECG	SE	dog	2	5	95.15	1058.4	48.25	536.76	48.55	540	76.42	850	76.42	850	175.31	1950	99.07	1102	1.4858	1.4858	2.661	2.661	98.54	1058.4	79.14	850	-3.437	0	-3.437	0	-3.437	-3.437	0	0	1	95.15	1058.4	76.42	850	0	0	0	0	95.01	1072.4	81.51	920
863	ekg	ECG	SE	dog	3	5	95.01	1072.4	47.03	530.85	47.84	540	75.31	850	81.51	920	172.77	1950	97.64	1102	1.4219	1.4219	2.649	2.649	98.54	1058.4	79.14	850	-3.575	1.323	3.004	8.235	-0.142	6.67	1.323	8.235	1	95.15	1058.4	76.42	850	-0.142	1.323	6.67	8.235	95.01	1072.4	81.51	920
864	ekg	ECG	SE	dog	4	5	90.83	1072.4	44.96	530.85	45.74	540	72	850	77.92	920	165.17	1950	93.34	1102	1.4219	1.4219	2.649	2.649	98.54	1058.4	79.14	850	-7.819	1.323	-1.53	8.235	-4.402	-4.402	0	0	1	95.15	1058.4	76.42	850	-4.538	1.323	1.975	8.235	95.01	1072.4	81.51	920
865	ekg	ECG	SE	dog	5	5	92.98	1072.4	46.02	530.85	46.82	540	73.7	850	79.76	920	169.07	1950	95.54	1102	1.4219	1.4219	2.649	2.649	98.54	1058.4	79.14	850	-5.643	1.323	0.795	8.235	2.361	2.361	0	0	1	95.15	1058.4	76.42	850	-2.284	1.323	4.383	8.235	95.01	1072.4	81.51	920
866	ekg	ECG	SE	dog	6	5	97.16	1078.4	47.65	528.86	48.65	540	76.59	850	85.6	950	175.7	1950	99.29	1102	1.3861	1.3861	2.612	2.612	98.54	1058.4	79.14	850	-1.394	1.89	8.163	11.765	4.503	7.31	0.559	3.261	1	95.15	1058.4	76.42	850	2.116	1.89	12.013	11.765	95.01	1072.4	81.51	920
867	ekg-2	ECG	DK	cat	1	1	276.51	2026.41	.	.	276.51	2026.41	276.51	2026.41	276.51	2026.41	276.51	2026.41	276.51	2026.41	.	.	.	.	276.51	2026.41	276.51	2026.41	0	0	0	0	.	.	.	.	1	267	1985.87	267	1985.87	3.56	2.041	3.56	2.041	87.24	649.77	87.24	649.77
868	ekg-2	ECG	DK	cat	2	1	267	1985.87	.	.	267	1985.87	267	1985.87	267	1985.87	267	1985.87	267	1985.87	.	.	.	.	276.51	2026.41	276.51	2026.41	-3.437	-2.001	-3.437	-2.001	-3.437	-3.437	-2.001	-2.001	1	267	1985.87	267	1985.87	0	0	0	0	87.24	649.77	87.24	649.77
869	ekg-2	ECG	DK	cat	4	1	87.24	649.77	.	.	87.24	649.77	87.24	649.77	87.24	649.77	87.24	649.77	87.24	649.77	.	.	.	.	276.51	2026.41	276.51	2026.41	-68.449	-67.935	-68.449	-67.935	-67.326	-67.326	-67.28	-67.28	1	267	1985.87	267	1985.87	-67.326	-67.28	-67.326	-67.28	87.24	649.77	87.24	649.77
870	ekg-2	ECG	DK	cat	5	2	103.17	785.76	22.07	168.08	87.57	666.9	87.57	666.9	103.17	785.76	118.78	904.61	118.78	904.61	.	.	.	.	276.51	2026.41	276.51	2026.41	-62.687	-61.224	-62.687	-61.224	18.262	18.262	20.929	20.929	1	267	1985.87	267	1985.87	-61.359	-60.433	-61.359	-60.433	87.24	649.77	87.24	649.77
871	ekg-2	ECG	DK	cat	6	2	104.07	775.78	22.3	166.23	88.3	658.24	88.3	658.24	104.07	775.78	119.83	893.33	119.83	893.33	.	.	.	.	276.51	2026.41	276.51	2026.41	-62.364	-61.716	-62.364	-61.716	0.865	0.865	-1.269	-1.269	1	267	1985.87	267	1985.87	-61.025	-60.935	-61.025	-60.935	87.24	649.77	87.24	649.77
872	ekg-2	ECG	NO	cat	1	1	98.37	1026	.	.	98.37	1026	98.37	1026	98.37	1026	98.37	1026	98.37	1026	.	.	.	.	98.37	1026	98.37	1026	0	0	0	0	.	.	.	.	1	97.57	1026	97.57	1026	0.817	0	0.817	0	110.01	1234.5	110.01	1234.5
873	ekg-2	ECG	NO	cat	2	1	97.57	1026	.	.	97.57	1026	97.57	1026	97.57	1026	97.57	1026	97.57	1026	.	.	.	.	98.37	1026	98.37	1026	-0.81	0	-0.81	0	-0.81	-0.81	0	0	1	97.57	1026	97.57	1026	0	0	0	0	110.01	1234.5	110.01	1234.5
874	ekg-2	ECG	NO	cat	3	2	110.01	1234.5	15.19	170.41	99.27	1114	99.27	1114	110.01	1234.5	120.74	1355	120.74	1355	.	.	.	.	98.37	1026	98.37	1026	11.831	20.322	11.831	20.322	12.744	12.744	20.322	20.322	1	97.57	1026	97.57	1026	12.744	20.322	12.744	20.322	110.01	1234.5	110.01	1234.5
875	ekg-2	ECG	NO	cat	4	2	104.56	1223.89	14.43	168.95	94.36	1104.42	94.36	1104.42	104.56	1223.89	114.77	1343.35	114.77	1343.35	.	.	.	.	98.37	1026	98.37	1026	6.297	19.287	6.297	19.287	-4.949	-4.949	-0.86	-0.86	1	97.57	1026	97.57	1026	7.165	19.287	7.165	19.287	110.01	1234.5	110.01	1234.5
876	ekg-2	ECG	NO	cat	5	2	110.54	1244.15	15.33	172.5	99.71	1122.18	99.71	1122.18	110.54	1244.15	121.38	1366.13	121.38	1366.13	.	.	.	.	98.37	1026	98.37	1026	12.376	21.263	12.376	21.263	5.719	5.719	1.656	1.656	1	97.57	1026	97.57	1026	13.294	21.263	13.294	21.263	110.01	1234.5	110.01	1234.5
877	ekg-2	ECG	NO	cat	6	2	110.82	1246.02	15.29	171.92	100.01	1124.45	100.01	1124.45	110.82	1246.02	121.64	1367.58	121.64	1367.58	.	.	.	.	98.37	1026	98.37	1026	12.662	21.444	12.662	21.444	0.254	0.254	0.15	0.15	1	97.57	1026	97.57	1026	13.581	21.444	13.581	21.444	110.01	1234.5	110.01	1234.5
878	ekg-2	ECG	SE	cat	1	5	98.87	1062	50.01	537.19	50.27	540	79.14	850	79.14	850	181.55	1950	104.27	1120	1.4491	1.4491	2.509	2.509	98.87	1062	79.14	850	0	0	0	0	.	.	.	.	1	95.47	1062	76.42	850	3.56	0	3.56	0	98.64	1113.33	90.37	1020
879	ekg-2	ECG	SE	cat	2	5	95.47	1062	48.29	537.19	48.55	540	76.42	850	76.42	850	175.31	1950	100.69	1120	1.4491	1.4491	2.509	2.509	98.87	1062	79.14	850	-3.437	0	-3.437	0	-3.437	-3.437	0	0	1	95.47	1062	76.42	850	0	0	0	0	98.64	1113.33	90.37	1020
880	ekg-2	ECG	SE	cat	3	6	98.64	1113.33	42.87	483.8	47.84	540	75.31	850	90.37	1020	172.77	1950	115.18	1300	1.002	1.002	1.486	1.486	98.87	1062	79.14	850	-0.234	4.834	14.2	20	3.318	18.265	4.834	20	1	95.47	1062	76.42	850	3.318	4.834	18.265	20	98.64	1113.33	90.37	1020
881	ekg-2	ECG	SE	cat	4	6	94.3	1113.33	40.98	483.8	45.74	540	72	850	86.39	1020	165.17	1950	110.11	1300	1.002	1.002	1.486	1.486	98.87	1062	79.14	850	-4.625	4.834	9.173	20	-4.402	-4.402	0	0	1	95.47	1062	76.42	850	-1.23	4.834	13.059	20	98.64	1113.33	90.37	1020
882	ekg-2	ECG	SE	cat	5	6	96.53	1113.33	41.95	483.8	46.82	540	73.7	850	88.43	1020	169.07	1950	112.71	1300	1.002	1.002	1.486	1.486	98.87	1062	79.14	850	-2.373	4.834	11.751	20	2.361	2.361	0	0	1	95.47	1062	76.42	850	1.102	4.834	15.729	20	98.64	1113.33	90.37	1020
883	ekg-2	ECG	SE	cat	6	6	100.76	1118.33	43.39	481.56	48.65	540	76.59	850	93.25	1035	175.7	1950	117.13	1300	0.9771	0.9771	1.526	1.526	98.87	1062	79.14	850	1.911	5.304	17.841	21.765	4.388	5.45	0.449	1.471	1	95.47	1062	76.42	850	5.539	5.304	22.036	21.765	98.64	1113.33	90.37	1020
884	ekg-3	ECG	SE	horse	1	1	93.1	1000	.	.	93.1	1000	93.1	1000	93.1	1000	93.1	1000	93.1	1000	.	.	.	.	93.1	1000	93.1	1000	0	0	0	0	.	.	.	.	1	89.9	1000	89.9	1000	3.56	0	3.56	0	99.23	1120	99.23	1120
885	ekg-3	ECG	SE	horse	2	1	89.9	1000	.	.	89.9	1000	89.9	1000	89.9	1000	89.9	1000	89.9	1000	.	.	.	.	93.1	1000	93.1	1000	-3.437	0	-3.437	0	-3.437	-3.437	0	0	1	89.9	1000	89.9	1000	0	0	0	0	99.23	1120	99.23	1120
886	ekg-3	ECG	SE	horse	3	1	99.23	1120	.	.	99.23	1120	99.23	1120	99.23	1120	99.23	1120	99.23	1120	.	.	.	.	93.1	1000	93.1	1000	6.586	12	6.586	12	10.38	10.38	12	12	1	89.9	1000	89.9	1000	10.38	12	10.38	12	99.23	1120	99.23	1120
887	ekg-3	ECG	SE	horse	4	1	94.86	1120	.	.	94.86	1120	94.86	1120	94.86	1120	94.86	1120	94.86	1120	.	.	.	.	93.1	1000	93.1	1000	1.895	12	1.895	12	-4.402	-4.402	0	0	1	89.9	1000	89.9	1000	5.522	12	5.522	12	99.23	1120	99.23	1120
888	ekg-3	ECG	SE	horse	5	1	97.1	1120	.	.	97.1	1120	97.1	1120	97.1	1120	97.1	1120	97.1	1120	.	.	.	.	93.1	1000	93.1	1000	4.301	12	4.301	12	2.361	2.361	0	0	1	89.9	1000	89.9	1000	8.013	12	8.013	12	99.23	1120	99.23	1120
889	ekg-3	ECG	SE	horse	6	1	100.91	1120	.	.	100.91	1120	100.91	1120	100.91	1120	100.91	1120	100.91	1120	.	.	.	.	93.1	1000	93.1	1000	8.391	12	8.391	12	3.922	3.922	0	0	1	89.9	1000	89.9	1000	12.249	12	12.249	12	99.23	1120	99.23	1120
890	ehv-1	EHV-1- vaccination	SE	horse	1	8	56.97	611.88	20.57	220.91	38.17	410	46.08	495	47.48	510	102.41	1100	64.01	687.5	1.841	1.841	3.624	3.624	56.97	611.88	47.48	510	0	0	0	0	.	.	.	.	1	54.16	602.5	49.45	550	5.171	1.556	-3.972	-7.273	50.63	571.5	45.19	510
891	ehv-1	EHV-1- vaccination	SE	horse	2	10	54.16	602.5	17.57	195.44	36.86	410	44.95	500	49.45	550	98.89	1100	58.44	650	2.1198	2.1198	5.125	5.125	56.97	611.88	47.48	510	-4.917	-1.532	4.136	7.843	-4.917	4.136	-1.532	7.843	1	54.16	602.5	49.45	550	0	0	0	0	50.63	571.5	45.19	510
892	ehv-1	EHV-1- vaccination	SE	horse	3	10	50.63	571.5	21.05	237.53	18.61	210	43.41	490	45.19	510	97.46	1100	57.59	650	1.0877	1.0877	2.379	2.379	56.97	611.88	47.48	510	-11.113	-6.599	-4.834	0	-6.517	-8.614	-5.145	-7.273	1	54.16	602.5	49.45	550	-6.517	-5.145	-8.614	-7.273	50.63	571.5	45.19	510
893	ehv-1	EHV-1- vaccination	SE	horse	4	10	48.41	571.5	20.12	237.53	17.79	210	41.5	490	43.2	510	93.17	1100	55.06	650	1.0877	1.0877	2.379	2.379	56.97	611.88	47.48	510	-15.026	-6.599	-9.023	0	-4.402	-4.402	0	0	1	54.16	602.5	49.45	550	-10.632	-5.145	-12.636	-7.273	50.63	571.5	45.19	510
894	ehv-1	EHV-1- vaccination	SE	horse	5	71	34.82	401.62	9.81	113.12	18.21	210	32.08	370	32.08	370	95.37	1100	32.08	370	4.2519	4.2519	22.264	22.264	56.97	611.88	47.48	510	-38.875	-34.362	-32.438	-27.451	-28.066	-25.738	-29.725	-27.451	1	54.16	602.5	49.45	550	-35.714	-33.341	-35.122	-32.727	50.63	571.5	45.19	510
895	ehv-1	EHV-1- vaccination	SE	horse	6	71	36.24	402.18	10.27	113.97	18.92	210	33.34	370	33.34	370	99.11	1100	33.34	370	4.1766	4.1766	21.502	21.502	56.97	611.88	47.48	510	-36.388	-34.27	-29.789	-27.451	4.067	3.922	0.14	0	1	54.16	602.5	49.45	550	-33.099	-33.248	-32.578	-32.727	50.63	571.5	45.19	510
896	ehv-4	EHV-4 vaccination	SE	horse	1	7	58.39	627.14	22.59	242.62	34.91	375	45.62	490	46.55	500	102.41	1100	67.5	725	1.3778	1.3778	2.011	2.011	58.39	627.14	46.55	500	0	0	0	0	.	.	.	.	1	56.08	623.75	49.45	550	4.123	0.544	-5.855	-9.091	54.27	612.5	46.52	525
897	ehv-4	EHV-4 vaccination	SE	horse	2	8	56.08	623.75	20.07	223.24	33.71	375	44.5	495	49.45	550	98.89	1100	64.05	712.5	1.5242	1.5242	2.835	2.835	58.39	627.14	46.55	500	-3.96	-0.541	6.219	10	-3.96	6.219	-0.541	10	1	56.08	623.75	49.45	550	0	0	0	0	54.27	612.5	46.52	525
898	ehv-4	EHV-4 vaccination	SE	horse	3	8	54.27	612.5	24.34	274.75	18.61	210	41.64	470	46.52	525	97.46	1100	70.88	800	0.517	0.517	0.298	0.298	58.39	627.14	46.55	500	-7.056	-2.335	-0.075	5	-3.224	-5.926	-1.804	-4.545	1	56.08	623.75	49.45	550	-3.224	-1.804	-5.926	-4.545	54.27	612.5	46.52	525
899	ehv-4	EHV-4 vaccination	SE	horse	4	8	51.88	612.5	23.27	274.75	17.79	210	39.81	470	44.47	525	93.17	1100	67.76	800	0.517	0.517	0.298	0.298	58.39	627.14	46.55	500	-11.147	-2.335	-4.474	5	-4.402	-4.402	0	0	1	56.08	623.75	49.45	550	-7.483	-1.804	-10.067	-4.545	54.27	612.5	46.52	525
900	ehv-4	EHV-4 vaccination	SE	horse	5	69	34.81	401.45	10.43	120.26	18.21	210	32.08	370	32.08	370	95.37	1100	32.08	370	4.1098	4.1098	19.332	19.332	58.39	627.14	46.55	500	-40.388	-35.988	-31.087	-26	-32.91	-27.86	-34.457	-29.524	1	56.08	623.75	49.45	550	-37.93	-35.639	-35.122	-32.727	54.27	612.5	46.52	525
901	ehv-4	EHV-4 vaccination	SE	horse	6	69	36.43	404.35	11.21	124.47	18.92	210	33.34	370	33.34	370	99.11	1100	33.34	370	3.79	3.79	16.41	16.41	58.39	627.14	46.55	500	-37.603	-35.525	-28.385	-26	4.672	3.922	0.722	0	1	56.08	623.75	49.45	550	-35.03	-35.175	-32.578	-32.727	54.27	612.5	46.52	525
902	akut-otit-öroninflammation	Ear inflammation - otitis	DK	cat	4	1	199.89	1488.79	.	.	199.89	1488.79	199.89	1488.79	199.89	1488.79	199.89	1488.79	199.89	1488.79	.	.	.	.	199.89	1488.79	199.89	1488.79	0	0	0	0	.	.	.	.	1	201.14	1531.89	201.14	1531.89	-0.622	-2.814	-0.622	-2.814	199.89	1488.79	199.89	1488.79
903	akut-otit-öroninflammation	Ear inflammation - otitis	DK	cat	5	1	201.14	1531.89	.	.	201.14	1531.89	201.14	1531.89	201.14	1531.89	201.14	1531.89	201.14	1531.89	.	.	.	.	199.89	1488.79	199.89	1488.79	0.626	2.895	0.626	2.895	0.626	0.626	2.895	2.895	1	201.14	1531.89	201.14	1531.89	0	0	0	0	199.89	1488.79	199.89	1488.79
904	akut-otit-öroninflammation	Ear inflammation - otitis	DK	cat	6	1	202.73	1511.27	.	.	202.73	1511.27	202.73	1511.27	202.73	1511.27	202.73	1511.27	202.73	1511.27	.	.	.	.	199.89	1488.79	199.89	1488.79	1.417	1.51	1.417	1.51	0.786	0.786	-1.346	-1.346	1	201.14	1531.89	201.14	1531.89	0.786	-1.346	0.786	-1.346	199.89	1488.79	199.89	1488.79
905	akut-otit-öroninflammation	Ear inflammation - otitis	NO	cat	1	2	225.31	2350	6.78	70.71	220.51	2300	220.51	2300	225.31	2350	230.1	2400	230.1	2400	.	.	.	.	225.31	2350	225.31	2350	0	0	0	0	.	.	.	.	1	223.48	2350	223.48	2350	0.817	0	0.817	0	176.85	1984.67	204.95	2300
906	akut-otit-öroninflammation	Ear inflammation - otitis	NO	cat	2	2	223.48	2350	6.72	70.71	218.73	2300	218.73	2300	223.48	2350	228.24	2400	228.24	2400	.	.	.	.	225.31	2350	225.31	2350	-0.81	0	-0.81	0	-0.81	-0.81	0	0	1	223.48	2350	223.48	2350	0	0	0	0	176.85	1984.67	204.95	2300
907	akut-otit-öroninflammation	Ear inflammation - otitis	NO	cat	3	3	176.85	1984.67	56.56	634.75	111.74	1254	111.74	1254	204.95	2300	213.86	2400	213.86	2400	-1.6838	-1.6838	.	.	225.31	2350	225.31	2350	-21.506	-15.546	-9.034	-2.128	-20.865	-8.291	-15.546	-2.128	1	223.48	2350	223.48	2350	-20.865	-15.546	-8.291	-2.128	176.85	1984.67	204.95	2300
908	akut-otit-öroninflammation	Ear inflammation - otitis	NO	cat	4	2	154.15	1804.35	68.28	799.17	105.88	1239.25	105.88	1239.25	154.15	1804.35	202.43	2369.45	202.43	2369.45	.	.	.	.	225.31	2350	225.31	2350	-31.58	-23.219	-31.58	-23.219	-12.835	-24.786	-9.085	-21.55	1	223.48	2350	223.48	2350	-31.022	-23.219	-31.022	-23.219	176.85	1984.67	204.95	2300
909	akut-otit-öroninflammation	Ear inflammation - otitis	NO	cat	5	2	163	1834.52	72.34	814.2	111.84	1258.79	111.84	1258.79	163	1834.52	214.15	2410.25	214.15	2410.25	.	.	.	.	225.31	2350	225.31	2350	-27.656	-21.935	-27.656	-21.935	5.736	5.736	1.672	1.672	1	223.48	2350	223.48	2350	-27.065	-21.935	-27.065	-21.935	176.85	1984.67	204.95	2300
910	akut-otit-öroninflammation	Ear inflammation - otitis	NO	cat	6	2	163.98	1843.7	72.63	816.6	112.63	1266.28	112.63	1266.28	163.98	1843.7	215.34	2421.12	215.34	2421.12	.	.	.	.	225.31	2350	225.31	2350	-27.218	-21.545	-27.218	-21.545	0.605	0.605	0.501	0.501	1	223.48	2350	223.48	2350	-26.624	-21.545	-26.624	-21.545	176.85	1984.67	204.95	2300
911	akut-otit-öroninflammation	Ear inflammation - otitis	SE	cat	1	18	150.92	1621	61.49	660.52	60.52	650	109.39	1175	142.91	1535	276.97	2975	186.2	2000	0.7139	0.7139	0.119	0.119	150.92	1621	142.91	1535	0	0	0	0	.	.	.	.	1	150.72	1676.56	138	1535	0.128	-3.314	3.56	0	146.23	1650.48	119.61	1350
912	akut-otit-öroninflammation	Ear inflammation - otitis	SE	cat	2	18	150.72	1676.56	65.84	732.41	58.44	650	105.63	1175	138	1535	269.7	3000	179.8	2000	0.6996	0.6996	-0.415	-0.415	150.92	1621	142.91	1535	-0.128	3.427	-3.437	0	-0.128	-3.437	3.427	0	1	150.72	1676.56	138	1535	0	0	0	0	146.23	1650.48	119.61	1350
913	akut-otit-öroninflammation	Ear inflammation - otitis	SE	cat	3	21	146.23	1650.48	64.08	723.24	57.59	650	97.46	1100	119.61	1350	265.8	3000	177.2	2000	0.6565	0.6565	-0.552	-0.552	150.92	1621	142.91	1535	-3.103	1.818	-16.303	-12.052	-2.979	-13.324	-1.556	-12.052	1	150.72	1676.56	138	1535	-2.979	-1.556	-13.324	-12.052	146.23	1650.48	119.61	1350
914	akut-otit-öroninflammation	Ear inflammation - otitis	SE	cat	4	19	131.9	1557.26	64.54	762.01	55.06	650	78.6	928	105.88	1250	254.1	3000	172.79	2040	0.972	0.972	-0.296	-0.296	150.92	1621	142.91	1535	-12.6	-3.932	-25.914	-18.567	-9.801	-11.483	-5.648	-7.407	1	150.72	1676.56	138	1535	-12.488	-7.115	-23.277	-18.567	146.23	1650.48	119.61	1350
915	akut-otit-öroninflammation	Ear inflammation - otitis	SE	cat	5	76	154.44	1781.36	33.47	385.99	56.36	650	158.66	1830	158.66	1830	260.1	3000	158.66	1830	0.0646	0.0646	3.957	3.957	150.92	1621	142.91	1535	2.338	9.892	11.023	19.218	17.091	49.857	14.39	46.4	1	150.72	1676.56	138	1535	2.469	6.251	14.975	19.218	146.23	1650.48	119.61	1350
916	akut-otit-öroninflammation	Ear inflammation - otitis	SE	cat	6	76	160.79	1784.58	34.35	381.22	58.57	650	164.88	1830	164.88	1830	270.3	3000	164.88	1830	0.0987	0.0987	4.191	4.191	150.92	1621	142.91	1535	6.544	10.091	15.377	19.218	4.11	3.922	0.181	0	1	150.72	1676.56	138	1535	6.68	6.443	19.483	19.218	146.23	1650.48	119.61	1350
917	öroninflammation	Ear inflammation - otitis	DK	dog	4	3	265.68	1978.74	44.99	335.08	239.7	1785.28	239.7	1785.28	239.7	1785.28	317.63	2365.66	317.63	2365.66	1.7321	1.7321	.	.	265.68	1978.74	239.7	1785.28	0	0	0	0	.	.	.	.	1	238.43	1815.82	241.89	1842.23	11.429	8.972	-0.906	-3.091	265.68	1978.74	239.7	1785.28
918	öroninflammation	Ear inflammation - otitis	DK	dog	5	4	238.43	1815.82	82.21	626.14	134.39	1023.46	188.14	1432.85	241.89	1842.23	335.53	2555.36	288.71	2198.79	-0.2525	-0.2525	1.535	1.535	265.68	1978.74	239.7	1785.28	-10.257	-8.233	0.914	3.19	-10.257	0.914	-8.233	3.19	1	238.43	1815.82	241.89	1842.23	0	0	0	0	265.68	1978.74	239.7	1785.28
919	öroninflammation	Ear inflammation - otitis	DK	dog	6	4	239.22	1783.3	82.47	614.83	135.15	1007.51	188.76	1407.16	242.37	1806.8	336.97	2512.06	289.67	2159.43	-0.229	-0.229	1.529	1.529	265.68	1978.74	239.7	1785.28	-9.96	-9.877	1.113	1.206	0.332	0.197	-1.791	-1.923	1	238.43	1815.82	241.89	1842.23	0.332	-1.791	0.197	-1.923	265.68	1978.74	239.7	1785.28
920	öroninflammation	Ear inflammation - otitis	NO	dog	2	2	223.48	2350	6.72	70.71	218.73	2300	218.73	2300	223.48	2350	228.24	2400	228.24	2400	.	.	.	.	223.48	2350	223.48	2350	0	0	0	0	.	.	.	.	1	185.68	2083.75	208.56	2340.5	20.357	12.777	7.154	0.406	185.68	2083.75	208.56	2340.5
921	öroninflammation	Ear inflammation - otitis	NO	dog	3	4	185.68	2083.75	49.44	554.86	111.74	1254	158.35	1777	208.56	2340.5	213.86	2400	213.02	2390.5	-1.964	-1.964	3.873	3.873	223.48	2350	223.48	2350	-16.914	-11.33	-6.676	-0.404	-16.914	-6.676	-11.33	-0.404	1	185.68	2083.75	208.56	2340.5	0	0	0	0	185.68	2083.75	208.56	2340.5
922	öroninflammation	Ear inflammation - otitis	NO	dog	4	3	169.99	1989.74	55.53	649.96	105.88	1239.25	105.88	1239.25	201.67	2360.53	202.43	2369.45	202.43	2369.45	-1.7317	-1.7317	.	.	223.48	2350	223.48	2350	-23.934	-15.33	-9.76	0.448	-8.45	-3.304	-4.511	0.856	1	185.68	2083.75	208.56	2340.5	-8.45	-4.511	-3.304	0.856	185.68	2083.75	208.56	2340.5
923	öroninflammation	Ear inflammation - otitis	NO	dog	5	3	177.47	1997.48	56.97	641.19	111.84	1258.79	111.84	1258.79	206.43	2323.4	214.15	2410.25	214.15	2410.25	-1.6964	-1.6964	.	.	223.48	2350	223.48	2350	-20.587	-15.001	-7.629	-1.132	4.401	2.361	0.389	-1.573	1	185.68	2083.75	208.56	2340.5	-4.42	-4.14	-1.021	-0.731	185.68	2083.75	208.56	2340.5
924	öroninflammation	Ear inflammation - otitis	NO	dog	6	3	180.5	2029.42	58.79	660.98	112.63	1266.28	112.63	1266.28	213.54	2400.86	215.34	2421.12	215.34	2421.12	-1.7302	-1.7302	.	.	223.48	2350	223.48	2350	-19.233	-13.642	-4.45	2.164	1.705	3.441	1.599	3.334	1	185.68	2083.75	208.56	2340.5	-2.791	-2.607	2.386	2.579	185.68	2083.75	208.56	2340.5
925	öroninflammation	Ear inflammation - otitis	SE	dog	1	20	122.51	1315.85	32.09	344.67	60.52	650	104.6	1123.5	115.91	1245	176.89	1900	140.67	1511	0.349	0.349	-0.267	-0.267	122.51	1315.85	115.91	1245	0	0	0	0	.	.	.	.	1	154.54	1719.07	121.37	1350	-20.731	-23.456	-4.495	-7.778	160.05	1806.46	162.14	1830
926	öroninflammation	Ear inflammation - otitis	SE	dog	2	27	154.54	1719.07	75.2	836.46	58.44	650	106.08	1180	121.37	1350	379.83	4225	179.8	2000	1.4048	1.4048	1.787	1.787	122.51	1315.85	115.91	1245	26.153	30.644	4.707	8.434	26.153	4.707	30.644	8.434	1	154.54	1719.07	121.37	1350	0	0	0	0	160.05	1806.46	162.14	1830
927	öroninflammation	Ear inflammation - otitis	SE	dog	3	92	160.05	1806.46	44.4	501.08	57.59	650	162.14	1830	162.14	1830	374.34	4225	162.14	1830	1.8287	1.8287	7.651	7.651	122.51	1315.85	115.91	1245	30.649	37.284	39.883	46.988	3.564	33.595	5.083	35.556	1	154.54	1719.07	121.37	1350	3.564	5.083	33.595	35.556	160.05	1806.46	162.14	1830
928	öroninflammation	Ear inflammation - otitis	SE	dog	4	90	153.52	1812.49	42.41	500.7	55.06	650	155	1830	155	1830	357.86	4225	155	1830	1.8665	1.8665	7.807	7.807	122.51	1315.85	115.91	1245	25.315	37.743	33.726	46.988	-4.083	-4.402	0.334	0	1	154.54	1719.07	121.37	1350	-0.665	5.434	27.715	35.556	160.05	1806.46	162.14	1830
929	öroninflammation	Ear inflammation - otitis	SE	dog	5	91	159.64	1841.27	52.67	607.55	56.36	650	158.66	1830	158.66	1830	427.34	4929	158.66	1830	2.3667	2.3667	9.717	9.717	122.51	1315.85	115.91	1245	30.311	39.93	36.884	46.988	3.987	2.361	1.588	0	1	154.54	1719.07	121.37	1350	3.296	7.109	30.73	35.556	160.05	1806.46	162.14	1830
930	öroninflammation	Ear inflammation - otitis	SE	dog	6	92	168.63	1871.63	55.77	619	58.57	650	164.88	1830	164.88	1830	444.1	4929	164.88	1830	2.3483	2.3483	8.758	8.758	122.51	1315.85	115.91	1245	37.654	42.237	42.251	46.988	5.635	3.922	1.649	0	1	154.54	1719.07	121.37	1350	9.117	8.874	35.857	35.556	160.05	1806.46	162.14	1830
931	öronskabb	Ear mites	NO	cat	1	1	62.32	650	.	.	62.32	650	62.32	650	62.32	650	62.32	650	62.32	650	.	.	.	.	62.32	650	62.32	650	0	0	0	0	.	.	.	.	1	61.81	650	61.81	650	0.817	0	0.817	0	57.92	650	57.92	650
932	öronskabb	Ear mites	NO	cat	2	1	61.81	650	.	.	61.81	650	61.81	650	61.81	650	61.81	650	61.81	650	.	.	.	.	62.32	650	62.32	650	-0.81	0	-0.81	0	-0.81	-0.81	0	0	1	61.81	650	61.81	650	0	0	0	0	57.92	650	57.92	650
933	öronskabb	Ear mites	NO	cat	3	1	57.92	650	.	.	57.92	650	57.92	650	57.92	650	57.92	650	57.92	650	.	.	.	.	62.32	650	62.32	650	-7.057	0	-7.057	0	-6.298	-6.298	0	0	1	61.81	650	61.81	650	-6.298	0	-6.298	0	57.92	650	57.92	650
934	öronskabb	Ear mites	NO	cat	4	1	55.06	644.41	.	.	55.06	644.41	55.06	644.41	55.06	644.41	55.06	644.41	55.06	644.41	.	.	.	.	62.32	650	62.32	650	-11.656	-0.86	-11.656	-0.86	-4.949	-4.949	-0.86	-0.86	1	61.81	650	61.81	650	-10.935	-0.86	-10.935	-0.86	57.92	650	57.92	650
935	öronskabb	Ear mites	NO	cat	5	1	58.09	653.79	.	.	58.09	653.79	58.09	653.79	58.09	653.79	58.09	653.79	58.09	653.79	.	.	.	.	62.32	650	62.32	650	-6.788	0.583	-6.788	0.583	5.511	5.511	1.456	1.456	1	61.81	650	61.81	650	-6.027	0.583	-6.027	0.583	57.92	650	57.92	650
936	öronskabb	Ear mites	NO	cat	6	1	58.57	658.46	.	.	58.57	658.46	58.57	658.46	58.57	658.46	58.57	658.46	58.57	658.46	.	.	.	.	62.32	650	62.32	650	-6.024	1.302	-6.024	1.302	0.819	0.819	0.715	0.715	1	61.81	650	61.81	650	-5.256	1.302	-5.256	1.302	57.92	650	57.92	650
937	öronskabb	Ear mites	SE	cat	1	9	125.12	1343.89	27.17	291.81	83.32	895	112.19	1205	127.55	1370	148.96	1600	148.96	1600	-0.7333	-0.7333	-0.988	-0.988	125.12	1343.89	127.55	1370	0	0	0	0	.	.	.	.	1	120.82	1343.89	123.16	1370	3.56	0	3.56	0	121.03	1366.08	123.15	1390
938	öronskabb	Ear mites	SE	cat	2	9	120.82	1343.89	26.23	291.81	80.46	895	108.33	1205	123.16	1370	143.84	1600	143.84	1600	-0.7333	-0.7333	-0.988	-0.988	125.12	1343.89	127.55	1370	-3.437	0	-3.437	0	-3.437	-3.437	0	0	1	120.82	1343.89	123.16	1370	0	0	0	0	121.03	1366.08	123.15	1390
939	öronskabb	Ear mites	SE	cat	3	74	121.03	1366.08	17.28	195.08	17.72	200	123.15	1390	123.15	1390	171	1930	123.15	1390	-3.3917	-3.3917	19.407	19.407	125.12	1343.89	127.55	1370	-3.262	1.651	-3.444	1.46	0.181	-0.007	1.651	1.46	1	120.82	1343.89	123.16	1370	0.181	1.651	-0.007	1.46	121.03	1366.08	123.15	1390
940	öronskabb	Ear mites	SE	cat	4	72	114.57	1352.64	15.35	181.17	16.94	200	117.73	1390	117.73	1390	135.52	1600	117.73	1390	-4.6238	-4.6238	25.071	25.071	125.12	1343.89	127.55	1370	-8.43	0.651	-7.694	1.46	-5.342	-4.402	-0.984	0	1	120.82	1343.89	123.16	1370	-5.171	0.651	-4.409	1.46	121.03	1366.08	123.15	1390
941	öronskabb	Ear mites	SE	cat	5	68	117.21	1351.91	15.86	182.98	17.34	200	120.51	1390	120.51	1390	138.72	1600	120.51	1390	-4.6264	-4.6264	25.249	25.249	125.12	1343.89	127.55	1370	-6.318	0.597	-5.515	1.46	2.306	2.361	-0.054	0	1	120.82	1343.89	123.16	1370	-2.984	0.597	-2.152	1.46	121.03	1366.08	123.15	1390
942	öronskabb	Ear mites	SE	cat	6	68	122.51	1359.71	15.14	168.07	18.02	200	125.24	1390	125.24	1390	144.16	1600	125.24	1390	-5.4425	-5.4425	35.289	35.289	125.12	1343.89	127.55	1370	-2.083	1.177	-1.81	1.46	4.521	3.922	0.577	0	1	120.82	1343.89	123.16	1370	1.402	1.177	1.686	1.46	121.03	1366.08	123.15	1390
943	ektopisk-uretär	Ectopic ureter surgery	SE	dog	1	4	2979.2	32000	863.37	9273.62	2234.4	24000	2374.05	25500	2746.45	29500	4189.5	45000	3584.35	38500	1.304	1.304	1.5	1.5	2979.2	32000	2746.45	29500	0	0	0	0	.	.	.	.	1	2876.8	32000	2652.05	29500	3.56	0	3.56	0	2835.2	32000	2613.7	29500
944	ektopisk-uretär	Ectopic ureter surgery	SE	dog	2	4	2876.8	32000	833.7	9273.62	2157.6	24000	2292.45	25500	2652.05	29500	4045.5	45000	3461.15	38500	1.304	1.304	1.5	1.5	2979.2	32000	2746.45	29500	-3.437	0	-3.437	0	-3.437	-3.437	0	0	1	2876.8	32000	2652.05	29500	0	0	0	0	2835.2	32000	2613.7	29500
945	ektopisk-uretär	Ectopic ureter surgery	SE	dog	3	4	2835.2	32000	821.64	9273.62	2126.4	24000	2259.3	25500	2613.7	29500	3987	45000	3411.1	38500	1.304	1.304	1.5	1.5	2979.2	32000	2746.45	29500	-4.834	0	-4.834	0	-1.446	-1.446	0	0	1	2876.8	32000	2652.05	29500	-1.446	0	-1.446	0	2835.2	32000	2613.7	29500
946	ektopisk-uretär	Ectopic ureter surgery	SE	dog	4	4	2710.4	32000	785.48	9273.62	2032.8	24000	2159.85	25500	2498.65	29500	3811.5	45000	3260.95	38500	1.304	1.304	1.5	1.5	2979.2	32000	2746.45	29500	-9.023	0	-9.023	0	-4.402	-4.402	0	0	1	2876.8	32000	2652.05	29500	-5.784	0	-5.784	0	2835.2	32000	2613.7	29500
947	ektopisk-uretär	Ectopic ureter surgery	SE	dog	5	4	2774.4	32000	804.02	9273.62	2080.8	24000	2210.85	25500	2557.65	29500	3901.5	45000	3337.95	38500	1.304	1.304	1.5	1.5	2979.2	32000	2746.45	29500	-6.874	0	-6.874	0	2.361	2.361	0	0	1	2876.8	32000	2652.05	29500	-3.56	0	-3.56	0	2835.2	32000	2613.7	29500
948	ektopisk-uretär	Ectopic ureter surgery	SE	dog	6	4	2883.2	32000	835.55	9273.62	2162.4	24000	2297.55	25500	2657.95	29500	4054.5	45000	3468.85	38500	1.304	1.304	1.5	1.5	2979.2	32000	2746.45	29500	-3.222	0	-3.222	0	3.922	3.922	0	0	1	2876.8	32000	2652.05	29500	0.222	0	0.222	0	2835.2	32000	2613.7	29500
949	fcp-ed-operation	Elbow surgery - fragm proc coronoideus	SE	dog	1	9	2767.14	29722.2	559.14	6005.78	2280.95	24500	2327.5	25000	2327.5	25000	3724	40000	3258.5	35000	0.6316	0.6316	-1.368	-1.368	2767.14	29722.2	2327.5	25000	0	0	0	0	.	.	.	.	1	2755.44	30650	2607.1	29000	0.425	-3.027	-10.725	-13.793	2715.59	30650	2569.4	29000
950	fcp-ed-operation	Elbow surgery - fragm proc coronoideus	SE	dog	2	10	2755.44	30650	573.32	6377.26	2202.55	24500	2247.5	25000	2607.1	29000	3596	40000	3146.5	35000	0.3337	0.3337	-1.864	-1.864	2767.14	29722.2	2327.5	25000	-0.423	3.121	12.013	16	-0.423	12.013	3.121	16	1	2755.44	30650	2607.1	29000	0	0	0	0	2715.59	30650	2569.4	29000
951	fcp-ed-operation	Elbow surgery - fragm proc coronoideus	SE	dog	3	10	2715.59	30650	565.03	6377.26	2170.7	24500	2215	25000	2569.4	29000	3544	40000	3101	35000	0.3337	0.3337	-1.864	-1.864	2767.14	29722.2	2327.5	25000	-1.863	3.121	10.393	16	-1.446	-1.446	0	0	1	2755.44	30650	2607.1	29000	-1.446	0	-1.446	0	2715.59	30650	2569.4	29000
952	fcp-ed-operation	Elbow surgery - fragm proc coronoideus	SE	dog	4	10	2596.06	30650	540.15	6377.26	2075.15	24500	2117.5	25000	2456.3	29000	3388	40000	2964.5	35000	0.3337	0.3337	-1.864	-1.864	2767.14	29722.2	2327.5	25000	-6.183	3.121	5.534	16	-4.402	-4.402	0	0	1	2755.44	30650	2607.1	29000	-5.784	0	-5.784	0	2715.59	30650	2569.4	29000
953	fcp-ed-operation	Elbow surgery - fragm proc coronoideus	SE	dog	5	10	2657.36	30650	552.91	6377.26	2124.15	24500	2167.5	25000	2514.3	29000	3468	40000	3034.5	35000	0.3337	0.3337	-1.864	-1.864	2767.14	29722.2	2327.5	25000	-3.967	3.121	8.026	16	2.361	2.361	0	0	1	2755.44	30650	2607.1	29000	-3.56	0	-3.56	0	2715.59	30650	2569.4	29000
954	fcp-ed-operation	Elbow surgery - fragm proc coronoideus	SE	dog	6	10	2761.57	30650	574.59	6377.26	2207.45	24500	2252.5	25000	2612.9	29000	3604	40000	3153.5	35000	0.3337	0.3337	-1.864	-1.864	2767.14	29722.2	2327.5	25000	-0.201	3.121	12.262	16	3.922	3.922	0	0	1	2755.44	30650	2607.1	29000	0.222	0	0.222	0	2715.59	30650	2569.4	29000
955	elektroterapi	Electrotherapy	SE	horse	1	1	111.72	1200	.	.	111.72	1200	111.72	1200	111.72	1200	111.72	1200	111.72	1200	.	.	.	.	111.72	1200	111.72	1200	0	0	0	0	.	.	.	.	1	107.88	1200	107.88	1200	3.56	0	3.56	0	106.32	1200	106.32	1200
956	elektroterapi	Electrotherapy	SE	horse	2	1	107.88	1200	.	.	107.88	1200	107.88	1200	107.88	1200	107.88	1200	107.88	1200	.	.	.	.	111.72	1200	111.72	1200	-3.437	0	-3.437	0	-3.437	-3.437	0	0	1	107.88	1200	107.88	1200	0	0	0	0	106.32	1200	106.32	1200
957	elektroterapi	Electrotherapy	SE	horse	3	1	106.32	1200	.	.	106.32	1200	106.32	1200	106.32	1200	106.32	1200	106.32	1200	.	.	.	.	111.72	1200	111.72	1200	-4.834	0	-4.834	0	-1.446	-1.446	0	0	1	107.88	1200	107.88	1200	-1.446	0	-1.446	0	106.32	1200	106.32	1200
958	elektroterapi	Electrotherapy	SE	horse	4	1	101.64	1200	.	.	101.64	1200	101.64	1200	101.64	1200	101.64	1200	101.64	1200	.	.	.	.	111.72	1200	111.72	1200	-9.023	0	-9.023	0	-4.402	-4.402	0	0	1	107.88	1200	107.88	1200	-5.784	0	-5.784	0	106.32	1200	106.32	1200
959	elektroterapi	Electrotherapy	SE	horse	5	1	104.04	1200	.	.	104.04	1200	104.04	1200	104.04	1200	104.04	1200	104.04	1200	.	.	.	.	111.72	1200	111.72	1200	-6.874	0	-6.874	0	2.361	2.361	0	0	1	107.88	1200	107.88	1200	-3.56	0	-3.56	0	106.32	1200	106.32	1200
960	elektroterapi	Electrotherapy	SE	horse	6	1	108.12	1200	.	.	108.12	1200	108.12	1200	108.12	1200	108.12	1200	108.12	1200	.	.	.	.	111.72	1200	111.72	1200	-3.222	0	-3.222	0	3.922	3.922	0	0	1	107.88	1200	107.88	1200	0.222	0	0.222	0	106.32	1200	106.32	1200
961	elektroterapi-2	Electrotherapy	NO	dog	1	1	29.15	304	.	.	29.15	304	29.15	304	29.15	304	29.15	304	29.15	304	.	.	.	.	29.15	304	29.15	304	0	0	0	0	.	.	.	.	1	28.91	304	28.91	304	0.817	0	0.817	0	27.09	304	27.09	304
962	elektroterapi-2	Electrotherapy	NO	dog	2	1	28.91	304	.	.	28.91	304	28.91	304	28.91	304	28.91	304	28.91	304	.	.	.	.	29.15	304	29.15	304	-0.81	0	-0.81	0	-0.81	-0.81	0	0	1	28.91	304	28.91	304	0	0	0	0	27.09	304	27.09	304
963	elektroterapi-2	Electrotherapy	NO	dog	3	1	27.09	304	.	.	27.09	304	27.09	304	27.09	304	27.09	304	27.09	304	.	.	.	.	29.15	304	29.15	304	-7.057	0	-7.057	0	-6.298	-6.298	0	0	1	28.91	304	28.91	304	-6.298	0	-6.298	0	27.09	304	27.09	304
964	elektroterapi-2	Electrotherapy	NO	dog	4	1	25.75	301.39	.	.	25.75	301.39	25.75	301.39	25.75	301.39	25.75	301.39	25.75	301.39	.	.	.	.	29.15	304	29.15	304	-11.656	-0.86	-11.656	-0.86	-4.949	-4.949	-0.86	-0.86	1	28.91	304	28.91	304	-10.935	-0.86	-10.935	-0.86	27.09	304	27.09	304
965	elektroterapi-2	Electrotherapy	NO	dog	5	1	33.81	380.57	.	.	33.81	380.57	33.81	380.57	33.81	380.57	33.81	380.57	33.81	380.57	.	.	.	.	29.15	304	29.15	304	16.012	25.186	16.012	25.186	31.319	31.319	26.271	26.271	1	28.91	304	28.91	304	16.959	25.186	16.959	25.186	27.09	304	27.09	304
966	elektroterapi-2	Electrotherapy	NO	dog	6	1	34.24	384.95	.	.	34.24	384.95	34.24	384.95	34.24	384.95	34.24	384.95	34.24	384.95	.	.	.	.	29.15	304	29.15	304	17.47	26.628	17.47	26.628	1.257	1.257	1.152	1.152	1	28.91	304	28.91	304	18.429	26.628	18.429	26.628	27.09	304	27.09	304
967	elektroterapi-2	Electrotherapy	SE	dog	1	15	45.68	490.67	19.1	205.16	23.28	250	32.59	350	37.24	400	83.79	900	61.45	660	0.8838	0.8838	-0.362	-0.362	45.68	490.67	37.24	400	0	0	0	0	.	.	.	.	1	44.59	496	35.96	400	2.446	-1.075	3.56	0	44.49	502.19	37.66	425
968	elektroterapi-2	Electrotherapy	SE	dog	2	15	44.59	496	19.05	211.92	22.48	250	31.47	350	35.96	400	80.91	900	59.33	660	0.8451	0.8451	-0.618	-0.618	45.68	490.67	37.24	400	-2.388	1.087	-3.437	0	-2.388	-3.437	1.087	0	1	44.59	496	35.96	400	0	0	0	0	44.49	502.19	37.66	425
969	elektroterapi-2	Electrotherapy	SE	dog	3	16	44.49	502.19	18.01	203.3	22.15	250	31.01	350	37.66	425	79.74	900	55.82	630	0.8009	0.8009	-0.491	-0.491	45.68	490.67	37.24	400	-2.599	2.348	1.114	6.25	-0.217	4.714	1.247	6.25	1	44.59	496	35.96	400	-0.217	1.247	4.714	6.25	44.49	502.19	37.66	425
970	elektroterapi-2	Electrotherapy	SE	dog	4	16	42.54	502.19	17.22	203.3	21.18	250	29.65	350	36	425	76.23	900	53.36	630	0.8009	0.8009	-0.491	-0.491	45.68	490.67	37.24	400	-6.886	2.348	-3.336	6.25	-4.402	-4.402	0	0	1	44.59	496	35.96	400	-4.609	1.247	0.104	6.25	44.49	502.19	37.66	425
971	elektroterapi-2	Electrotherapy	SE	dog	5	16	43.54	502.19	17.63	203.3	21.68	250	30.35	350	36.85	425	78.03	900	54.62	630	0.8009	0.8009	-0.491	-0.491	45.68	490.67	37.24	400	-4.688	2.348	-1.054	6.25	2.361	2.361	0	0	1	44.59	496	35.96	400	-2.356	1.247	2.468	6.25	44.49	502.19	37.66	425
972	elektroterapi-2	Electrotherapy	SE	dog	6	16	45.25	502.19	18.32	203.3	22.53	250	31.54	350	38.29	425	81.09	900	56.76	630	0.8009	0.8009	-0.491	-0.491	45.68	490.67	37.24	400	-0.95	2.348	2.826	6.25	3.922	3.922	0	0	1	44.59	496	35.96	400	1.473	1.247	6.486	6.25	44.49	502.19	37.66	425
973	gomsegel-operation	Elongated soft palate surgery	DK	dog	1	1	698.25	5117.19	.	.	698.25	5117.19	698.25	5117.19	698.25	5117.19	698.25	5117.19	698.25	5117.19	.	.	.	.	698.25	5117.19	698.25	5117.19	0	0	0	0	.	.	.	.	1	674.25	5014.81	674.25	5014.81	3.56	2.041	3.56	2.041	664.5	4952.24	664.5	4952.24
974	gomsegel-operation	Elongated soft palate surgery	DK	dog	2	1	674.25	5014.81	.	.	674.25	5014.81	674.25	5014.81	674.25	5014.81	674.25	5014.81	674.25	5014.81	.	.	.	.	698.25	5117.19	698.25	5117.19	-3.437	-2.001	-3.437	-2.001	-3.437	-3.437	-2.001	-2.001	1	674.25	5014.81	674.25	5014.81	0	0	0	0	664.5	4952.24	664.5	4952.24
975	gomsegel-operation	Elongated soft palate surgery	DK	dog	3	1	664.5	4952.24	.	.	664.5	4952.24	664.5	4952.24	664.5	4952.24	664.5	4952.24	664.5	4952.24	.	.	.	.	698.25	5117.19	698.25	5117.19	-4.834	-3.223	-4.834	-3.223	-1.446	-1.446	-1.248	-1.248	1	674.25	5014.81	674.25	5014.81	-1.446	-1.248	-1.446	-1.248	664.5	4952.24	664.5	4952.24
976	gomsegel-operation	Elongated soft palate surgery	DK	dog	4	1	1016.4	7570.1	.	.	1016.4	7570.1	1016.4	7570.1	1016.4	7570.1	1016.4	7570.1	1016.4	7570.1	.	.	.	.	698.25	5117.19	698.25	5117.19	45.564	47.935	45.564	47.935	52.957	52.957	52.862	52.862	1	674.25	5014.81	674.25	5014.81	50.745	50.955	50.745	50.955	664.5	4952.24	664.5	4952.24
977	gomsegel-operation	Elongated soft palate surgery	DK	dog	5	3	782.03	5955.89	253.74	1932.44	603.43	4595.68	603.43	4595.68	670.19	5104.11	1072.48	8167.9	1072.48	8167.9	1.5981	1.5981	.	.	698.25	5117.19	698.25	5117.19	11.999	16.39	-4.018	-0.256	-23.058	-34.062	-21.323	-32.575	1	674.25	5014.81	674.25	5014.81	15.986	18.766	-0.602	1.781	664.5	4952.24	664.5	4952.24
978	gomsegel-operation	Elongated soft palate surgery	DK	dog	6	3	785.67	5857	255	1900.98	606.37	4520.37	606.37	4520.37	673.05	5017.41	1077.6	8033.23	1077.6	8033.23	1.5998	1.5998	.	.	698.25	5117.19	698.25	5117.19	12.52	14.457	-3.609	-1.95	0.465	0.426	-1.66	-1.699	1	674.25	5014.81	674.25	5014.81	16.525	16.794	-0.178	0.052	664.5	4952.24	664.5	4952.24
979	gomsegel-operation	Elongated soft palate surgery	NO	dog	1	1	846.39	8828	.	.	846.39	8828	846.39	8828	846.39	8828	846.39	8828	846.39	8828	.	.	.	.	846.39	8828	846.39	8828	0	0	0	0	.	.	.	.	1	839.53	8828	839.53	8828	0.817	0	0.817	0	901.52	10117	901.52	10117
980	gomsegel-operation	Elongated soft palate surgery	NO	dog	2	1	839.53	8828	.	.	839.53	8828	839.53	8828	839.53	8828	839.53	8828	839.53	8828	.	.	.	.	846.39	8828	846.39	8828	-0.81	0	-0.81	0	-0.81	-0.81	0	0	1	839.53	8828	839.53	8828	0	0	0	0	901.52	10117	901.52	10117
981	gomsegel-operation	Elongated soft palate surgery	NO	dog	3	1	901.52	10117	.	.	901.52	10117	901.52	10117	901.52	10117	901.52	10117	901.52	10117	.	.	.	.	846.39	8828	846.39	8828	6.514	14.601	6.514	14.601	7.384	7.384	14.601	14.601	1	839.53	8828	839.53	8828	7.384	14.601	7.384	14.601	901.52	10117	901.52	10117
982	gomsegel-operation	Elongated soft palate surgery	NO	dog	4	1	851.24	9963.6	.	.	851.24	9963.6	851.24	9963.6	851.24	9963.6	851.24	9963.6	851.24	9963.6	.	.	.	.	846.39	8828	846.39	8828	0.573	12.864	0.573	12.864	-5.578	-5.578	-1.516	-1.516	1	839.53	8828	839.53	8828	1.394	12.864	1.394	12.864	901.52	10117	901.52	10117
983	gomsegel-operation	Elongated soft palate surgery	NO	dog	5	1	929.42	10460.7	.	.	929.42	10460.7	929.42	10460.7	929.42	10460.7	929.42	10460.7	929.42	10460.7	.	.	.	.	846.39	8828	846.39	8828	9.811	18.494	9.811	18.494	9.185	9.185	4.989	4.989	1	839.53	8828	839.53	8828	10.707	18.494	10.707	18.494	901.52	10117	901.52	10117
984	gomsegel-operation	Elongated soft palate surgery	NO	dog	6	1	931.63	10474.6	.	.	931.63	10474.6	931.63	10474.6	931.63	10474.6	931.63	10474.6	931.63	10474.6	.	.	.	.	846.39	8828	846.39	8828	10.072	18.653	10.072	18.653	0.238	0.238	0.134	0.134	1	839.53	8828	839.53	8828	10.971	18.653	10.971	18.653	901.52	10117	901.52	10117
985	gomsegel-operation	Elongated soft palate surgery	SE	dog	1	7	1358.99	14597.1	376.44	4043.44	947.76	10180	1024.1	11000	1303.4	14000	1862	20000	1862	20000	0.5825	0.5825	-1.388	-1.388	1358.99	14597.1	1303.4	14000	0	0	0	0	.	.	.	.	1	1312.28	14597.1	1258.6	14000	3.56	0	3.56	0	1293.31	14597.1	1240.4	14000
986	gomsegel-operation	Elongated soft palate surgery	SE	dog	2	7	1312.28	14597.1	363.51	4043.44	915.18	10180	988.9	11000	1258.6	14000	1798	20000	1798	20000	0.5825	0.5825	-1.388	-1.388	1358.99	14597.1	1303.4	14000	-3.437	0	-3.437	0	-3.437	-3.437	0	0	1	1312.28	14597.1	1258.6	14000	0	0	0	0	1293.31	14597.1	1240.4	14000
987	gomsegel-operation	Elongated soft palate surgery	SE	dog	3	7	1293.31	14597.1	358.25	4043.44	901.95	10180	974.6	11000	1240.4	14000	1772	20000	1772	20000	0.5825	0.5825	-1.388	-1.388	1358.99	14597.1	1303.4	14000	-4.834	0	-4.834	0	-1.446	-1.446	0	0	1	1312.28	14597.1	1258.6	14000	-1.446	0	-1.446	0	1293.31	14597.1	1240.4	14000
988	gomsegel-operation	Elongated soft palate surgery	SE	dog	4	7	1394.89	16468.6	466.93	5512.8	862.25	10180	940.17	11100	1270.5	15000	2032.8	24000	1863.4	22000	0.2676	0.2676	-1.937	-1.937	1358.99	14597.1	1303.4	14000	2.641	12.821	-2.524	7.143	7.854	2.427	12.821	7.143	1	1312.28	14597.1	1258.6	14000	6.295	12.821	0.945	7.143	1293.31	14597.1	1240.4	14000
989	gomsegel-operation	Elongated soft palate surgery	SE	dog	5	7	1427.83	16468.6	477.96	5512.8	882.61	10180	962.37	11100	1300.5	15000	2080.8	24000	1907.4	22000	0.2676	0.2676	-1.937	-1.937	1358.99	14597.1	1303.4	14000	5.065	12.821	-0.222	7.143	2.361	2.361	0	0	1	1312.28	14597.1	1258.6	14000	8.805	12.821	3.329	7.143	1293.31	14597.1	1240.4	14000
990	gomsegel-operation	Elongated soft palate surgery	SE	dog	6	7	1483.82	16468.6	496.7	5512.8	917.22	10180	1000.11	11100	1351.5	15000	2162.4	24000	1982.2	22000	0.2676	0.2676	-1.937	-1.937	1358.99	14597.1	1303.4	14000	9.185	12.821	3.69	7.143	3.922	3.922	0	0	1	1312.28	14597.1	1258.6	14000	13.072	12.821	7.381	7.143	1293.31	14597.1	1240.4	14000
991	endoskopi	Endoscopy	DK	dog	5	1	509.8	3882.56	.	.	509.8	3882.56	509.8	3882.56	509.8	3882.56	509.8	3882.56	509.8	3882.56	.	.	.	.	509.8	3882.56	509.8	3882.56	0	0	0	0	.	.	.	.	1	511.77	3815.11	511.77	3815.11	-0.385	1.768	-0.385	1.768	509.8	3882.56	509.8	3882.56
992	endoskopi	Endoscopy	DK	dog	6	1	511.77	3815.11	.	.	511.77	3815.11	511.77	3815.11	511.77	3815.11	511.77	3815.11	511.77	3815.11	.	.	.	.	509.8	3882.56	509.8	3882.56	0.387	-1.737	0.387	-1.737	0.387	0.387	-1.737	-1.737	1	511.77	3815.11	511.77	3815.11	0	0	0	0	509.8	3882.56	509.8	3882.56
993	endoskopi	Endoscopy	SE	dog	1	3	1238.35	13301.3	350.54	3765.16	837.9	9000	837.9	9000	1387.56	14904	1489.6	16000	1489.6	16000	-1.5684	-1.5684	.	.	1238.35	13301.3	1387.56	14904	0	0	0	0	.	.	.	.	1	1195.79	13301.3	1339.87	14904	3.56	0	3.56	0	1178.5	13301.3	1320.49	14904
994	endoskopi	Endoscopy	SE	dog	2	3	1195.79	13301.3	338.49	3765.16	809.1	9000	809.1	9000	1339.87	14904	1438.4	16000	1438.4	16000	-1.5684	-1.5684	.	.	1238.35	13301.3	1387.56	14904	-3.437	0	-3.437	0	-3.437	-3.437	0	0	1	1195.79	13301.3	1339.87	14904	0	0	0	0	1178.5	13301.3	1320.49	14904
995	endoskopi	Endoscopy	SE	dog	3	3	1178.5	13301.3	333.59	3765.16	797.4	9000	797.4	9000	1320.49	14904	1417.6	16000	1417.6	16000	-1.5684	-1.5684	.	.	1238.35	13301.3	1387.56	14904	-4.834	0	-4.834	0	-1.446	-1.446	0	0	1	1195.79	13301.3	1339.87	14904	-1.446	0	-1.446	0	1178.5	13301.3	1320.49	14904
996	endoskopi	Endoscopy	SE	dog	4	3	1126.62	13301.3	318.91	3765.16	762.3	9000	762.3	9000	1262.37	14904	1355.2	16000	1355.2	16000	-1.5684	-1.5684	.	.	1238.35	13301.3	1387.56	14904	-9.023	0	-9.023	0	-4.402	-4.402	0	0	1	1195.79	13301.3	1339.87	14904	-5.784	0	-5.784	0	1178.5	13301.3	1320.49	14904
997	endoskopi	Endoscopy	SE	dog	5	3	1153.23	13301.3	326.44	3765.16	780.3	9000	780.3	9000	1292.18	14904	1387.2	16000	1387.2	16000	-1.5684	-1.5684	.	.	1238.35	13301.3	1387.56	14904	-6.874	0	-6.874	0	2.361	2.361	0	0	1	1195.79	13301.3	1339.87	14904	-3.56	0	-3.56	0	1178.5	13301.3	1320.49	14904
998	endoskopi	Endoscopy	SE	dog	6	3	1198.45	13301.3	339.24	3765.16	810.9	9000	810.9	9000	1342.85	14904	1441.6	16000	1441.6	16000	-1.5684	-1.5684	.	.	1238.35	13301.3	1387.56	14904	-3.222	0	-3.222	0	3.922	3.922	0	0	1	1195.79	13301.3	1339.87	14904	0.222	0	0.222	0	1178.5	13301.3	1320.49	14904
999	endoskopi-av-luftvägarna-exkl-luftsäckarna	Endoscopy airways	DK	horse	4	2	321.44	2394.04	0.6	4.46	321.01	2390.89	321.01	2390.89	321.44	2394.04	321.86	2397.2	321.86	2397.2	.	.	.	.	321.44	2394.04	321.44	2394.04	0	0	0	0	.	.	.	.	1	318.19	2423.3	322.52	2456.31	1.021	-1.207	-0.337	-2.535	321.44	2394.04	321.44	2394.04
1000	endoskopi-av-luftvägarna-exkl-luftsäckarna	Endoscopy airways	DK	horse	5	5	318.19	2423.3	39.06	297.5	268.77	2046.93	299.98	2284.63	322.52	2456.31	375.41	2859.09	324.26	2469.52	0.426	0.426	1.018	1.018	321.44	2394.04	321.44	2394.04	-1.01	1.222	0.338	2.601	-1.01	0.338	1.222	2.601	1	318.19	2423.3	322.52	2456.31	0	0	0	0	321.44	2394.04	321.44	2394.04
1001	endoskopi-av-luftvägarna-exkl-luftsäckarna	Endoscopy airways	DK	horse	6	6	303.64	2263.54	54.62	407.21	218.94	1632.17	269.4	2008.31	313.1	2334.07	377.52	2814.32	329.77	2458.33	-0.4006	-0.4006	0.297	0.297	321.44	2394.04	321.44	2394.04	-5.537	-5.451	-2.594	-2.505	-4.573	-2.923	-6.592	-4.977	1	318.19	2423.3	322.52	2456.31	-4.573	-6.592	-2.923	-4.977	321.44	2394.04	321.44	2394.04
1002	endoskopi-av-luftvägarna-exkl-luftsäckarna	Endoscopy airways	NO	horse	1	2	260.59	2718	200.94	2095.86	118.5	1236	118.5	1236	260.59	2718	402.68	4200	402.68	4200	.	.	.	.	260.59	2718	260.59	2718	0	0	0	0	.	.	.	.	1	258.48	2718	258.48	2718	0.817	0	0.817	0	242.2	2718	242.2	2718
1003	endoskopi-av-luftvägarna-exkl-luftsäckarna	Endoscopy airways	NO	horse	2	2	258.48	2718	199.31	2095.86	117.54	1236	117.54	1236	258.48	2718	399.42	4200	399.42	4200	.	.	.	.	260.59	2718	260.59	2718	-0.81	0	-0.81	0	-0.81	-0.81	0	0	1	258.48	2718	258.48	2718	0	0	0	0	242.2	2718	242.2	2718
1004	endoskopi-av-luftvägarna-exkl-luftsäckarna	Endoscopy airways	NO	horse	3	2	242.2	2718	186.76	2095.86	110.14	1236	110.14	1236	242.2	2718	374.26	4200	374.26	4200	.	.	.	.	260.59	2718	260.59	2718	-7.057	0	-7.057	0	-6.298	-6.298	0	0	1	258.48	2718	258.48	2718	-6.298	0	-6.298	0	242.2	2718	242.2	2718
1005	endoskopi-av-luftvägarna-exkl-luftsäckarna	Endoscopy airways	NO	horse	4	2	229.37	2684.72	176.32	2063.82	104.69	1225.37	104.69	1225.37	229.37	2684.72	354.05	4144.06	354.05	4144.06	.	.	.	.	260.59	2718	260.59	2718	-11.981	-1.224	-11.981	-1.224	-5.298	-5.298	-1.224	-1.224	1	258.48	2718	258.48	2718	-11.262	-1.224	-11.262	-1.224	242.2	2718	242.2	2718
1006	endoskopi-av-luftvägarna-exkl-luftsäckarna	Endoscopy airways	NO	horse	5	2	242.76	2732.26	186.37	2097.6	110.98	1249.03	110.98	1249.03	242.76	2732.26	374.54	4215.49	374.54	4215.49	.	.	.	.	260.59	2718	260.59	2718	-6.842	0.525	-6.842	0.525	5.839	5.839	1.771	1.771	1	258.48	2718	258.48	2718	-6.081	0.525	-6.081	0.525	242.2	2718	242.2	2718
1007	endoskopi-av-luftvägarna-exkl-luftsäckarna	Endoscopy airways	NO	horse	6	2	243.27	2735.16	187.31	2105.97	110.82	1246.02	110.82	1246.02	243.27	2735.16	375.72	4224.3	375.72	4224.3	.	.	.	.	260.59	2718	260.59	2718	-6.646	0.631	-6.646	0.631	0.21	0.21	0.106	0.106	1	258.48	2718	258.48	2718	-5.884	0.631	-5.884	0.631	242.2	2718	242.2	2718
1008	endoskopi-av-luftvägarna-exkl-luftsäckarna	Endoscopy airways	SE	horse	1	9	221.24	2376.33	87.52	940.04	116.38	1250	153.62	1650	212.27	2280	344.47	3700	284.89	3060	0.1925	0.1925	-1.772	-1.772	221.24	2376.33	212.27	2280	0	0	0	0	.	.	.	.	1	213.63	2376.33	204.97	2280	3.56	0	3.56	0	212.22	2395.22	202.01	2280
1009	endoskopi-av-luftvägarna-exkl-luftsäckarna	Endoscopy airways	SE	horse	2	9	213.63	2376.33	84.51	940.04	112.38	1250	148.34	1650	204.97	2280	332.63	3700	275.09	3060	0.1925	0.1925	-1.772	-1.772	221.24	2376.33	212.27	2280	-3.437	0	-3.437	0	-3.437	-3.437	0	0	1	213.63	2376.33	204.97	2280	0	0	0	0	212.22	2395.22	202.01	2280
1010	endoskopi-av-luftvägarna-exkl-luftsäckarna	Endoscopy airways	SE	horse	3	9	212.22	2395.22	81.56	920.58	110.75	1250	150.62	1700	202.01	2280	327.82	3700	271.12	3060	0.2028	0.2028	-1.726	-1.726	221.24	2376.33	212.27	2280	-4.077	0.795	-4.834	0	-0.663	-1.446	0.795	0	1	213.63	2376.33	204.97	2280	-0.663	0.795	-1.446	0	212.22	2395.22	202.01	2280
1011	endoskopi-av-luftvägarna-exkl-luftsäckarna	Endoscopy airways	SE	horse	4	9	202.88	2395.22	77.97	920.58	105.88	1250	143.99	1700	193.12	2280	313.39	3700	259.18	3060	0.2028	0.2028	-1.726	-1.726	221.24	2376.33	212.27	2280	-8.299	0.795	-9.023	0	-4.402	-4.402	0	0	1	213.63	2376.33	204.97	2280	-5.035	0.795	-5.784	0	212.22	2395.22	202.01	2280
1012	endoskopi-av-luftvägarna-exkl-luftsäckarna	Endoscopy airways	SE	horse	5	9	207.67	2395.22	79.81	920.58	108.38	1250	147.39	1700	197.68	2280	320.79	3700	265.3	3060	0.2028	0.2028	-1.726	-1.726	221.24	2376.33	212.27	2280	-6.134	0.795	-6.874	0	2.361	2.361	0	0	1	213.63	2376.33	204.97	2280	-2.793	0.795	-3.56	0	212.22	2395.22	202.01	2280
1013	endoskopi-av-luftvägarna-exkl-luftsäckarna	Endoscopy airways	SE	horse	6	9	215.81	2395.22	82.94	920.58	112.63	1250	153.17	1700	205.43	2280	333.37	3700	275.71	3060	0.2028	0.2028	-1.726	-1.726	221.24	2376.33	212.27	2280	-2.453	0.795	-3.222	0	3.922	3.922	0	0	1	213.63	2376.33	204.97	2280	1.019	0.795	0.222	0	212.22	2395.22	202.01	2280
1014	endoskopi-av-urinvägarna-urinblåsa-sedering-ingår	Endoscopy urinary system	DK	horse	4	1	321.01	2390.89	.	.	321.01	2390.89	321.01	2390.89	321.01	2390.89	321.01	2390.89	321.01	2390.89	.	.	.	.	321.01	2390.89	321.01	2390.89	0	0	0	0	.	.	.	.	1	322.52	2456.31	322.52	2456.31	-0.468	-2.663	-0.468	-2.663	321.01	2390.89	321.01	2390.89
1015	endoskopi-av-urinvägarna-urinblåsa-sedering-ingår	Endoscopy urinary system	DK	horse	5	1	322.52	2456.31	.	.	322.52	2456.31	322.52	2456.31	322.52	2456.31	322.52	2456.31	322.52	2456.31	.	.	.	.	321.01	2390.89	321.01	2390.89	0.471	2.736	0.471	2.736	0.471	0.471	2.736	2.736	1	322.52	2456.31	322.52	2456.31	0	0	0	0	321.01	2390.89	321.01	2390.89
1016	endoskopi-av-urinvägarna-urinblåsa-sedering-ingår	Endoscopy urinary system	DK	horse	6	1	324.36	2418.03	.	.	324.36	2418.03	324.36	2418.03	324.36	2418.03	324.36	2418.03	324.36	2418.03	.	.	.	.	321.01	2390.89	321.01	2390.89	1.043	1.135	1.043	1.135	0.569	0.569	-1.559	-1.559	1	322.52	2456.31	322.52	2456.31	0.569	-1.559	0.569	-1.559	321.01	2390.89	321.01	2390.89
1017	endoskopi-av-urinvägarna-urinblåsa-sedering-ingår	Endoscopy urinary system	SE	horse	1	3	393.5	4226.67	264.05	2836.22	232.75	2500	232.75	2500	249.51	2680	698.25	7500	698.25	7500	1.7242	1.7242	.	.	393.5	4226.67	249.51	2680	0	0	0	0	.	.	.	.	1	379.98	4226.67	240.93	2680	3.56	0	3.56	0	366.8	4140	237.45	2680
1018	endoskopi-av-urinvägarna-urinblåsa-sedering-ingår	Endoscopy urinary system	SE	horse	2	3	379.98	4226.67	254.98	2836.22	224.75	2500	224.75	2500	240.93	2680	674.25	7500	674.25	7500	1.7242	1.7242	.	.	393.5	4226.67	249.51	2680	-3.437	0	-3.437	0	-3.437	-3.437	0	0	1	379.98	4226.67	240.93	2680	0	0	0	0	366.8	4140	237.45	2680
1019	endoskopi-av-urinvägarna-urinblåsa-sedering-ingår	Endoscopy urinary system	SE	horse	3	3	366.8	4140	258.55	2918.15	198.46	2240	198.46	2240	237.45	2680	664.5	7500	664.5	7500	1.6879	1.6879	.	.	393.5	4226.67	249.51	2680	-6.785	-2.05	-4.834	0	-3.467	-1.446	-2.05	0	1	379.98	4226.67	240.93	2680	-3.467	-2.05	-1.446	0	366.8	4140	237.45	2680
1020	endoskopi-av-urinvägarna-urinblåsa-sedering-ingår	Endoscopy urinary system	SE	horse	4	3	350.66	4140	247.17	2918.15	189.73	2240	189.73	2240	227	2680	635.25	7500	635.25	7500	1.6879	1.6879	.	.	393.5	4226.67	249.51	2680	-10.888	-2.05	-9.023	0	-4.402	-4.402	0	0	1	379.98	4226.67	240.93	2680	-7.716	-2.05	-5.784	0	366.8	4140	237.45	2680
1021	endoskopi-av-urinvägarna-urinblåsa-sedering-ingår	Endoscopy urinary system	SE	horse	5	3	358.94	4140	253	2918.15	194.21	2240	194.21	2240	232.36	2680	650.25	7500	650.25	7500	1.6879	1.6879	.	.	393.5	4226.67	249.51	2680	-8.784	-2.05	-6.874	0	2.361	2.361	0	0	1	379.98	4226.67	240.93	2680	-5.537	-2.05	-3.56	0	366.8	4140	237.45	2680
1022	endoskopi-av-urinvägarna-urinblåsa-sedering-ingår	Endoscopy urinary system	SE	horse	6	3	373.01	4140	262.93	2918.15	201.82	2240	201.82	2240	241.47	2680	675.75	7500	675.75	7500	1.6879	1.6879	.	.	393.5	4226.67	249.51	2680	-5.207	-2.05	-3.222	0	3.922	3.922	0	0	1	379.98	4226.67	240.93	2680	-1.833	-2.05	0.222	0	366.8	4140	237.45	2680
1023	entropion	Entropion surgery 2 eyes	DK	dog	1	3	558.6	4093.75	0	0	558.6	4093.75	558.6	4093.75	558.6	4093.75	558.6	4093.75	558.6	4093.75	.	.	.	.	558.6	4093.75	558.6	4093.75	0	0	0	0	.	.	.	.	1	539.4	4011.85	539.4	4011.85	3.56	2.041	3.56	2.041	531.6	3961.79	531.6	3961.79
1024	entropion	Entropion surgery 2 eyes	DK	dog	2	3	539.4	4011.85	0	0	539.4	4011.85	539.4	4011.85	539.4	4011.85	539.4	4011.85	539.4	4011.85	.	.	.	.	558.6	4093.75	558.6	4093.75	-3.437	-2.001	-3.437	-2.001	-3.437	-3.437	-2.001	-2.001	1	539.4	4011.85	539.4	4011.85	0	0	0	0	531.6	3961.79	531.6	3961.79
1025	entropion	Entropion surgery 2 eyes	DK	dog	3	3	531.6	3961.79	0	0	531.6	3961.79	531.6	3961.79	531.6	3961.79	531.6	3961.79	531.6	3961.79	.	.	.	.	558.6	4093.75	558.6	4093.75	-4.834	-3.223	-4.834	-3.223	-1.446	-1.446	-1.248	-1.248	1	539.4	4011.85	539.4	4011.85	-1.446	-1.248	-1.446	-1.248	531.6	3961.79	531.6	3961.79
1026	entropion	Entropion surgery 2 eyes	DK	dog	4	4	777.76	5792.7	388.64	2894.54	508.2	3785.05	508.2	3785.05	635.25	4731.31	1332.33	9923.14	1047.32	7800.36	1.4922	1.4922	1.864	1.864	558.6	4093.75	558.6	4093.75	39.233	41.501	13.722	15.574	46.305	19.498	46.214	19.424	1	539.4	4011.85	539.4	4011.85	44.189	44.39	17.77	17.933	531.6	3961.79	531.6	3961.79
1027	entropion	Entropion surgery 2 eyes	DK	dog	5	4	905.15	6893.52	400.2	3047.85	536.67	4087.25	670.62	5107.41	804.58	6127.57	1474.77	11231.7	1139.67	8679.63	1.3809	1.3809	2.604	2.604	558.6	4093.75	558.6	4093.75	62.039	68.391	44.034	49.681	16.379	26.655	19.003	29.511	1	539.4	4011.85	539.4	4011.85	67.806	71.829	49.161	52.737	531.6	3961.79	531.6	3961.79
1028	entropion	Entropion surgery 2 eyes	DK	dog	6	5	1104.27	8232.04	558.25	4161.6	538.8	4016.61	808.2	6024.92	808.2	6024.92	1884.89	14051.4	1481.24	11042.3	0.7103	0.7103	-1.447	-1.447	558.6	4093.75	558.6	4093.75	97.684	101.088	44.683	47.174	21.998	0.45	19.417	-1.675	1	539.4	4011.85	539.4	4011.85	104.721	105.193	49.833	50.178	531.6	3961.79	531.6	3961.79
1029	entropion	Entropion surgery 2 eyes	NO	dog	1	1	747.64	7798	.	.	747.64	7798	747.64	7798	747.64	7798	747.64	7798	747.64	7798	.	.	.	.	747.64	7798	747.64	7798	0	0	0	0	.	.	.	.	1	741.58	7798	741.58	7798	0.817	0	0.817	0	785.32	8813	785.32	8813
1030	entropion	Entropion surgery 2 eyes	NO	dog	2	1	741.58	7798	.	.	741.58	7798	741.58	7798	741.58	7798	741.58	7798	741.58	7798	.	.	.	.	747.64	7798	747.64	7798	-0.81	0	-0.81	0	-0.81	-0.81	0	0	1	741.58	7798	741.58	7798	0	0	0	0	785.32	8813	785.32	8813
1031	entropion	Entropion surgery 2 eyes	NO	dog	3	1	785.32	8813	.	.	785.32	8813	785.32	8813	785.32	8813	785.32	8813	785.32	8813	.	.	.	.	747.64	7798	747.64	7798	5.041	13.016	5.041	13.016	5.899	5.899	13.016	13.016	1	741.58	7798	741.58	7798	5.899	13.016	5.899	13.016	785.32	8813	785.32	8813
1032	entropion	Entropion surgery 2 eyes	NO	dog	4	1	741.97	8684.69	.	.	741.97	8684.69	741.97	8684.69	741.97	8684.69	741.97	8684.69	741.97	8684.69	.	.	.	.	747.64	7798	747.64	7798	-0.758	11.371	-0.758	11.371	-5.52	-5.52	-1.456	-1.456	1	741.58	7798	741.58	7798	0.053	11.371	0.053	11.371	785.32	8813	785.32	8813
1033	entropion	Entropion surgery 2 eyes	NO	dog	5	1	660.65	7435.66	.	.	660.65	7435.66	660.65	7435.66	660.65	7435.66	660.65	7435.66	660.65	7435.66	.	.	.	.	747.64	7798	747.64	7798	-11.634	-4.647	-11.634	-4.647	-10.96	-10.96	-14.382	-14.382	1	741.58	7798	741.58	7798	-10.913	-4.647	-10.913	-4.647	785.32	8813	785.32	8813
1034	entropion	Entropion surgery 2 eyes	NO	dog	6	1	662.24	7445.71	.	.	662.24	7445.71	662.24	7445.71	662.24	7445.71	662.24	7445.71	662.24	7445.71	.	.	.	.	747.64	7798	747.64	7798	-11.423	-4.518	-11.423	-4.518	0.239	0.239	0.135	0.135	1	741.58	7798	741.58	7798	-10.7	-4.518	-10.7	-4.518	785.32	8813	785.32	8813
1035	entropion	Entropion surgery 2 eyes	SE	dog	1	6	1099.29	11807.7	599.08	6434.77	595.84	6400	670.32	7200	879.52	9447	2141.3	23000	1429.27	15352	1.2505	1.2505	0.895	0.895	1099.29	11807.7	879.52	9447	0	0	0	0	.	.	.	.	1	1061.51	11807.7	849.29	9447	3.56	0	3.56	0	998.37	11268.2	912.31	10297
1036	entropion	Entropion surgery 2 eyes	SE	dog	2	6	1061.51	11807.7	578.49	6434.77	575.36	6400	647.28	7200	849.29	9447	2067.7	23000	1380.14	15352	1.2505	1.2505	0.895	0.895	1099.29	11807.7	879.52	9447	-3.437	0	-3.437	0	-3.437	-3.437	0	0	1	1061.51	11807.7	849.29	9447	0	0	0	0	998.37	11268.2	912.31	10297
1037	entropion	Entropion surgery 2 eyes	SE	dog	3	8	998.37	11268.2	514.12	5802.7	398.7	4500	651.21	7350	912.31	10297	2037.8	23000	1211.69	13676	1.2122	1.2122	1.697	1.697	1099.29	11807.7	879.52	9447	-9.181	-4.568	3.729	8.998	-5.948	7.421	-4.568	8.998	1	1061.51	11807.7	849.29	9447	-5.948	-4.568	7.421	8.998	998.37	11268.2	912.31	10297
1038	entropion	Entropion surgery 2 eyes	SE	dog	4	8	954.42	11268.2	491.49	5802.7	381.15	4500	622.55	7350	872.16	10297	1948.1	23000	1158.36	13676	1.2122	1.2122	1.697	1.697	1099.29	11807.7	879.52	9447	-13.179	-4.568	-0.837	8.998	-4.402	-4.402	0	0	1	1061.51	11807.7	849.29	9447	-10.088	-4.568	2.693	8.998	998.37	11268.2	912.31	10297
1039	entropion	Entropion surgery 2 eyes	SE	dog	5	39	1123.82	12962.2	224.68	2591.48	390.15	4500	1142.71	13180	1142.71	13180	1994.1	23000	1142.71	13180	0.1409	0.1409	8.636	8.636	1099.29	11807.7	879.52	9447	2.231	9.778	29.924	39.515	17.749	31.021	15.033	27.998	1	1061.51	11807.7	849.29	9447	5.87	9.778	34.549	39.515	998.37	11268.2	912.31	10297
1040	entropion	Entropion surgery 2 eyes	SE	dog	6	39	1167.89	12962.2	233.49	2591.48	405.45	4500	1187.52	13180	1187.52	13180	2072.3	23000	1187.52	13180	0.1409	0.1409	8.636	8.636	1099.29	11807.7	879.52	9447	6.24	9.778	35.02	39.515	3.922	3.922	0	0	1	1061.51	11807.7	849.29	9447	10.022	9.778	39.826	39.515	998.37	11268.2	912.31	10297
1041	equiband	Equiband	DK	horse	4	1	116.89	870.56	.	.	116.89	870.56	116.89	870.56	116.89	870.56	116.89	870.56	116.89	870.56	.	.	.	.	116.89	870.56	116.89	870.56	0	0	0	0	.	.	.	.	1	117.91	898.01	117.91	898.01	-0.87	-3.056	-0.87	-3.056	116.89	870.56	116.89	870.56
1042	equiband	Equiband	DK	horse	5	1	117.91	898.01	.	.	117.91	898.01	117.91	898.01	117.91	898.01	117.91	898.01	117.91	898.01	.	.	.	.	116.89	870.56	116.89	870.56	0.878	3.153	0.878	3.153	0.878	0.878	3.153	3.153	1	117.91	898.01	117.91	898.01	0	0	0	0	116.89	870.56	116.89	870.56
1043	equiband	Equiband	DK	horse	6	1	118.03	879.89	.	.	118.03	879.89	118.03	879.89	118.03	879.89	118.03	879.89	118.03	879.89	.	.	.	.	116.89	870.56	116.89	870.56	0.98	1.072	0.98	1.072	0.101	0.101	-2.017	-2.017	1	117.91	898.01	117.91	898.01	0.101	-2.017	0.101	-2.017	116.89	870.56	116.89	870.56
1044	equiband	Equiband	SE	horse	1	5	73.92	794	5.3	56.94	67.5	725	69.83	750	74.01	795	79.14	850	79.14	850	-0.141	-0.141	-2.521	-2.521	73.92	794	74.01	795	0	0	0	0	.	.	.	.	1	66.98	745	69.45	772.5	10.371	6.577	6.576	2.913	71.47	806.67	68.44	772.5
1045	equiband	Equiband	SE	horse	2	6	66.98	745	11.72	130.38	44.95	500	65.18	725	69.45	772.5	76.42	850	76.42	850	-1.6612	-1.6612	3.081	3.081	73.92	794	74.01	795	-9.396	-6.171	-6.17	-2.83	-9.396	-6.17	-6.171	-2.83	1	66.98	745	69.45	772.5	0	0	0	0	71.47	806.67	68.44	772.5
1046	equiband	Equiband	SE	horse	3	6	71.47	806.67	22.7	256.24	44.3	500	62.02	700	68.44	772.5	112.97	1275	72.65	820	1.2926	1.2926	3.021	3.021	73.92	794	74.01	795	-3.315	1.595	-7.527	-2.83	6.712	-1.446	8.277	0	1	66.98	745	69.45	772.5	6.712	8.277	-1.446	0	71.47	806.67	68.44	772.5
1047	equiband	Equiband	SE	horse	4	6	70.44	831.67	21.76	256.92	42.35	500	59.29	700	68.4	807.5	107.99	1275	76.23	900	0.8604	0.8604	1.953	1.953	73.92	794	74.01	795	-4.707	4.744	-7.592	1.572	-1.439	-0.07	3.099	4.531	1	66.98	745	69.45	772.5	5.176	11.633	-1.516	4.531	71.47	806.67	68.44	772.5
1048	equiband	Equiband	SE	horse	5	6	73.55	848.33	25.34	292.24	43.35	500	60.69	700	70.01	807.5	119.21	1375	78.03	900	1.2082	1.2082	2.594	2.594	73.92	794	74.01	795	-0.502	6.843	-5.41	1.572	4.413	2.361	2.004	0	1	66.98	745	69.45	772.5	9.817	13.87	0.81	4.531	71.47	806.67	68.44	772.5
1049	equiband	Equiband	SE	horse	6	6	76.43	848.33	26.33	292.24	45.05	500	63.07	700	72.76	807.5	123.89	1375	81.09	900	1.2082	1.2082	2.594	2.594	73.92	794	74.01	795	3.4	6.843	-1.701	1.572	3.922	3.922	0	0	1	66.98	745	69.45	772.5	14.124	13.87	4.763	4.531	71.47	806.67	68.44	772.5
1050	foderinpackning	Esophageal impaction	SE	horse	1	20	161.9	1739	26.25	281.91	55.86	600	170.37	1830	170.37	1830	170.37	1830	170.37	1830	-3.8676	-3.8676	15.765	15.765	161.9	1739	170.37	1830	0	0	0	0	.	.	.	.	1	174.4	1939.93	174.41	1940	-7.167	-10.357	-2.312	-5.67	270.45	3052.5	270.45	3052.5
1051	foderinpackning	Esophageal impaction	SE	horse	2	69	174.4	1939.93	24.87	276.61	53.94	600	174.41	1940	174.41	1940	324.09	3605	174.41	1940	1.6177	1.6177	27.209	27.209	161.9	1739	170.37	1830	7.72	11.554	2.367	6.011	7.72	2.367	11.554	6.011	1	174.4	1939.93	174.41	1940	0	0	0	0	270.45	3052.5	270.45	3052.5
1052	foderinpackning	Esophageal impaction	SE	horse	3	2	270.45	3052.5	69.23	781.35	221.5	2500	221.5	2500	270.45	3052.5	319.4	3605	319.4	3605	.	.	.	.	161.9	1739	170.37	1830	67.048	75.532	58.741	66.803	55.076	55.07	57.351	57.345	1	174.4	1939.93	174.41	1940	55.076	57.351	55.07	57.345	270.45	3052.5	270.45	3052.5
1053	avlivning-2	Euthanasia	DK	cat	1	20	127.26	932.66	37.22	272.8	83.05	608.6	105.44	772.7	118.52	868.56	240.94	1765.77	125.13	917	2.1348	2.1348	4.686	4.686	127.26	932.66	118.52	868.56	0	0	0	0	.	.	.	.	1	122.89	914	114.44	851.18	3.56	2.041	3.56	2.041	131.15	977.43	134.67	1003.65
1054	avlivning-2	Euthanasia	DK	cat	2	20	122.89	914	35.94	267.34	80.19	596.43	101.81	757.24	114.44	851.18	232.66	1730.45	120.83	898.65	2.1348	2.1348	4.686	4.686	127.26	932.66	118.52	868.56	-3.437	-2.001	-3.437	-2.001	-3.437	-3.437	-2.001	-2.001	1	122.89	914	114.44	851.18	0	0	0	0	131.15	977.43	134.67	1003.65
1055	avlivning-2	Euthanasia	DK	cat	3	23	131.15	977.43	31.68	236.07	79.03	588.99	101	752.74	134.67	1003.65	220.57	1643.81	156.11	1163.45	0.7205	0.7205	1.384	1.384	127.26	932.66	118.52	868.56	3.057	4.8	13.632	15.554	6.725	17.676	6.94	17.913	1	122.89	914	114.44	851.18	6.725	6.94	17.676	17.913	131.15	977.43	134.67	1003.65
1056	avlivning-2	Euthanasia	DK	cat	4	49	133.99	997.98	34.18	254.6	70.3	523.6	114.35	851.64	132.98	990.42	243.09	1810.52	149.92	1116.59	0.9121	0.9121	2.061	2.061	127.26	932.66	118.52	868.56	5.289	7.004	12.203	14.031	2.166	-1.257	2.102	-1.318	1	122.89	914	114.44	851.18	9.037	9.188	16.197	16.358	131.15	977.43	134.67	1003.65
1057	avlivning-2	Euthanasia	DK	cat	5	70	134.5	1024.33	33.65	256.24	71.09	541.44	111.84	851.79	131.35	1000.35	250.56	1908.26	150.86	1148.92	0.8231	0.8231	1.582	1.582	127.26	932.66	118.52	868.56	5.686	9.829	10.829	15.174	0.377	-1.225	2.641	1.003	1	122.89	914	114.44	851.18	9.448	12.071	14.774	17.525	131.15	977.43	134.67	1003.65
1058	avlivning-2	Euthanasia	DK	cat	6	83	135.08	1006.96	33.78	251.79	71.18	530.62	109.92	819.44	132.45	987.36	257.69	1920.99	152.27	1135.13	0.888	0.888	1.634	1.634	127.26	932.66	118.52	868.56	6.139	7.967	11.754	13.678	0.429	0.835	-1.696	-1.299	1	122.89	914	114.44	851.18	9.917	10.171	15.732	15.999	131.15	977.43	134.67	1003.65
1059	avlivning-2	Euthanasia	NO	cat	1	46	120.45	1256.35	41.78	435.77	56.57	590	87.73	915	110.26	1150	278.13	2901	141.32	1474	1.3512	1.3512	3.329	3.329	120.45	1256.35	110.26	1150	0	0	0	0	.	.	.	.	1	121.39	1276.49	109.36	1150	-0.774	-1.578	0.817	0	116.22	1304.18	105.77	1187
1060	avlivning-2	Euthanasia	NO	cat	2	51	121.39	1276.49	38.41	403.92	57.06	600	103.18	1085	109.36	1150	275.88	2901	140.18	1474	1.4652	1.4652	4.259	4.259	120.45	1256.35	110.26	1150	0.78	1.603	-0.81	0	0.78	-0.81	1.603	0	1	121.39	1276.49	109.36	1150	0	0	0	0	116.22	1304.18	105.77	1187
1061	avlivning-2	Euthanasia	NO	cat	3	56	116.22	1304.18	35.54	398.84	53.47	600	97.58	1095	105.77	1187	258.51	2901	133.93	1503	1.3059	1.3059	3.579	3.579	120.45	1256.35	110.26	1150	-3.518	3.807	-4.066	3.217	-4.265	-3.283	2.169	3.217	1	121.39	1276.49	109.36	1150	-4.265	2.169	-3.283	3.217	116.22	1304.18	105.77	1187
1062	avlivning-2	Euthanasia	NO	cat	4	57	111.15	1301	33.9	396.82	50.82	594.84	93.17	1090.54	101.64	1189.68	245.71	2876.06	129.68	1517.84	1.2368	1.2368	3.287	3.287	120.45	1256.35	110.26	1150	-7.723	3.554	-7.815	3.451	-4.358	-3.908	-0.244	0.226	1	121.39	1276.49	109.36	1150	-8.438	1.92	-7.062	3.451	116.22	1304.18	105.77	1187
1063	avlivning-2	Euthanasia	NO	cat	5	61	132.89	1495.71	35.76	402.49	53.75	605	107.51	1210	143.92	1619.84	196.81	2215.08	160.4	1805.24	-0.379	-0.379	-0.668	-0.668	120.45	1256.35	110.26	1150	10.328	19.052	30.534	40.856	19.561	41.6	14.966	36.157	1	121.39	1276.49	109.36	1150	9.473	17.173	31.599	40.856	116.22	1304.18	105.77	1187
1064	avlivning-2	Euthanasia	NO	cat	6	59	142.69	1604.35	42.92	482.58	54.06	607.81	100.91	1134.59	161.28	1813.31	232.46	2613.6	179.3	2015.91	-0.4412	-0.4412	-0.957	-0.957	120.45	1256.35	110.26	1150	18.465	27.7	46.276	57.679	7.375	12.06	7.264	11.944	1	121.39	1276.49	109.36	1150	17.547	25.685	47.47	57.679	116.22	1304.18	105.77	1187
1065	avlivning-2	Euthanasia	SE	cat	1	192	106.95	1148.78	30.23	324.73	37.24	400	83.56	897.5	116.61	1252.5	232.75	2500	123.82	1330	0.5513	0.5513	1.794	1.794	106.95	1148.78	116.61	1252.5	0	0	0	0	.	.	.	.	1	105.38	1172.14	112.38	1250	1.496	-1.993	3.767	0.2	105.92	1195.49	110.75	1250
1066	avlivning-2	Euthanasia	SE	cat	2	205	105.38	1172.14	28.37	315.58	35.96	400	81.36	905	112.38	1250	224.75	2500	124.06	1380	0.263	0.263	1.095	1.095	106.95	1148.78	116.61	1252.5	-1.474	2.033	-3.63	-0.2	-1.474	-3.63	2.033	-0.2	1	105.38	1172.14	112.38	1250	0	0	0	0	105.92	1195.49	110.75	1250
1067	avlivning-2	Euthanasia	SE	cat	3	217	105.92	1195.49	29.04	327.79	44.3	500	84.17	950	110.75	1250	221.5	2500	128.47	1450	0.2972	0.2972	0.659	0.659	106.95	1148.78	116.61	1252.5	-0.964	4.066	-5.023	-0.2	0.517	-1.446	1.992	0	1	105.38	1172.14	112.38	1250	0.517	1.992	-1.446	0	105.92	1195.49	110.75	1250
1068	avlivning-2	Euthanasia	SE	cat	4	217	102.01	1204.41	28.33	334.46	42.35	500	80.47	950	105.03	1240	211.75	2500	122.82	1450	0.4183	0.4183	0.863	0.863	106.95	1148.78	116.61	1252.5	-4.617	4.843	-9.931	-0.998	-3.688	-5.167	0.747	-0.8	1	105.38	1172.14	112.38	1250	-3.19	2.753	-6.538	-0.8	105.92	1195.49	110.75	1250
1069	avlivning-2	Euthanasia	SE	cat	5	226	106.96	1233.7	33.32	384.28	43.35	500	82.37	950	108.38	1250	290.45	3350	125.72	1450	1.3758	1.3758	5.46	5.46	106.95	1148.78	116.61	1252.5	0.01	7.392	-7.06	-0.2	4.85	3.187	2.432	0.806	1	105.38	1172.14	112.38	1250	1.506	5.252	-3.56	0	105.92	1195.49	110.75	1250
1070	avlivning-2	Euthanasia	SE	cat	6	234	114.38	1269.5	36.79	408.28	45.05	500	85.87	953	117.13	1300	301.84	3350	130.65	1450	1.3993	1.3993	4.876	4.876	106.95	1148.78	116.61	1252.5	6.948	10.509	0.448	3.792	6.937	8.078	2.902	4	1	105.38	1172.14	112.38	1250	8.547	8.306	4.231	4	105.92	1195.49	110.75	1250
1071	avlivning-2-2	Euthanasia	DK	horse	1	2	266.82	1955.45	84.79	621.4	206.87	1516.05	206.87	1516.05	266.82	1955.45	326.78	2394.84	326.78	2394.84	.	.	.	.	266.82	1955.45	266.82	1955.45	0	0	0	0	.	.	.	.	1	199.76	1485.72	199.76	1485.72	33.574	31.616	33.574	31.616	196.87	1467.18	196.87	1467.18
1072	avlivning-2-2	Euthanasia	DK	horse	2	1	199.76	1485.72	.	.	199.76	1485.72	199.76	1485.72	199.76	1485.72	199.76	1485.72	199.76	1485.72	.	.	.	.	266.82	1955.45	266.82	1955.45	-25.135	-24.021	-25.135	-24.021	-25.135	-25.135	-24.021	-24.021	1	199.76	1485.72	199.76	1485.72	0	0	0	0	196.87	1467.18	196.87	1467.18
1073	avlivning-2-2	Euthanasia	DK	horse	3	1	196.87	1467.18	.	.	196.87	1467.18	196.87	1467.18	196.87	1467.18	196.87	1467.18	196.87	1467.18	.	.	.	.	266.82	1955.45	266.82	1955.45	-26.218	-24.969	-26.218	-24.969	-1.446	-1.446	-1.248	-1.248	1	199.76	1485.72	199.76	1485.72	-1.446	-1.248	-1.446	-1.248	196.87	1467.18	196.87	1467.18
1074	avlivning-2-2	Euthanasia	DK	horse	4	2	216.49	1612.43	40.01	297.98	188.2	1401.73	188.2	1401.73	216.49	1612.43	244.78	1823.13	244.78	1823.13	.	.	.	.	266.82	1955.45	266.82	1955.45	-18.863	-17.542	-18.863	-17.542	9.968	9.968	9.9	9.9	1	199.76	1485.72	199.76	1485.72	8.378	8.528	8.378	8.528	196.87	1467.18	196.87	1467.18
1075	avlivning-2-2	Euthanasia	DK	horse	5	3	217.91	1659.55	24.67	187.85	201.14	1531.89	201.14	1531.89	206.35	1571.51	246.23	1875.25	246.23	1875.25	1.6458	1.6458	.	.	266.82	1955.45	266.82	1955.45	-18.334	-15.132	-22.666	-19.634	0.653	-4.687	2.922	-2.538	1	199.76	1485.72	199.76	1485.72	9.085	11.7	3.298	5.774	196.87	1467.18	196.87	1467.18
1076	avlivning-2-2	Euthanasia	DK	horse	6	5	228.31	1702.02	74.21	553.24	130.65	973.93	202.73	1511.27	207.23	1544.85	322.56	2404.6	278.41	2075.47	0.0051	0.0051	-0.714	-0.714	266.82	1955.45	266.82	1955.45	-14.433	-12.96	-22.335	-20.998	4.776	0.428	2.559	-1.696	1	199.76	1485.72	199.76	1485.72	14.295	14.559	3.741	3.98	196.87	1467.18	196.87	1467.18
1077	avlivning-2-2	Euthanasia	NO	horse	1	1	287.63	3000	.	.	287.63	3000	287.63	3000	287.63	3000	287.63	3000	287.63	3000	.	.	.	.	287.63	3000	287.63	3000	0	0	0	0	.	.	.	.	1	285.3	3000	285.3	3000	0.817	0	0.817	0	300	3366.67	267.33	3000
1078	avlivning-2-2	Euthanasia	NO	horse	2	1	285.3	3000	.	.	285.3	3000	285.3	3000	285.3	3000	285.3	3000	285.3	3000	.	.	.	.	287.63	3000	287.63	3000	-0.81	0	-0.81	0	-0.81	-0.81	0	0	1	285.3	3000	285.3	3000	0	0	0	0	300	3366.67	267.33	3000
1079	avlivning-2-2	Euthanasia	NO	horse	3	3	300	3366.67	89.26	1001.67	231.69	2600	231.69	2600	267.33	3000	400.99	4500	400.99	4500	1.4265	1.4265	.	.	287.63	3000	287.63	3000	4.303	12.222	-7.057	0	5.155	-6.298	12.222	0	1	285.3	3000	285.3	3000	5.155	12.222	-6.298	0	300	3366.67	267.33	3000
1080	avlivning-2-2	Euthanasia	NO	horse	4	3	285.16	3337.72	84.84	993.05	220.22	2577.65	220.22	2577.65	254.1	2974.21	381.15	4461.31	381.15	4461.31	1.4265	1.4265	.	.	287.63	3000	287.63	3000	-0.858	11.257	-11.656	-0.86	-4.949	-4.949	-0.86	-0.86	1	285.3	3000	285.3	3000	-0.049	11.257	-10.935	-0.86	300	3366.67	267.33	3000
1081	avlivning-2-2	Euthanasia	NO	horse	5	3	296.8	3340.52	82.77	931.59	232.36	2615.16	232.36	2615.16	267.9	3015.25	390.15	4391.13	390.15	4391.13	1.3796	1.3796	.	.	287.63	3000	287.63	3000	3.191	11.351	-6.857	0.508	4.084	5.432	0.084	1.38	1	285.3	3000	285.3	3000	4.033	11.351	-6.097	0.508	300	3366.67	267.33	3000
1082	avlivning-2-2	Euthanasia	NO	horse	6	3	301.23	3386.87	89.74	1008.98	232.46	2613.6	232.46	2613.6	268.5	3018.81	402.75	4528.21	402.75	4528.21	1.4231	1.4231	.	.	287.63	3000	287.63	3000	4.731	12.896	-6.65	0.627	1.493	0.222	1.388	0.118	1	285.3	3000	285.3	3000	5.586	12.896	-5.888	0.627	300	3366.67	267.33	3000
1083	avlivning-2-2	Euthanasia	SE	horse	1	82	260.14	2794.21	29.46	316.38	186.2	2000	256.03	2750	256.03	2750	474.25	5094	256.03	2750	4.9858	4.9858	35.381	35.381	260.14	2794.21	256.03	2750	0	0	0	0	.	.	.	.	1	270.26	3006.28	257.11	2860	-3.746	-7.054	-0.424	-3.846	414.53	4678.62	446.54	5040
1084	avlivning-2-2	Euthanasia	SE	horse	2	86	270.26	3006.28	79.58	885.18	179.8	2000	257.11	2860	257.11	2860	872.03	9700	257.11	2860	6.1082	6.1082	41.683	41.683	260.14	2794.21	256.03	2750	3.892	7.59	0.425	4	3.892	0.425	7.59	4	1	270.26	3006.28	257.11	2860	0	0	0	0	414.53	4678.62	446.54	5040
1085	avlivning-2-2	Euthanasia	SE	horse	3	86	414.53	4678.62	94.18	1063.03	177.2	2000	446.54	5040	446.54	5040	859.42	9700	446.54	5040	0.1502	0.1502	5.864	5.864	260.14	2794.21	256.03	2750	59.347	67.44	74.414	83.273	53.378	73.675	55.628	76.224	1	270.26	3006.28	257.11	2860	53.378	55.628	73.675	76.224	414.53	4678.62	446.54	5040
1086	avlivning-2-2	Euthanasia	SE	horse	4	86	396.85	4685.42	91.25	1077.31	169.4	2000	426.89	5040	426.89	5040	821.59	9700	426.89	5040	0.1473	0.1473	5.417	5.417	260.14	2794.21	256.03	2750	52.554	67.683	66.737	83.273	-4.263	-4.402	0.145	0	1	270.26	3006.28	257.11	2860	46.839	55.854	66.031	76.224	414.53	4678.62	446.54	5040
1087	avlivning-2-2	Euthanasia	SE	horse	5	80	344.79	3976.83	78.39	904.17	173.4	2000	356.34	4110	356.34	4110	840.99	9700	356.34	4110	3.0076	3.0076	20.748	20.748	260.14	2794.21	256.03	2750	32.54	42.324	39.181	49.455	-13.119	-16.527	-15.123	-18.452	1	270.26	3006.28	257.11	2860	27.575	32.284	38.591	43.706	414.53	4678.62	446.54	5040
1088	avlivning-2-2	Euthanasia	SE	horse	6	81	357.9	3972.23	81.11	900.17	180.2	2000	370.31	4110	370.31	4110	873.97	9700	370.31	4110	3.0221	3.0221	20.917	20.917	260.14	2794.21	256.03	2750	37.579	42.16	44.639	49.455	3.802	3.922	-0.115	0	1	270.26	3006.28	257.11	2860	32.425	32.131	44.026	43.706	414.53	4678.62	446.54	5040
1089	avlivning	Euthanasia < 30 kg bwt	DK	dog	1	19	162.2	1188.7	46.74	342.54	115.63	847.41	127.08	931.33	157.15	1151.71	304.81	2233.82	174.56	1279.3	1.8054	1.8054	3.874	3.874	162.2	1188.7	157.15	1151.71	0	0	0	0	.	.	.	.	1	156.62	1164.91	151.75	1128.67	3.56	2.041	3.56	2.041	166	1237.15	158.15	1178.63
1090	avlivning	Euthanasia < 30 kg bwt	DK	dog	2	19	156.62	1164.91	45.13	335.69	111.66	830.45	122.71	912.7	151.75	1128.67	294.33	2189.13	168.56	1253.7	1.8054	1.8054	3.874	3.874	162.2	1188.7	157.15	1151.71	-3.437	-2.001	-3.437	-2.001	-3.437	-3.437	-2.001	-2.001	1	156.62	1164.91	151.75	1128.67	0	0	0	0	166	1237.15	158.15	1178.63
1091	avlivning	Euthanasia < 30 kg bwt	DK	dog	3	21	166	1237.15	46.16	344.01	110.04	820.09	146.19	1089.49	158.15	1178.63	317.14	2363.54	167.63	1249.29	1.8	1.8	4.895	4.895	162.2	1188.7	157.15	1151.71	2.345	4.076	0.635	2.338	5.988	4.217	6.201	4.427	1	156.62	1164.91	151.75	1128.67	5.988	6.201	4.217	4.427	166	1237.15	158.15	1178.63
1092	avlivning	Euthanasia < 30 kg bwt	DK	dog	4	40	168.25	1253.15	45.9	341.9	78.77	586.68	149.07	1110.28	167.71	1249.07	345.58	2573.83	181.68	1353.16	1.1985	1.1985	4.911	4.911	162.2	1188.7	157.15	1151.71	3.733	5.422	6.715	8.453	1.356	6.042	1.294	5.976	1	156.62	1164.91	151.75	1128.67	7.425	7.574	10.514	10.667	166	1237.15	158.15	1178.63
1093	avlivning	Euthanasia < 30 kg bwt	DK	dog	5	57	171.73	1307.84	47.15	359.1	78.9	600.87	151.73	1155.52	168.2	1280.98	356.34	2713.83	204.61	1558.31	0.7945	0.7945	3.233	3.233	162.2	1188.7	157.15	1151.71	5.873	10.023	7.028	11.224	2.063	0.293	4.364	2.555	1	156.62	1164.91	151.75	1128.67	9.641	12.269	10.838	13.495	166	1237.15	158.15	1178.63
1094	avlivning	Euthanasia < 30 kg bwt	DK	dog	6	69	173.92	1296.53	47.62	354.99	79.29	591.07	152.27	1135.13	169.39	1262.75	365.81	2727	194.62	1450.82	0.9599	0.9599	3.276	3.276	162.2	1188.7	157.15	1151.71	7.225	9.071	7.786	9.641	1.278	0.707	-0.865	-1.423	1	156.62	1164.91	151.75	1128.67	11.042	11.298	11.622	11.88	166	1237.15	158.15	1178.63
1095	avlivning	Euthanasia < 30 kg bwt	NO	dog	1	37	210.66	2197.27	52.33	545.83	143.14	1493	180.25	1880	198.94	2075	388.1	4048	220.51	2300	1.6495	1.6495	2.823	2.823	210.66	2197.27	198.94	2075	0	0	0	0	.	.	.	.	1	215.23	2263.22	204.46	2150	-2.121	-2.914	-2.7	-3.488	197.04	2211.21	187.13	2100
1096	avlivning	Euthanasia < 30 kg bwt	NO	dog	2	41	215.23	2263.22	58.49	615.05	102.04	1073	180.69	1900	204.46	2150	446.96	4700	229.28	2411	1.7266	1.7266	5.308	5.308	210.66	2197.27	198.94	2075	2.167	3.001	2.775	3.614	2.167	2.775	3.001	3.614	1	215.23	2263.22	204.46	2150	0	0	0	0	197.04	2211.21	187.13	2100
1097	avlivning	Euthanasia < 30 kg bwt	NO	dog	3	42	197.04	2211.21	54.84	615.44	95.61	1073	167.35	1878	187.13	2100	418.82	4700	204.95	2300	1.7748	1.7748	5.706	5.706	210.66	2197.27	198.94	2075	-6.467	0.635	-5.937	1.205	-8.451	-8.477	-2.298	-2.326	1	215.23	2263.22	204.46	2150	-8.451	-2.298	-8.477	-2.326	197.04	2211.21	187.13	2100
1098	avlivning	Euthanasia < 30 kg bwt	NO	dog	4	43	188.64	2207.97	52.26	611.71	90.88	1063.77	159.07	1861.85	177.87	2081.95	395.55	4629.85	202.43	2369.45	1.6221	1.6221	4.919	4.919	210.66	2197.27	198.94	2075	-10.456	0.487	-10.592	0.335	-4.265	-4.949	-0.147	-0.86	1	215.23	2263.22	204.46	2150	-12.356	-2.441	-13.006	-3.165	197.04	2211.21	187.13	2100
1099	avlivning	Euthanasia < 30 kg bwt	NO	dog	5	50	227.54	2560.91	57.6	648.29	96.24	1083.15	192.47	2166.29	245.79	2766.42	419.63	4722.91	267.9	3015.25	0.168	0.168	1.345	1.345	210.66	2197.27	198.94	2075	8.009	16.55	23.551	33.321	20.621	38.188	15.985	32.876	1	215.23	2263.22	204.46	2150	5.718	13.153	20.215	28.67	197.04	2211.21	187.13	2100
1100	avlivning	Euthanasia < 30 kg bwt	NO	dog	6	46	308.51	3468.72	411.33	4624.71	96.41	1083.93	179.3	2015.91	268.5	3018.81	2994.92	33672.9	313.55	3525.32	6.4513	6.4513	42.999	42.999	210.66	2197.27	198.94	2075	46.448	57.865	34.963	45.485	35.589	9.237	35.449	9.123	1	215.23	2263.22	204.46	2150	43.342	53.265	31.319	40.41	197.04	2211.21	187.13	2100
1101	avlivning	Euthanasia < 30 kg bwt	SE	dog	1	188	199.86	2146.74	877.25	9422.63	67.96	730	118.7	1275	123.82	1330	12105.8	130030	135	1450	13.5199	13.5199	184.314	184.314	199.86	2146.74	123.82	1330	0	0	0	0	.	.	.	.	1	129.8	1443.83	124.06	1380	53.977	48.684	-0.193	-3.623	131.74	1486.88	128.47	1450
1102	avlivning	Euthanasia < 30 kg bwt	SE	dog	2	198	129.8	1443.83	34.15	379.91	67.43	750	118.67	1320	124.06	1380	314.65	3500	134.4	1495	2.6617	2.6617	10.079	10.079	199.86	2146.74	123.82	1330	-35.055	-32.743	0.193	3.759	-35.055	0.193	-32.743	3.759	1	129.8	1443.83	124.06	1380	0	0	0	0	131.74	1486.88	128.47	1450
1103	avlivning	Euthanasia < 30 kg bwt	SE	dog	3	208	131.74	1486.88	33.96	383.33	75.75	855	122.49	1382.5	128.47	1450	327.82	3700	132.9	1500	2.8077	2.8077	11.743	11.743	199.86	2146.74	123.82	1330	-34.086	-30.738	3.753	9.023	1.492	3.553	2.981	5.072	1	129.8	1443.83	124.06	1380	1.492	2.981	3.553	5.072	131.74	1486.88	128.47	1450
1104	avlivning	Euthanasia < 30 kg bwt	SE	dog	4	204	127.49	1505.24	32.77	386.9	76.23	900	118.58	1400	122.82	1450	313.39	3700	128.74	1520	2.9292	2.9292	12.016	12.016	199.86	2146.74	123.82	1330	-36.209	-29.883	-0.814	9.023	-3.221	-4.402	1.235	0	1	129.8	1443.83	124.06	1380	-1.777	4.253	-1.005	5.072	131.74	1486.88	128.47	1450
1105	avlivning	Euthanasia < 30 kg bwt	SE	dog	5	208	133.88	1544.13	39.06	450.56	78.03	900	121.38	1400	125.72	1450	351.14	4050	135.25	1560	2.9524	2.9524	11.299	11.299	199.86	2146.74	123.82	1330	-33.016	-28.071	1.528	9.023	5.006	2.361	2.584	0	1	129.8	1443.83	124.06	1380	3.14	6.947	1.332	5.072	131.74	1486.88	128.47	1450
1106	avlivning	Euthanasia < 30 kg bwt	SE	dog	6	215	142.65	1583.28	43.79	486.04	81.09	900	126.14	1400	130.65	1450	364.91	4050	148.67	1650	2.7059	2.7059	9.375	9.375	199.86	2146.74	123.82	1330	-28.624	-26.247	5.509	9.023	6.556	3.922	2.535	0	1	129.8	1443.83	124.06	1380	9.902	9.658	5.306	5.072	131.74	1486.88	128.47	1450
1107	avlivning-5-kg	Euthanasia < 5 kg bwt	DK	dog	3	16	174.39	1299.67	38.74	288.71	137.51	1024.78	154.92	1154.53	158.02	1177.64	268.02	1997.4	190.98	1423.27	1.5012	1.5012	1.539	1.539	174.39	1299.67	158.02	1177.64	0	0	0	0	.	.	.	.	1	152.91	1138.87	148.65	1107.13	14.049	14.12	6.303	6.369	174.39	1299.67	158.02	1177.64
1108	avlivning-5-kg	Euthanasia < 5 kg bwt	DK	dog	4	48	152.91	1138.87	36.82	274.25	78.77	586.68	136.37	1015.65	148.65	1107.13	269.35	2006.08	166.86	1242.76	0.6713	0.6713	1.488	1.488	174.39	1299.67	158.02	1177.64	-12.318	-12.373	-5.929	-5.988	-12.318	-5.929	-12.373	-5.988	1	152.91	1138.87	148.65	1107.13	0	0	0	0	174.39	1299.67	158.02	1177.64
1109	avlivning-5-kg	Euthanasia < 5 kg bwt	DK	dog	5	67	153.73	1170.8	35.6	271.13	78.9	600.87	136.99	1043.27	149.12	1135.71	278.31	2119.56	174.27	1327.2	0.5124	0.5124	1.635	1.635	174.39	1299.67	158.02	1177.64	-11.848	-9.916	-5.629	-3.56	0.537	0.32	2.804	2.582	1	152.91	1138.87	148.65	1107.13	0.537	2.804	0.32	2.582	174.39	1299.67	158.02	1177.64
1110	avlivning-5-kg	Euthanasia < 5 kg bwt	DK	dog	6	82	155.31	1157.82	37.67	280.84	79.29	591.07	136.95	1020.95	154.97	1155.28	293.73	2189.66	170.29	1269.47	0.9454	0.9454	2.944	2.944	174.39	1299.67	158.02	1177.64	-10.941	-10.915	-1.928	-1.899	1.029	3.922	-1.109	1.723	1	152.91	1138.87	148.65	1107.13	1.571	1.664	4.254	4.349	174.39	1299.67	158.02	1177.64
1111	avlivning-5-kg	Euthanasia < 5 kg bwt	NO	dog	1	45	185.74	1937.33	57.19	596.52	66.63	695	150.52	1570	172.1	1795	324.06	3380	213.42	2226	0.4255	0.4255	0.07	0.07	185.74	1937.33	172.1	1795	0	0	0	0	.	.	.	.	1	191.82	2017.06	199.09	2093.5	-3.168	-3.953	-13.558	-14.258	180.1	2021.11	186.95	2098
1112	avlivning-5-kg	Euthanasia < 5 kg bwt	NO	dog	2	52	191.82	2017.06	58.05	610.42	69.42	730	151.68	1595	199.09	2093.5	332.85	3500	211.69	2226	0.284	0.284	0.152	0.152	185.74	1937.33	172.1	1795	3.272	4.115	15.685	16.63	3.272	15.685	4.115	16.63	1	191.82	2017.06	199.09	2093.5	0	0	0	0	180.1	2021.11	186.95	2098
1113	avlivning-5-kg	Euthanasia < 5 kg bwt	NO	dog	3	56	180.1	2021.11	54.18	607.97	69.06	775	141.02	1582.5	186.95	2098	311.88	3500	209.9	2355.5	0.2195	0.2195	0.012	0.012	185.74	1937.33	172.1	1795	-3.038	4.324	8.632	16.88	-6.11	-6.096	0.201	0.215	1	191.82	2017.06	199.09	2093.5	-6.11	0.201	-6.096	0.215	180.1	2021.11	186.95	2098
1114	avlivning-5-kg	Euthanasia < 5 kg bwt	NO	dog	4	57	172.49	2018.97	52.11	609.89	65.64	768.34	134.67	1576.33	177.7	2079.96	294.76	3450.08	204.21	2390.27	0.1885	0.1885	-0.132	-0.132	185.74	1937.33	172.1	1795	-7.135	4.214	3.257	15.875	-4.226	-4.949	-0.106	-0.86	1	191.82	2017.06	199.09	2093.5	-10.077	0.095	-10.743	-0.647	180.1	2021.11	186.95	2098
1115	avlivning-5-kg	Euthanasia < 5 kg bwt	NO	dog	5	62	204.74	2304.32	64.14	721.92	69.36	780.65	147.39	1658.87	214.15	2410.25	312.12	3512.91	267.9	3015.25	-0.387	-0.387	-1.075	-1.075	185.74	1937.33	172.1	1795	10.227	18.943	24.436	34.275	18.696	20.511	14.134	15.879	1	191.82	2017.06	199.09	2093.5	6.734	14.242	7.564	15.13	180.1	2021.11	186.95	2098
1116	avlivning-5-kg	Euthanasia < 5 kg bwt	NO	dog	6	59	222.7	2503.88	87	978.17	69.38	780.03	135.15	1519.53	221.65	2492.04	331.57	3727.92	313.55	3525.32	-0.2039	-0.2039	-1.599	-1.599	185.74	1937.33	172.1	1795	19.897	29.244	28.792	38.832	8.773	3.501	8.66	3.393	1	191.82	2017.06	199.09	2093.5	16.098	24.135	11.33	19.037	180.1	2021.11	186.95	2098
1117	avlivning-5-kg	Euthanasia < 5 kg bwt	SE	dog	1	181	125.44	1347.35	28.28	303.74	55.86	600	111.72	1200	123.82	1330	232.75	2500	130.34	1400	1.2297	1.2297	4.031	4.031	125.44	1347.35	123.82	1330	0	0	0	0	.	.	.	.	1	123.99	1379.17	124.06	1380	1.17	-2.307	-0.193	-3.623	126.05	1422.73	128.47	1450
1118	avlivning-5-kg	Euthanasia < 5 kg bwt	SE	dog	2	198	123.99	1379.17	25.57	284.47	53.94	600	112.38	1250	124.06	1380	224.75	2500	130.36	1450	1.1357	1.1357	4.276	4.276	125.44	1347.35	123.82	1330	-1.157	2.362	0.193	3.759	-1.157	0.193	2.362	3.759	1	123.99	1379.17	124.06	1380	0	0	0	0	126.05	1422.73	128.47	1450
1119	avlivning-5-kg	Euthanasia < 5 kg bwt	SE	dog	3	211	126.05	1422.73	25.19	284.31	62.02	700	115.18	1300	128.47	1450	226.37	2555	132.46	1495	1.0349	1.0349	4.19	4.19	125.44	1347.35	123.82	1330	0.491	5.595	3.753	9.023	1.667	3.553	3.159	5.072	1	123.99	1379.17	124.06	1380	1.667	3.159	3.553	5.072	126.05	1422.73	128.47	1450
1120	avlivning-5-kg	Euthanasia < 5 kg bwt	SE	dog	4	210	122.02	1440.58	25.4	299.94	59.29	700	113.07	1335	122.82	1450	224.62	2652	126.63	1495	1.2993	1.2993	4.585	4.585	125.44	1347.35	123.82	1330	-2.727	6.919	-0.814	9.023	-3.203	-4.402	1.254	0	1	123.99	1379.17	124.06	1380	-1.589	4.453	-1.005	5.072	126.05	1422.73	128.47	1450
1121	avlivning-5-kg	Euthanasia < 5 kg bwt	SE	dog	5	216	128.43	1481.36	32.34	373.02	60.69	700	117.05	1350	125.72	1450	351.14	4050	130.05	1500	2.3978	2.3978	12.009	12.009	125.44	1347.35	123.82	1330	2.388	9.946	1.528	9.023	5.259	2.361	2.831	0	1	123.99	1379.17	124.06	1380	3.587	7.41	1.332	5.072	126.05	1422.73	128.47	1450
1122	avlivning-5-kg	Euthanasia < 5 kg bwt	SE	dog	6	224	137.39	1524.82	37.43	415.42	63.07	700	125.24	1390	130.65	1450	364.91	4050	144.16	1600	2.4437	2.4437	11.159	11.159	125.44	1347.35	123.82	1330	9.525	13.172	5.509	9.023	6.97	3.922	2.934	0	1	123.99	1379.17	124.06	1380	10.807	10.561	5.306	5.072	126.05	1422.73	128.47	1450
1123	avlivning-15-kg	Euthanasia < 15 kg bwt	DK	dog	3	14	176.97	1318.85	41.86	311.95	142.82	1064.4	157.18	1171.37	160.63	1197.12	305.94	2280.01	188.45	1404.46	2.5362	2.5362	7.372	7.372	176.97	1318.85	160.63	1197.12	0	0	0	0	.	.	.	.	1	163.32	1216.42	163.05	1214.37	8.353	8.421	-1.482	-1.42	176.97	1318.85	160.63	1197.12
1124	avlivning-15-kg	Euthanasia < 15 kg bwt	DK	dog	4	40	163.32	1216.42	39.17	291.74	78.77	586.68	146.11	1088.2	163.05	1214.37	306.61	2283.65	176.18	1312.15	0.8014	0.8014	4.044	4.044	176.97	1318.85	160.63	1197.12	-7.709	-7.767	1.504	1.441	-7.709	1.504	-7.767	1.441	1	163.32	1216.42	163.05	1214.37	0	0	0	0	176.97	1318.85	160.63	1197.12
1125	avlivning-15-kg	Euthanasia < 15 kg bwt	DK	dog	5	57	166.45	1267.66	41.93	319.36	78.9	600.87	148.26	1129.11	164.73	1254.57	317.32	2416.69	193.34	1472.47	0.5024	0.5024	2.269	2.269	176.97	1318.85	160.63	1197.12	-5.943	-3.882	2.551	4.799	1.914	1.032	4.212	3.31	1	163.32	1216.42	163.05	1214.37	1.914	4.212	1.032	3.31	176.97	1318.85	160.63	1197.12
1126	avlivning-15-kg	Euthanasia < 15 kg bwt	DK	dog	6	70	167.53	1248.93	42.86	319.49	79.29	591.07	148.67	1108.26	165.78	1235.88	326.16	2431.46	189.21	1410.52	0.806	0.806	2.699	2.699	176.97	1318.85	160.63	1197.12	-5.329	-5.302	3.207	3.238	0.652	0.64	-1.477	-1.489	1	163.32	1216.42	163.05	1214.37	2.579	2.673	1.678	1.771	176.97	1318.85	160.63	1197.12
1127	avlivning-15-kg	Euthanasia < 15 kg bwt	NO	dog	1	37	200.66	2092.89	58.69	612.17	128.76	1343	160.78	1677	191.65	1999	388.1	4048	220.51	2300	1.3394	1.3394	1.857	1.857	200.66	2092.89	191.65	1999	0	0	0	0	.	.	.	.	1	208.43	2191.71	199.71	2100	-3.729	-4.509	-4.032	-4.81	188.9	2119.86	186.95	2098
1128	avlivning-15-kg	Euthanasia < 15 kg bwt	NO	dog	2	41	208.43	2191.71	55.77	586.49	102.04	1073	178.6	1878	199.71	2100	380.4	4000	229.28	2411	0.85	0.85	1.421	1.421	200.66	2092.89	191.65	1999	3.873	4.721	4.202	5.053	3.873	4.202	4.721	5.053	1	208.43	2191.71	199.71	2100	0	0	0	0	188.9	2119.86	186.95	2098
1129	avlivning-15-kg	Euthanasia < 15 kg bwt	NO	dog	3	42	188.9	2119.86	52.83	592.92	95.61	1073	158.62	1780	186.95	2098	356.44	4000	204.95	2300	0.9022	0.9022	1.713	1.713	200.66	2092.89	191.65	1999	-5.859	1.288	-2.454	4.952	-9.37	-6.387	-3.278	-0.095	1	208.43	2191.71	199.71	2100	-9.37	-3.278	-6.387	-0.095	188.9	2119.86	186.95	2098
1130	avlivning-15-kg	Euthanasia < 15 kg bwt	NO	dog	4	43	181.12	2119.96	50.75	594.07	90.88	1063.77	150.77	1764.7	177.7	2079.96	337.11	3945.78	194.81	2280.23	0.8022	0.8022	1.278	1.278	200.66	2092.89	191.65	1999	-9.737	1.294	-7.281	4.05	-4.12	-4.949	0.005	-0.86	1	208.43	2191.71	199.71	2100	-13.103	-3.273	-11.02	-0.954	188.9	2119.86	186.95	2098
1131	avlivning-15-kg	Euthanasia < 15 kg bwt	NO	dog	5	50	220.55	2482.26	59.16	665.9	96.24	1083.15	172.53	1941.86	235.82	2654.2	357.2	4020.33	267.9	3015.25	-0.3915	-0.3915	-0.589	-0.589	200.66	2092.89	191.65	1999	9.913	18.604	23.046	32.776	21.77	32.709	17.09	27.608	1	208.43	2191.71	199.71	2100	5.814	13.257	18.085	26.39	188.9	2119.86	186.95	2098
1132	avlivning-15-kg	Euthanasia < 15 kg bwt	NO	dog	6	46	244.19	2745.51	79.25	891.02	96.41	1083.93	164.88	1853.83	268.5	3018.81	313.55	3525.32	313.55	3525.32	-0.5775	-0.5775	-1.363	-1.363	200.66	2092.89	191.65	1999	21.696	31.183	40.095	51.016	10.72	13.855	10.605	13.737	1	208.43	2191.71	199.71	2100	17.158	25.268	34.446	43.753	188.9	2119.86	186.95	2098
1133	avlivning-15-kg	Euthanasia < 15 kg bwt	SE	dog	1	171	128.61	1381.47	32.54	349.56	30.72	330	118.7	1275	123.82	1330	293.27	3150	132.2	1420	2.1487	2.1487	8.714	8.714	128.61	1381.47	123.82	1330	0	0	0	0	.	.	.	.	1	128.86	1433.41	124.06	1380	-0.193	-3.624	-0.193	-3.623	130.99	1478.43	128.47	1450
1134	avlivning-15-kg	Euthanasia < 15 kg bwt	SE	dog	2	188	128.86	1433.41	31.05	345.44	67.43	750	121.37	1350	124.06	1380	283.19	3150	134.4	1495	2.3906	2.3906	8.785	8.785	128.61	1381.47	123.82	1330	0.193	3.76	0.193	3.759	0.193	0.193	3.76	3.759	1	128.86	1433.41	124.06	1380	0	0	0	0	130.99	1478.43	128.47	1450
1135	avlivning-15-kg	Euthanasia < 15 kg bwt	SE	dog	3	202	130.99	1478.43	30.83	348.01	75.75	855	124.04	1400	128.47	1450	327.82	3700	132.9	1500	2.7132	2.7132	12.357	12.357	128.61	1381.47	123.82	1330	1.846	7.018	3.753	9.023	1.649	3.553	3.14	5.072	1	128.86	1433.41	124.06	1380	1.649	3.14	3.553	5.072	130.99	1478.43	128.47	1450
1136	avlivning-15-kg	Euthanasia < 15 kg bwt	SE	dog	4	201	126.89	1498.05	30.88	364.6	76.23	900	118.58	1400	122.82	1450	313.39	3700	127.47	1505	2.8326	2.8326	12.028	12.028	128.61	1381.47	123.82	1330	-1.345	8.439	-0.814	9.023	-3.133	-4.402	1.328	0	1	128.86	1433.41	124.06	1380	-1.535	4.51	-1.005	5.072	130.99	1478.43	128.47	1450
1137	avlivning-15-kg	Euthanasia < 15 kg bwt	SE	dog	5	206	133.11	1535.29	37.04	427.2	78.03	900	121.38	1400	125.72	1450	351.14	4050	134.82	1555	2.9042	2.9042	11.689	11.689	128.61	1381.47	123.82	1330	3.495	11.134	1.528	9.023	4.905	2.361	2.485	0	1	128.86	1433.41	124.06	1380	3.295	7.107	1.332	5.072	130.99	1478.43	128.47	1450
1138	avlivning-15-kg	Euthanasia < 15 kg bwt	SE	dog	6	215	140.63	1560.86	42.99	477.11	1.8	20	126.14	1400	130.65	1450	364.91	4050	144.16	1600	2.3974	2.3974	9.37	9.37	128.61	1381.47	123.82	1330	9.345	12.986	5.509	9.023	5.653	3.922	1.666	0	1	128.86	1433.41	124.06	1380	9.134	8.891	5.306	5.072	130.99	1478.43	128.47	1450
1139	avlivning-med-samkremering-15-kg	Euthanasia < 15 kg bwt, and communal cremation	DK	dog	3	8	239.43	1784.37	38.19	284.62	190.05	1416.34	207.72	1548.07	246.93	1840.25	305.67	2278.03	255.21	1901.99	0.2127	0.2127	0.182	0.182	239.43	1784.37	246.93	1840.25	0	0	0	0	.	.	.	.	1	239.19	1781.5	239.7	1785.28	0.099	0.162	3.015	3.079	239.43	1784.37	246.93	1840.25
1140	avlivning-med-samkremering-15-kg	Euthanasia < 15 kg bwt, and communal cremation	DK	dog	4	25	239.19	1781.5	36.26	270.05	190.58	1419.39	203.28	1514.02	239.7	1785.28	320.17	2384.58	260.88	1942.99	0.334	0.334	-0.361	-0.361	239.43	1784.37	246.93	1840.25	-0.099	-0.161	-2.927	-2.987	-0.099	-2.927	-0.161	-2.987	1	239.19	1781.5	239.7	1785.28	0	0	0	0	239.43	1784.37	246.93	1840.25
1141	avlivning-med-samkremering-15-kg	Euthanasia < 15 kg bwt, and communal cremation	DK	dog	5	34	239.5	1823.98	43.18	328.85	154.33	1175.33	199.41	1518.69	242.76	1848.84	322.52	2456.31	273.97	2086.54	-0.018	-0.018	-0.776	-0.776	239.43	1784.37	246.93	1840.25	0.027	2.219	-1.688	0.466	0.127	1.276	2.385	3.56	1	239.19	1781.5	239.7	1785.28	0.127	2.385	1.276	3.56	239.43	1784.37	246.93	1840.25
1142	avlivning-med-samkremering-15-kg	Euthanasia < 15 kg bwt, and communal cremation	DK	dog	6	35	245.33	1828.87	53.56	399.27	154.97	1155.28	205.43	1531.42	242.37	1806.8	432.48	3224.04	280.21	2088.91	1.1873	1.1873	3.003	3.003	239.43	1784.37	246.93	1840.25	2.464	2.494	-1.846	-1.818	2.436	-0.161	0.268	-2.273	1	239.19	1781.5	239.7	1785.28	2.566	2.659	1.113	1.206	239.43	1784.37	246.93	1840.25
1143	avlivning-med-samkremering-15-kg	Euthanasia < 15 kg bwt, and communal cremation	NO	dog	1	31	329.02	3431.74	63.88	666.26	224.92	2346	273.24	2850	316.2	3298	489.35	5104	372.95	3890	0.7711	0.7711	0.233	0.233	329.02	3431.74	316.2	3298	0	0	0	0	.	.	.	.	1	337.93	3553.5	332.85	3500	-2.638	-3.426	-5.002	-5.771	313.3	3515.84	311.88	3500
1144	avlivning-med-samkremering-15-kg	Euthanasia < 15 kg bwt, and communal cremation	NO	dog	2	32	337.93	3553.5	57.18	601.28	223.1	2346	305.41	3211.5	332.85	3500	485.38	5104	368.94	3879.5	0.5681	0.5681	0.823	0.823	329.02	3431.74	316.2	3298	2.709	3.548	5.265	6.125	2.709	5.265	3.548	6.125	1	337.93	3553.5	332.85	3500	0	0	0	0	313.3	3515.84	311.88	3500
1145	avlivning-med-samkremering-15-kg	Euthanasia < 15 kg bwt, and communal cremation	NO	dog	3	37	313.3	3515.84	53.21	597.14	209.05	2346	293.88	3298	311.88	3500	454.82	5104	338.53	3799	0.5393	0.5393	0.801	0.801	329.02	3431.74	316.2	3298	-4.779	2.451	-1.364	6.125	-7.291	-6.298	-1.06	0	1	337.93	3553.5	332.85	3500	-7.291	-1.06	-6.298	0	313.3	3515.84	311.88	3500
1146	avlivning-med-samkremering-15-kg	Euthanasia < 15 kg bwt, and communal cremation	NO	dog	4	38	300.08	3512.43	52.49	614.4	198.71	2325.83	279.34	3269.65	296.45	3469.91	432.31	5060.12	327.7	3835.74	0.5047	0.5047	0.427	0.427	329.02	3431.74	316.2	3298	-8.795	2.351	-6.245	5.213	-4.217	-4.949	-0.097	-0.86	1	337.93	3553.5	332.85	3500	-11.201	-1.156	-10.935	-0.86	313.3	3515.84	311.88	3500
1147	avlivning-med-samkremering-15-kg	Euthanasia < 15 kg bwt, and communal cremation	NO	dog	5	47	374.36	4213.41	73.15	823.34	241.03	2712.75	312.12	3512.91	390.15	4391.13	588.69	6625.73	418.76	4713.15	0.0623	0.0623	0.176	0.176	329.02	3431.74	316.2	3298	13.78	22.778	23.388	33.145	24.752	31.607	19.957	26.549	1	337.93	3553.5	332.85	3500	10.779	18.571	17.216	25.461	313.3	3515.84	311.88	3500
1148	avlivning-med-samkremering-15-kg	Euthanasia < 15 kg bwt, and communal cremation	NO	dog	6	45	409.35	4602.5	98.09	1102.85	241.47	2714.9	313.55	3525.32	437.89	4923.29	590.16	6635.3	487.44	5480.45	-0.4245	-0.4245	-1.307	-1.307	329.02	3431.74	316.2	3298	24.417	34.116	38.485	49.281	9.348	12.235	9.234	12.119	1	337.93	3553.5	332.85	3500	21.135	29.52	31.558	40.665	313.3	3515.84	311.88	3500
1149	avlivning-med-samkremering-15-kg	Euthanasia < 15 kg bwt, and communal cremation	SE	dog	1	80	242.71	2607.03	61.84	664.18	162.93	1750	204.82	2200	230.42	2475	512.05	5500	266.27	2860	2.1702	2.1702	7.038	7.038	242.71	2607.03	230.42	2475	0	0	0	0	.	.	.	.	1	250.12	2782.25	242.73	2700	-2.963	-6.298	-5.07	-8.333	247.58	2794.32	239.22	2700
1150	avlivning-med-samkremering-15-kg	Euthanasia < 15 kg bwt, and communal cremation	SE	dog	2	95	250.12	2782.25	62.35	693.51	157.33	1750	206.77	2300	242.73	2700	507.22	5642	275.09	3060	1.4319	1.4319	3.996	3.996	242.71	2607.03	230.42	2475	3.053	6.721	5.341	9.091	3.053	5.341	6.721	9.091	1	250.12	2782.25	242.73	2700	0	0	0	0	247.58	2794.32	239.22	2700
1151	avlivning-med-samkremering-15-kg	Euthanasia < 15 kg bwt, and communal cremation	SE	dog	3	107	247.58	2794.32	61.02	688.71	155.05	1750	212.64	2400	239.22	2700	499.88	5642	274.66	3100	1.4502	1.4502	3.901	3.901	242.71	2607.03	230.42	2475	2.003	7.184	3.818	9.091	-1.019	-1.446	0.434	0	1	250.12	2782.25	242.73	2700	-1.019	0.434	-1.446	0	247.58	2794.32	239.22	2700
1152	avlivning-med-samkremering-15-kg	Euthanasia < 15 kg bwt, and communal cremation	SE	dog	4	104	239.35	2825.82	60.48	713.99	148.23	1750	205.82	2430	230.81	2725	519.89	6138	262.57	3100	1.6766	1.6766	5.18	5.18	242.71	2607.03	230.42	2475	-1.387	8.392	0.167	10.101	-3.324	-3.517	1.127	0.926	1	250.12	2782.25	242.73	2700	-4.309	1.566	-4.912	0.926	247.58	2794.32	239.22	2700
1153	avlivning-med-samkremering-15-kg	Euthanasia < 15 kg bwt, and communal cremation	SE	dog	5	107	251.78	2904.07	66.86	771.11	156.06	1800	208.95	2410	242.76	2800	532.16	6138	289.14	3335	1.4732	1.4732	3.751	3.751	242.71	2607.03	230.42	2475	3.736	11.394	5.354	13.131	5.196	5.179	2.769	2.752	1	250.12	2782.25	242.73	2700	0.663	4.378	0.012	3.704	247.58	2794.32	239.22	2700
1154	avlivning-med-samkremering-15-kg	Euthanasia < 15 kg bwt, and communal cremation	SE	dog	6	114	269.9	2995.57	74.22	823.76	162.18	1800	220.75	2450	266.2	2954.5	569.7	6323	310.39	3445	1.1816	1.1816	2.351	2.351	242.71	2607.03	230.42	2475	11.201	14.904	15.527	19.374	7.196	9.656	3.151	5.518	1	250.12	2782.25	242.73	2700	7.907	7.667	9.669	9.426	247.58	2794.32	239.22	2700
1155	avlivning-inkl-kremering-urna-15-kg	Euthanasia < 15 kg bwt, individual cremation and urn	DK	dog	3	1	507.24	3780.21	.	.	507.24	3780.21	507.24	3780.21	507.24	3780.21	507.24	3780.21	507.24	3780.21	.	.	.	.	507.24	3780.21	507.24	3780.21	0	0	0	0	.	.	.	.	1	444.25	3308.76	439.59	3274.07	14.177	14.248	15.387	15.459	507.24	3780.21	507.24	3780.21
1156	avlivning-inkl-kremering-urna-15-kg	Euthanasia < 15 kg bwt, individual cremation and urn	DK	dog	4	6	444.25	3308.76	54.11	402.98	378.61	2819.86	399.78	2977.57	439.59	3274.07	509.05	3791.36	498.88	3715.66	0.0917	0.0917	-2.183	-2.183	507.24	3780.21	507.24	3780.21	-12.417	-12.471	-13.335	-13.389	-12.417	-13.335	-12.471	-13.389	1	444.25	3308.76	439.59	3274.07	0	0	0	0	507.24	3780.21	507.24	3780.21
1157	avlivning-inkl-kremering-urna-15-kg	Euthanasia < 15 kg bwt, individual cremation and urn	DK	dog	5	9	449.78	3425.48	66.38	505.53	381.48	2905.31	402.29	3063.79	417.89	3182.64	565.28	4305.15	502.86	3829.73	0.6911	0.6911	-1.026	-1.026	507.24	3780.21	507.24	3780.21	-11.327	-9.384	-17.613	-15.808	1.245	-4.936	3.528	-2.792	1	444.25	3308.76	439.59	3274.07	1.245	3.528	-4.936	-2.792	507.24	3780.21	507.24	3780.21
1158	avlivning-inkl-kremering-urna-15-kg	Euthanasia < 15 kg bwt, individual cremation and urn	DK	dog	6	11	453.37	3379.74	61.99	462.1	382.93	2854.62	403.65	3009.1	427.07	3183.74	567.63	4231.55	504.56	3761.38	0.6305	0.6305	-0.863	-0.863	507.24	3780.21	507.24	3780.21	-10.62	-10.594	-15.804	-15.779	0.797	2.197	-1.335	0.034	1	444.25	3308.76	439.59	3274.07	2.052	2.145	-2.848	-2.759	507.24	3780.21	507.24	3780.21
1159	avlivning-inkl-kremering-urna-15-kg	Euthanasia < 15 kg bwt, individual cremation and urn	NO	dog	1	31	458.89	4786.32	91.34	952.72	329.81	3440	373.91	3900	481.2	5019	606.22	6323	544.09	5675	0.1196	0.1196	-1.482	-1.482	458.89	4786.32	481.2	5019	0	0	0	0	.	.	.	.	1	491.19	5165.03	513.53	5400	-6.576	-7.332	-6.297	-7.056	470.95	5285.03	481.19	5400
1160	avlivning-inkl-kremering-urna-15-kg	Euthanasia < 15 kg bwt, individual cremation and urn	NO	dog	2	31	491.19	5165.03	75.82	797.32	328.85	3458	477.3	5019	513.53	5400	601.31	6323	539.69	5675	-0.7558	-0.7558	-0.334	-0.334	458.89	4786.32	481.2	5019	7.038	7.912	6.72	7.591	7.038	6.72	7.912	7.591	1	491.19	5165.03	513.53	5400	0	0	0	0	470.95	5285.03	481.19	5400
1161	avlivning-inkl-kremering-urna-15-kg	Euthanasia < 15 kg bwt, individual cremation and urn	NO	dog	3	33	470.95	5285.03	65.5	735.07	308.14	3458	452.77	5081	481.19	5400	563.44	6323	516.84	5800	-1.0734	-1.0734	0.737	0.737	458.89	4786.32	481.2	5019	2.628	10.419	-0.001	7.591	-4.121	-6.298	2.323	0	1	491.19	5165.03	513.53	5400	-4.121	2.323	-6.298	0	470.95	5285.03	481.19	5400
1162	avlivning-inkl-kremering-urna-15-kg	Euthanasia < 15 kg bwt, individual cremation and urn	NO	dog	4	34	450.51	5273.12	64.04	749.61	292.89	3428.27	430.36	5037.32	457.38	5353.57	555.63	6503.6	502.02	5876.04	-0.9541	-0.9541	0.668	0.668	458.89	4786.32	481.2	5019	-1.827	10.171	-4.95	6.666	-4.34	-4.949	-0.225	-0.86	1	491.19	5165.03	513.53	5400	-8.282	2.093	-10.935	-0.86	470.95	5285.03	481.19	5400
1163	avlivning-inkl-kremering-urna-15-kg	Euthanasia < 15 kg bwt, individual cremation and urn	NO	dog	5	13	444.04	4997.64	79.86	898.85	321.66	3620.25	348.53	3922.75	472.52	5318.15	535.81	6030.49	506.33	5698.72	-0.5711	-0.5711	-1.389	-1.389	458.89	4786.32	481.2	5019	-3.237	4.415	-1.804	5.96	-1.436	3.309	-5.224	-0.662	1	491.19	5165.03	513.53	5400	-9.599	-3.241	-7.988	-1.516	470.95	5285.03	481.19	5400
1164	avlivning-inkl-kremering-urna-15-kg	Euthanasia < 15 kg bwt, individual cremation and urn	NO	dog	6	12	439.91	4946.08	81.4	915.23	322.56	3626.62	344.18	3869.75	463.56	5212	537	6037.61	505.91	5688.12	-0.4276	-0.4276	-1.564	-1.564	458.89	4786.32	481.2	5019	-4.135	3.338	-3.665	3.845	-0.929	-1.894	-1.032	-1.996	1	491.19	5165.03	513.53	5400	-10.439	-4.239	-9.73	-3.481	470.95	5285.03	481.19	5400
1165	avlivning-inkl-kremering-urna-15-kg	Euthanasia < 15 kg bwt, individual cremation and urn	SE	dog	1	80	352.31	3784.25	80.35	863.09	223.44	2400	298.39	3205	335.16	3600	651.7	7000	384.97	4135	1.5162	1.5162	3.043	3.043	352.31	3784.25	335.16	3600	0	0	0	0	.	.	.	.	1	363.2	4040.01	359.6	4000	-2.997	-6.331	-6.796	-10	357.04	4029.75	348.64	3935
1166	avlivning-inkl-kremering-urna-15-kg	Euthanasia < 15 kg bwt, individual cremation and urn	SE	dog	2	97	363.2	4040.01	86.14	958.22	215.76	2400	301.17	3350	359.6	4000	642.79	7150	405.45	4510	1.1158	1.1158	1.904	1.904	352.31	3784.25	335.16	3600	3.089	6.759	7.292	11.111	3.089	7.292	6.759	11.111	1	363.2	4040.01	359.6	4000	0	0	0	0	357.04	4029.75	348.64	3935
1167	avlivning-inkl-kremering-urna-15-kg	Euthanasia < 15 kg bwt, individual cremation and urn	SE	dog	3	108	357.04	4029.75	84.31	951.57	204.67	2310	300.13	3387.5	348.64	3935	620.2	7000	399.14	4505	1.0356	1.0356	1.654	1.654	352.31	3784.25	335.16	3600	1.34	6.487	4.022	9.306	-1.696	-3.048	-0.254	-1.625	1	363.2	4040.01	359.6	4000	-1.696	-0.254	-3.048	-1.625	357.04	4029.75	348.64	3935
1168	avlivning-inkl-kremering-urna-15-kg	Euthanasia < 15 kg bwt, individual cremation and urn	SE	dog	4	105	344.58	4068.26	83.93	990.97	195.66	2310	298.57	3525	334.14	3945	643.72	7600	380.3	4490	1.1457	1.1457	2.042	2.042	352.31	3784.25	335.16	3600	-2.195	7.505	-0.304	9.583	-3.488	-4.159	0.956	0.254	1	363.2	4040.01	359.6	4000	-5.125	0.699	-7.08	-1.375	357.04	4029.75	348.64	3935
1169	avlivning-inkl-kremering-urna-15-kg	Euthanasia < 15 kg bwt, individual cremation and urn	SE	dog	5	108	360.09	4153.26	89.58	1033.17	200.28	2310	300.2	3462.5	348.1	4015	658.92	7600	411.83	4750	0.9534	0.9534	1.134	1.134	352.31	3784.25	335.16	3600	2.207	9.751	3.861	11.528	4.5	4.178	2.089	1.774	1	363.2	4040.01	359.6	4000	-0.856	2.803	-3.198	0.375	357.04	4029.75	348.64	3935
1170	avlivning-inkl-kremering-urna-15-kg	Euthanasia < 15 kg bwt, individual cremation and urn	SE	dog	6	113	387.28	4298.38	100.14	1111.44	208.13	2310	315.35	3500	371.21	4120	705.48	7830	450.5	5000	0.6338	0.6338	0.109	0.109	352.31	3784.25	335.16	3600	9.926	13.586	10.757	14.444	7.553	6.639	3.494	2.615	1	363.2	4040.01	359.6	4000	6.632	6.395	3.229	3	357.04	4029.75	348.64	3935
1171	avlivning-med-samkremering	Euthanasia < 30 kg bwt, and communal cremation	DK	dog	1	14	260.75	1910.9	50.41	369.47	204.17	1496.27	210.87	1545.39	275.76	2020.95	343.26	2515.61	287.68	2108.28	0.168	0.168	-1.559	-1.559	260.75	1910.9	275.76	2020.95	0	0	0	0	.	.	.	.	1	251.78	1872.67	266.28	1980.52	3.56	2.041	3.56	2.041	249.7	1860.94	257.91	1922.13
1172	avlivning-med-samkremering	Euthanasia < 30 kg bwt, and communal cremation	DK	dog	2	14	251.78	1872.67	48.68	362.08	197.15	1466.33	203.62	1514.47	266.28	1980.52	331.46	2465.28	277.79	2066.1	0.168	0.168	-1.559	-1.559	260.75	1910.9	275.76	2020.95	-3.437	-2.001	-3.437	-2.001	-3.437	-3.437	-2.001	-2.001	1	251.78	1872.67	266.28	1980.52	0	0	0	0	249.7	1860.94	257.91	1922.13
1173	avlivning-med-samkremering	Euthanasia < 30 kg bwt, and communal cremation	DK	dog	3	12	249.7	1860.94	43.76	326.13	194.3	1448.04	203.96	1520.01	257.91	1922.13	325.61	2426.6	279.67	2084.23	0.1436	0.1436	-1.202	-1.202	260.75	1910.9	275.76	2020.95	-4.235	-2.615	-6.472	-4.89	-0.826	-3.143	-0.627	-2.948	1	251.78	1872.67	266.28	1980.52	-0.826	-0.627	-3.143	-2.948	249.7	1860.94	257.91	1922.13
1174	avlivning-med-samkremering	Euthanasia < 30 kg bwt, and communal cremation	DK	dog	4	24	272.98	2033.15	60.59	451.25	204.97	1526.64	228.69	1703.27	271.04	2018.69	492.95	3671.5	286.29	2132.24	2.0658	2.0658	6.897	6.897	260.75	1910.9	275.76	2020.95	4.692	6.397	-1.712	-0.112	9.322	5.089	9.254	5.024	1	251.78	1872.67	266.28	1980.52	8.419	8.569	1.786	1.928	249.7	1860.94	257.91	1922.13
1175	avlivning-med-samkremering	Euthanasia < 30 kg bwt, and communal cremation	DK	dog	5	33	269.11	2049.53	58.87	448.37	154.33	1175.33	228.89	1743.19	277.44	2112.96	495.92	3776.91	295.65	2251.62	1.5038	1.5038	6.047	6.047	260.75	1910.9	275.76	2020.95	3.208	7.254	0.608	4.553	-1.417	2.361	0.806	4.67	1	251.78	1872.67	266.28	1980.52	6.882	9.444	4.19	6.687	249.7	1860.94	257.91	1922.13
1176	avlivning-med-samkremering	Euthanasia < 30 kg bwt, and communal cremation	DK	dog	6	34	275.41	2053.15	66.83	498.23	154.97	1155.28	232.46	1732.92	273.9	2041.89	498.25	3714.36	296.43	2209.81	1.492	1.492	3.798	3.798	260.75	1910.9	275.76	2020.95	5.625	7.444	-0.674	1.036	2.342	-1.275	0.177	-3.363	1	251.78	1872.67	266.28	1980.52	9.385	9.637	2.862	3.099	249.7	1860.94	257.91	1922.13
1177	avlivning-med-samkremering	Euthanasia < 30 kg bwt, and communal cremation	NO	dog	1	32	340.4	3550.41	56.33	587.52	239.02	2493	301.91	3149	327.08	3411.5	489.35	5104	371.95	3879.5	0.8667	0.8667	0.837	0.837	340.4	3550.41	327.08	3411.5	0	0	0	0	.	.	.	.	1	343.84	3615.64	332.85	3500	-1.002	-1.804	-1.733	-2.529	319.42	3584.61	316.79	3555
1178	avlivning-med-samkremering	Euthanasia < 30 kg bwt, and communal cremation	NO	dog	2	33	343.84	3615.64	52.46	551.65	237.08	2493	316.2	3325	332.85	3500	485.38	5104	367.94	3869	0.7909	0.7909	1.302	1.302	340.4	3550.41	327.08	3411.5	1.012	1.837	1.763	2.594	1.012	1.763	1.837	2.594	1	343.84	3615.64	332.85	3500	0	0	0	0	319.42	3584.61	316.79	3555
1179	avlivning-med-samkremering	Euthanasia < 30 kg bwt, and communal cremation	NO	dog	3	38	319.42	3584.61	50.06	561.73	222.15	2493	295.58	3317	316.79	3555	454.82	5104	344.77	3869	0.6819	0.6819	1.073	1.073	340.4	3550.41	327.08	3411.5	-6.161	0.963	-3.147	4.206	-7.102	-4.825	-0.858	1.571	1	343.84	3615.64	332.85	3500	-7.102	-0.858	-4.825	1.571	319.42	3584.61	316.79	3555
1180	avlivning-med-samkremering	Euthanasia < 30 kg bwt, and communal cremation	NO	dog	4	38	305.48	3575.55	49.99	585.15	211.16	2471.57	280.95	3288.48	300.26	3514.52	432.31	5060.12	328.64	3846.64	0.6355	0.6355	0.563	0.563	340.4	3550.41	327.08	3411.5	-10.259	0.708	-8.199	3.02	-4.367	-5.216	-0.253	-1.139	1	343.84	3615.64	332.85	3500	-11.159	-1.109	-9.79	0.415	319.42	3584.61	316.79	3555
1181	avlivning-med-samkremering	Euthanasia < 30 kg bwt, and communal cremation	NO	dog	5	47	378.03	4254.73	71.05	799.7	241.03	2712.75	319.06	3590.97	392.75	4420.41	606.9	6830.65	418.76	4713.15	0.2811	0.2811	0.92	0.92	340.4	3550.41	327.08	3411.5	11.056	19.838	20.078	29.574	23.752	30.803	18.995	25.776	1	343.84	3615.64	332.85	3500	9.943	17.676	17.998	26.297	319.42	3584.61	316.79	3555
1182	avlivning-med-samkremering	Euthanasia < 30 kg bwt, and communal cremation	NO	dog	6	45	414.28	4657.88	93.64	1052.81	241.47	2714.9	322.56	3626.62	437.89	4923.29	608.18	6837.9	487.44	5480.45	-0.4025	-0.4025	-1.076	-1.076	340.4	3550.41	327.08	3411.5	21.705	31.193	33.878	44.314	9.589	11.492	9.475	11.376	1	343.84	3615.64	332.85	3500	20.485	28.826	31.558	40.665	319.42	3584.61	316.79	3555
1183	avlivning-med-samkremering	Euthanasia < 30 kg bwt, and communal cremation	SE	dog	1	103	253.95	2727.7	69.52	746.7	156.41	1680	213.01	2288	239.08	2568	515.12	5533	282.56	3035	1.6535	1.6535	3.831	3.831	253.95	2727.7	239.08	2568	0	0	0	0	.	.	.	.	1	249.37	2773.87	241.83	2690	1.836	-1.665	-1.137	-4.535	247.19	2790	241.44	2725
1184	avlivning-med-samkremering	Euthanasia < 30 kg bwt, and communal cremation	SE	dog	2	108	249.37	2773.87	62.94	700.14	151.03	1680	206.32	2295	241.83	2690	521.42	5800	289.48	3220	1.3138	1.3138	3.731	3.731	253.95	2727.7	239.08	2568	-1.803	1.693	1.15	4.751	-1.803	1.15	1.693	4.751	1	249.37	2773.87	241.83	2690	0	0	0	0	247.19	2790	241.44	2725
1185	avlivning-med-samkremering	Euthanasia < 30 kg bwt, and communal cremation	SE	dog	3	114	247.19	2790	61.66	695.97	148.85	1680	206.88	2335	241.44	2725	513.88	5800	279.09	3150	1.3776	1.3776	3.909	3.909	253.95	2727.7	239.08	2568	-2.66	2.284	0.985	6.114	-0.873	-0.164	0.581	1.301	1	249.37	2773.87	241.83	2690	-0.873	0.581	-0.164	1.301	247.19	2790	241.44	2725
1186	avlivning-med-samkremering	Euthanasia < 30 kg bwt, and communal cremation	SE	dog	4	108	240.47	2839.03	61.02	720.48	142.3	1680	203.11	2398	238.01	2810	519.89	6138	267.44	3157.5	1.4493	1.4493	4.537	4.537	253.95	2727.7	239.08	2568	-5.309	4.081	-0.449	9.424	-2.722	-1.42	1.757	3.119	1	249.37	2773.87	241.83	2690	-3.571	2.349	-1.581	4.461	247.19	2790	241.44	2725
1187	avlivning-med-samkremering	Euthanasia < 30 kg bwt, and communal cremation	SE	dog	5	110	252.1	2907.77	67	772.77	145.66	1680	207.91	2398	246.01	2837.5	532.16	6138	289.58	3340	1.339	1.339	3.536	3.536	253.95	2727.7	239.08	2568	-0.726	6.602	2.899	10.495	4.84	3.363	2.421	0.979	1	249.37	2773.87	241.83	2690	1.096	4.827	1.729	5.483	247.19	2790	241.44	2725
1188	avlivning-med-samkremering	Euthanasia < 30 kg bwt, and communal cremation	SE	dog	6	115	271.91	3017.83	76.41	848.03	151.37	1680	216.24	2400	269.85	2995	569.7	6323	310.39	3445	1.213	1.213	2.652	2.652	253.95	2727.7	239.08	2568	7.071	10.636	12.87	16.628	7.855	9.69	3.785	5.551	1	249.37	2773.87	241.83	2690	9.037	8.795	11.586	11.338	247.19	2790	241.44	2725
1189	avlivning-med-kremering-och-urna	Euthanasia < 30 kg bwt, individual cremation and urn	DK	dog	1	1	549.94	4030.3	.	.	549.94	4030.3	549.94	4030.3	549.94	4030.3	549.94	4030.3	549.94	4030.3	.	.	.	.	549.94	4030.3	549.94	4030.3	0	0	0	0	.	.	.	.	1	531.04	3949.67	531.04	3949.67	3.56	2.041	3.56	2.041	544.4	4057.21	544.4	4057.21
1190	avlivning-med-kremering-och-urna	Euthanasia < 30 kg bwt, individual cremation and urn	DK	dog	2	1	531.04	3949.67	.	.	531.04	3949.67	531.04	3949.67	531.04	3949.67	531.04	3949.67	531.04	3949.67	.	.	.	.	549.94	4030.3	549.94	4030.3	-3.437	-2.001	-3.437	-2.001	-3.437	-3.437	-2.001	-2.001	1	531.04	3949.67	531.04	3949.67	0	0	0	0	544.4	4057.21	544.4	4057.21
1191	avlivning-med-kremering-och-urna	Euthanasia < 30 kg bwt, individual cremation and urn	DK	dog	3	1	544.4	4057.21	.	.	544.4	4057.21	544.4	4057.21	544.4	4057.21	544.4	4057.21	544.4	4057.21	.	.	.	.	549.94	4030.3	549.94	4030.3	-1.007	0.668	-1.007	0.668	2.516	2.516	2.723	2.723	1	531.04	3949.67	531.04	3949.67	2.516	2.723	2.516	2.723	544.4	4057.21	544.4	4057.21
1192	avlivning-med-kremering-och-urna	Euthanasia < 30 kg bwt, individual cremation and urn	DK	dog	4	6	490.55	3653.62	60.36	449.55	426.89	3179.44	442.13	3292.99	478.13	3561.1	566.64	4220.33	551.4	4106.78	0.2935	0.2935	-2.395	-2.395	549.94	4030.3	549.94	4030.3	-10.799	-9.346	-13.058	-11.642	-9.891	-12.173	-9.947	-12.228	1	531.04	3949.67	531.04	3949.67	-7.624	-7.495	-9.963	-9.838	544.4	4057.21	544.4	4057.21
1193	avlivning-med-kremering-och-urna	Euthanasia < 30 kg bwt, individual cremation and urn	DK	dog	5	9	490.63	3736.56	67.26	512.28	389.28	2964.74	444.77	3387.33	488.99	3724.08	580.02	4417.4	555.75	4232.51	-0.0119	-0.0119	-1.427	-1.427	549.94	4030.3	549.94	4030.3	-10.786	-7.288	-11.084	-7.598	0.015	2.271	2.27	4.577	1	531.04	3949.67	531.04	3949.67	-7.61	-5.396	-7.919	-5.711	544.4	4057.21	544.4	4057.21
1194	avlivning-med-kremering-och-urna	Euthanasia < 30 kg bwt, individual cremation and urn	DK	dog	6	11	488.01	3638.03	64.67	482.13	391.03	2915.07	431.58	3217.32	491.05	3660.63	590.16	4399.47	557.72	4157.67	0.2231	0.2231	-1.125	-1.125	549.94	4030.3	549.94	4030.3	-11.261	-9.733	-10.71	-9.172	-0.532	0.421	-2.637	-1.704	1	531.04	3949.67	531.04	3949.67	-8.102	-7.89	-7.531	-7.318	544.4	4057.21	544.4	4057.21
1195	avlivning-med-kremering-och-urna	Euthanasia < 30 kg bwt, individual cremation and urn	NO	dog	1	32	469.85	4900.66	83.11	866.81	343.23	3580	393.09	4100	487.14	5081	606.22	6323	537.67	5608	0.0782	0.0782	-1.333	-1.333	469.85	4900.66	487.14	5081	0	0	0	0	.	.	.	.	1	496.3	5218.78	513.53	5400	-5.329	-6.096	-5.139	-5.907	476.52	5347.53	481.19	5400
1196	avlivning-med-kremering-och-urna	Euthanasia < 30 kg bwt, individual cremation and urn	NO	dog	2	32	496.3	5218.78	70.08	736.89	344.07	3618	480.25	5050	513.53	5400	601.31	6323	537.31	5650	-0.7512	-0.7512	-0.098	-0.098	469.85	4900.66	487.14	5081	5.629	6.491	5.418	6.278	5.629	5.418	6.491	6.278	1	496.3	5218.78	513.53	5400	0	0	0	0	476.52	5347.53	481.19	5400
1197	avlivning-med-kremering-och-urna	Euthanasia < 30 kg bwt, individual cremation and urn	NO	dog	3	34	476.52	5347.53	62.01	695.94	322.4	3618	455.44	5111	481.19	5400	570.3	6400	525.75	5900	-0.9866	-0.9866	0.954	0.954	469.85	4900.66	487.14	5081	1.419	9.119	-1.221	6.278	-3.986	-6.298	2.467	0	1	496.3	5218.78	513.53	5400	-3.986	2.467	-6.298	0	476.52	5347.53	481.19	5400
1198	avlivning-med-kremering-och-urna	Euthanasia < 30 kg bwt, individual cremation and urn	NO	dog	4	34	455.99	5337.27	61.42	718.86	306.44	3586.89	432.9	5067.06	458.06	5361.51	555.63	6503.6	502.02	5876.04	-0.8956	-0.8956	0.762	0.762	469.85	4900.66	487.14	5081	-2.951	8.909	-5.971	5.521	-4.308	-4.808	-0.192	-0.713	1	496.3	5218.78	513.53	5400	-8.123	2.271	-10.803	-0.713	476.52	5347.53	481.19	5400
1199	avlivning-med-kremering-och-urna	Euthanasia < 30 kg bwt, individual cremation and urn	NO	dog	5	13	458.38	5159.02	85.1	957.83	321.66	3620.25	374.54	4215.49	492.46	5542.59	571.35	6430.57	517.6	5825.57	-0.6677	-0.6677	-1.118	-1.118	469.85	4900.66	487.14	5081	-2.442	5.272	1.091	9.085	0.524	7.51	-3.34	3.377	1	496.3	5218.78	513.53	5400	-7.641	-1.145	-4.104	2.641	476.52	5347.53	481.19	5400
1200	avlivning-med-kremering-och-urna	Euthanasia < 30 kg bwt, individual cremation and urn	NO	dog	6	12	461.91	5193.43	92.92	1044.71	322.56	3626.62	357.7	4021.7	496.45	5581.75	572.14	6432.69	524.83	5900.86	-0.5199	-0.5199	-1.391	-1.391	469.85	4900.66	487.14	5081	-1.69	5.974	1.911	9.855	0.772	0.811	0.667	0.707	1	496.3	5218.78	513.53	5400	-6.929	-0.486	-3.326	3.366	476.52	5347.53	481.19	5400
1201	avlivning-med-kremering-och-urna	Euthanasia < 30 kg bwt, individual cremation and urn	SE	dog	1	102	363.24	3901.61	90.38	970.75	223.44	2400	305.37	3280	349.13	3750	698.25	7500	394.28	4235	1.4338	1.4338	2.878	2.878	363.24	3901.61	349.13	3750	0	0	0	0	.	.	.	.	1	362.45	4031.7	359.6	4000	0.218	-3.227	-2.913	-6.25	358.36	4044.67	351.79	3970.5
1202	avlivning-med-kremering-och-urna	Euthanasia < 30 kg bwt, individual cremation and urn	SE	dog	2	109	362.45	4031.7	89.04	990.43	215.76	2400	297.57	3310	359.6	4000	674.25	7500	408.6	4545	1.0593	1.0593	1.88	1.88	363.24	3901.61	349.13	3750	-0.218	3.334	3	6.667	-0.218	3	3.334	6.667	1	362.45	4031.7	359.6	4000	0	0	0	0	358.36	4044.67	351.79	3970.5
1203	avlivning-med-kremering-och-urna	Euthanasia < 30 kg bwt, individual cremation and urn	SE	dog	3	114	358.36	4044.67	86.91	980.98	212.64	2400	296.81	3350	351.79	3970.5	664.5	7500	400.03	4515	1.0488	1.0488	1.769	1.769	363.24	3901.61	349.13	3750	-1.344	3.667	0.762	5.88	-1.129	-2.173	0.322	-0.737	1	362.45	4031.7	359.6	4000	-1.129	0.322	-2.173	-0.737	358.36	4044.67	351.79	3970.5
1204	avlivning-med-kremering-och-urna	Euthanasia < 30 kg bwt, individual cremation and urn	SE	dog	4	108	347.24	4099.6	85.58	1010.38	203.28	2400	292.22	3450	337.95	3990	643.72	7600	380.73	4495	1.1297	1.1297	2.026	2.026	363.24	3901.61	349.13	3750	-4.406	5.075	-3.2	6.4	-3.103	-3.932	1.358	0.491	1	362.45	4031.7	359.6	4000	-4.197	1.684	-6.02	-0.25	358.36	4044.67	351.79	3970.5
1205	avlivning-med-kremering-och-urna	Euthanasia < 30 kg bwt, individual cremation and urn	SE	dog	5	110	362.17	4177.25	90.6	1044.95	208.08	2400	305.62	3525	351.14	4050	658.92	7600	411.83	4750	0.9685	0.9685	1.274	1.274	363.24	3901.61	349.13	3750	-0.295	7.065	0.576	8	4.3	3.901	1.894	1.504	1	362.45	4031.7	359.6	4000	-0.078	3.61	-2.354	1.25	358.36	4044.67	351.79	3970.5
1206	avlivning-med-kremering-och-urna	Euthanasia < 30 kg bwt, individual cremation and urn	SE	dog	6	115	390.7	4336.3	101.36	1125	216.24	2400	317.6	3525	378.42	4200	705.48	7830	459.06	5095	0.6938	0.6938	0.3	0.3	363.24	3901.61	349.13	3750	7.56	11.141	8.391	12	7.878	7.771	3.808	3.704	1	362.45	4031.7	359.6	4000	7.794	7.555	5.234	5	358.36	4044.67	351.79	3970.5
1207	avlivning-med-samkremering-5-kg	Euthanasia < 5 kg bwt, and communal cremation	DK	dog	3	9	219.11	1632.92	50.64	377.37	168.78	1257.87	183.05	1364.18	203.16	1514.07	321.26	2394.24	228.23	1700.93	1.1192	1.1192	0.799	0.799	219.11	1632.92	203.16	1514.07	0	0	0	0	.	.	.	.	1	208.36	1551.87	210.06	1564.49	5.157	5.223	-3.283	-3.223	219.11	1632.92	203.16	1514.07
1208	avlivning-med-samkremering-5-kg	Euthanasia < 5 kg bwt, and communal cremation	DK	dog	4	31	208.36	1551.87	32.59	242.72	160.08	1192.29	177.02	1318.46	210.06	1564.49	282.05	2100.7	232.93	1734.81	0.4058	0.4058	-0.578	-0.578	219.11	1632.92	203.16	1514.07	-4.904	-4.963	3.394	3.33	-4.904	3.394	-4.963	3.33	1	208.36	1551.87	210.06	1564.49	0	0	0	0	219.11	1632.92	203.16	1514.07
1209	avlivning-med-samkremering-5-kg	Euthanasia < 5 kg bwt, and communal cremation	DK	dog	5	43	207.72	1581.95	34.12	259.86	148.26	1129.11	176.87	1347.01	211.55	1611.13	284.38	2165.78	234.96	1789.41	0.1088	0.1088	-0.814	-0.814	219.11	1632.92	203.16	1514.07	-5.199	-3.121	4.129	6.411	-0.31	0.71	1.938	2.981	1	208.36	1551.87	210.06	1564.49	-0.31	1.938	0.71	2.981	219.11	1632.92	203.16	1514.07
1210	avlivning-med-samkremering-5-kg	Euthanasia < 5 kg bwt, and communal cremation	DK	dog	6	45	213.72	1593.21	44.12	328.94	148.67	1108.26	178.4	1329.92	212.64	1585.15	407.25	3035.97	236.06	1759.79	1.8789	1.8789	7.243	7.243	219.11	1632.92	203.16	1514.07	-2.46	-2.432	4.664	4.695	2.889	0.514	0.712	-1.612	1	208.36	1551.87	210.06	1564.49	2.57	2.664	1.228	1.321	219.11	1632.92	203.16	1514.07
1211	avlivning-med-samkremering-5-kg	Euthanasia < 5 kg bwt, and communal cremation	NO	dog	1	37	321.17	3349.92	65.75	685.83	206.13	2150	273.24	2850	299.61	3125	489.35	5104	370.94	3869	0.6945	0.6945	0.14	0.14	321.17	3349.92	299.61	3125	0	0	0	0	.	.	.	.	1	325.1	3418.56	323.34	3400	-1.208	-2.008	-7.338	-8.088	305.43	3427.52	311.8	3499
1212	avlivning-med-samkremering-5-kg	Euthanasia < 5 kg bwt, and communal cremation	NO	dog	2	41	325.1	3418.56	60.09	631.84	204.46	2150	275.79	2900	323.34	3400	485.38	5104	361.28	3799	0.5387	0.5387	0.567	0.567	321.17	3349.92	299.61	3125	1.223	2.049	7.919	8.8	1.223	7.919	2.049	8.8	1	325.1	3418.56	323.34	3400	0	0	0	0	305.43	3427.52	311.8	3499
1213	avlivning-med-samkremering-5-kg	Euthanasia < 5 kg bwt, and communal cremation	NO	dog	3	48	305.43	3427.52	54.56	612.3	191.59	2150	257.08	2885	311.8	3499	454.82	5104	333.36	3741	0.4206	0.4206	0.548	0.548	321.17	3349.92	299.61	3125	-4.904	2.317	4.067	11.968	-6.052	-3.569	0.262	2.912	1	325.1	3418.56	323.34	3400	-6.052	0.262	-3.569	2.912	305.43	3427.52	311.8	3499
1214	avlivning-med-samkremering-5-kg	Euthanasia < 5 kg bwt, and communal cremation	NO	dog	4	48	291.33	3410.01	53.8	629.68	182.11	2131.52	243.94	2855.24	295.52	3459	432.31	5060.12	316.86	3708.84	0.4653	0.4653	0.351	0.351	321.17	3349.92	299.61	3125	-9.291	1.794	-1.366	10.688	-4.614	-5.22	-0.511	-1.143	1	325.1	3418.56	323.34	3400	-10.387	-0.25	-8.603	1.735	305.43	3427.52	311.8	3499
1215	avlivning-med-samkremering-5-kg	Euthanasia < 5 kg bwt, and communal cremation	NO	dog	5	55	351.23	3953.09	74.57	839.24	192.47	2166.29	285.24	3210.41	356.34	4010.57	472.52	5318.15	418.76	4713.15	-0.2049	-0.2049	-1.263	-1.263	321.17	3349.92	299.61	3125	9.358	18.005	18.933	28.338	20.56	20.58	15.926	15.946	1	325.1	3418.56	323.34	3400	8.037	15.636	10.206	17.958	305.43	3427.52	311.8	3499
1216	avlivning-med-samkremering-5-kg	Euthanasia < 5 kg bwt, and communal cremation	NO	dog	6	53	384.17	4319.3	106.14	1193.31	192.81	2167.87	279.31	3140.37	419.87	4720.68	514.47	5784.36	487.44	5480.45	-0.22	-0.22	-1.636	-1.636	321.17	3349.92	299.61	3125	19.613	28.937	40.137	51.062	9.377	17.828	9.264	17.706	1	325.1	3418.56	323.34	3400	18.168	26.348	29.854	38.844	305.43	3427.52	311.8	3499
1217	avlivning-med-samkremering-5-kg	Euthanasia < 5 kg bwt, and communal cremation	SE	dog	1	82	223.65	2402.3	49.14	527.77	139.65	1500	195.51	2100	214.13	2300	437.66	4701	243.92	2620	1.4151	1.4151	3.684	3.684	223.65	2402.3	214.13	2300	0	0	0	0	.	.	.	.	1	224.82	2500.78	220.26	2450	-0.519	-3.938	-2.781	-6.122	226.03	2551.16	219.29	2475
1218	avlivning-med-samkremering-5-kg	Euthanasia < 5 kg bwt, and communal cremation	SE	dog	2	97	224.82	2500.78	50.02	556.37	134.85	1500	189.69	2110	220.26	2450	443.3	4931	256.66	2855	1.0414	1.0414	2.818	2.818	223.65	2402.3	214.13	2300	0.521	4.099	2.86	6.522	0.521	2.86	4.099	6.522	1	224.82	2500.78	220.26	2450	0	0	0	0	226.03	2551.16	219.29	2475
[truncated: 2,669 more rows]
[truncated: 4 more columns]

## Sheet: full versions of Tables 2-6
		Complete table 2															Complete table 3															Complete table 4										Complete table 5
[truncated: 54 more rows]
[truncated: 15 more columns]
